# Supplementary material for: The grain yield modulator miR156 regulates seed dormancy through the gibberellin pathway in rice
Source: Nat Commun. 2019 Aug 23;10:3822. doi: 10.1038/s41467-019-11830-5 (PMC6707268; doi:10.1038/s41467-019-11830-5)
Supplement: Supplementary file 4 — Supplementary Data 1 [file 41467_2019_11830_MOESM4_ESM.xlsx]

## Sheet: Supplementary Data 1a
Supplementary Data 1a The list of rice mir156 mutants in Nipponbare background. -, one base pair deletion; red color indicates insertion; blue color indicates base pair replacement.
mir156abcdfghikl mutants
Numbers	Mutated sequences
	MIR156a	MIR156b	MIR156c	MIR156d	MIR156f	MIR156g	MIR156h	MIR156i	MIR156k	MIR156l
A1	CCACGTTGTGCTCACTCTCTTCTGT	CAGAAGAGAGTGAGCACAACACGG	CAGAAGAGAGTGAGCACCACATGG	CCGTGTGGCTCACTCTCTTCTGTC	GAAGAGAGTGAGCACA-AGCGG	ACAGAAGAGAGTGAGCA--CAGCGG	GACAGAAGAGAGTGAGCCACACGG	CCGTGTGGCTCACTCTCTTCTGTCA	CCGGG---TGCTCTCTCTCTTCTG	CCGACACGAAGAGAGTGAGCATAT
A2	CCACGTTGTGCTCACTCTCTTCTG	AAGAGAGTGAGCA---ACGGTGCTTTCTTAGCATG	CAGAAGAGAGTGAGCACCACATGG	CCGTGTGGCTCACTCTCTTCTGTC	AGAAGAGAGTGAGCACAACAGCGG	AGAAGAGAGTGAGCA--CAGCGG	GACAGAAGAGAGTGAGCCACACGG	CCGTGTGGCTCACTCTCTTCTGTCAC	CCGGG---TGCTCTCTCTCTTCTG	CCGACATGAAGAGAGTGAGCATAT
A3	CCACGTGGTGCTCACTCTCTTCTG	CAGAAGAGAGTGAGCACCACACGG	CAGAAGAGAG-------ACATGGTGA	CCGTGTGGCTCACTCTCTTCTGTC	AGAAGAGAGTGAGCACATCAGCGG	GAAGAGAGTGAGCACATCAGCGGG	TTGACAGAAGAGAGTGAGCAACACGG	CCGTGTGGCTCACTCTCTTCTGTCAC	CCGGGT-GTGCTCTCTCTCTTCT	CCGACATGAAGAGAGTGAGCATAT
mir156defghi mutants
Numbers	Mutated sequences
	MIR156d	MIR156e	MIR156f	MIR156g	MIR156h	MIR156i
A4	ACGCCGTGT---CACTCTCTTCTGTCA	ACGCCCGGCCGTGTG--CACTCTCTTCTGTCA	GACAGAAGAGAGTGAGCACAACAGCGG	GACAGAAGAGAGTGA---CACAG	GACAGAAGAGAGTGAGCCACACGG	CCGTGTGGCTCACTCTCTTCTGTC
A5	CCGTGTGGCTCACTCTCTTCTGTC	ACGCCCGGCCG----------------TGTCACCTCGCGCCA	GACAGAAGAGAGTGAGC----AGCGG	GACAGAAGAGAGTGAG--CACAG	GACAGAAGAGAGTGAGCCACACGG	CCGTGTAGCTCACTCTCTTCTGTC
A6	CCGTGTGGCTCACTCTCTTCTGTC	CCGTG------CTCTCTTCTGTCACC	GACAGAAGAGAGTGAGC----AGCGG	GACAGAAGAGAGTGAG--CACAG	GACAGAAGAGAGTGAGCCACACGG	CCGTGTGGCTCACTCTCTTCTGTCAC
A7	CCGTGTG----CTCTCTTCTGTCAA	CCGTGTGGCTCACTCTCTTCTGTCA	GAAGAGAGTGAGCACAACAGCGG	GAAGAGAGTGAGC--ACAGCGGG	TCGAGCATATGAAAGG------------------------------------------CTAGCCATCGGCGGGA	CCGTGTGGCTCACTCTCTTCTGTCAC
A8	CCGTGT---CACTCTCTTCTGTC	GGCCGTG------CTCTCTTCTGTCA	GAAGAGAGTGAGCACA--GCGG	GAAGAGAGTGAGCACAACAGCGGG	TGACAGAAGAGAGTGAGCCACACGG	CCGTGTGGCTCACTCTCTTCTGTCAC
A9	TTTATGCCGGCCATCACGCCGTG------------TTTGT---------------TTCTTGGTGCTAGAAATTTCTTGGTGTTTGCTTCTTGGAGCAGAGGAGAACCTATTTAGTT	CGCCCGGCCGTGT------TCTCTTCTGTCAC	GACAGAAGAGAGTGAGC----AGCGG	GACAGAAGAGAGTGAG--CACAG	ACAGAAGAGAGT--------------------------------GATGCCTGCCC	CCGTGTGGCTCACTCTCTTCTGTC
A10	GACGGGATAGATTTTATGC------TCAC-------------TCTCTTCTGTCAATCTC	CGCCCGGCCGTGT------TCTCTTCTGTCAC	GACAGAAGAGAGTGAGC----AGCGG	GGTGGCCGCGGCTG-------------------------GCGGGCAGACTGC	GACAGAAGAGAGTGA---------------------------------TGCCTGCCCCCG	CCGTGTGGCTCACTCTCTTCTGTC
A11	CACGCCGTGT---CACTCTCTTCTGTCAAT	CCGTGTGGCTCACTCTCTTCTGTC	GACAGAAGAGAGTGAGC----AGCGG	GACAGAAGAGAGTGAGCA--CAGCGG	GACAGAAGAGAGTGAGCCACACGG	CCGTGTGGCTCACTCTCTTCTGTC
A12	CACGCCGTGT---CACTCTCTTCTGTCAAT	CCGGCCGTG------CTCTCTTCTGTCACCTC	GACAGAAGAGAGTGAGCA--CAGCGG	GACAGAAGAGAGTGAGCACAACAGCGG	GACAGAAGAGAGTGAGCCACACGG	CCGTGTGGCTCACTCTCTTCTGTC
A13	CCGTGTGGCTCACTCTCTTCTGTC	CCGTGTGGCTCACTCTCTTCTGTC	GACAGAAGAGAGTGAGC----AGCGG	GACAGAAGAGAGTGAGCACAACAGCGG	GACAGAAGAGAGTGAGCCACACGG	CCGTGTGGCTCACTCTCTTCTGTC
A14	CCGTGTGGCTCACTCTCTTCTGTC	CCGGCCGTG------CTCTCTTCTGTCACCT	GACAGAAGAGAGTGAGCA--CAGCGG	GACAGAAGAGAGTGAGCAC--AGCGGG	GACAGAAGAGAGTGAGCCACACGG	CCGTGTGGCTCACTCTCTTCTGTC
A15	CCGGCCATCACGCCGTGCTGTCATGAGATTGACAAAAGTACTCTCTTCTGTCAA	CCGTGT-----TCTCTTCTGTCAC	AGAAGAGAGTGAGCA----GCGG	CAGAAGAGAG-----------CGGG	TTGACAGAAGAGAGTGA---------------------------------GCCTGCCCCCGCCGCGTG	CCGTGTGGCTCACTCTCTTCTGTCA
A16	CCGTGTGGCTCACTCTCTTCTGTC	CCGTGT---CACTCTCTTCTGTCAC	CAGAAGAGAGTGAG----CAGCGG	CAGAAGAGAGTGAGCTACACAGCGGG	TTGACAGAAGAGAGTGAGCAACACGG	CCGTGTG--CACTCTCTTCTGTCAC
A17	CCGTGT-------CTCTTCTGTCAA	CCGTGT------TCTCTTCTGTCA	GAAGAGAGTGAGCA----GCGG	TGACAGAAGA----GAGCACACAGC	TGACAGAAGAGAGTGAGCTGAATCAGTGAGTAGTGACACGGCG	TCCGCCGGTGCCGTTCCGC-------------------------------------------------CCGGCCCCCCCGCGCGCG
mir156deghi mutants
Numbers	Mutated sequences
	MIR156d	MIR156e	MIR156g	MIR156h	MIR156i
A18	AGGACGGGATAGATTTTA----------CTCGCCG-----C----------------------------------GTGCTAGAAATTTCTTGC	CGGATGACAGAAAGAGCAGTGAG-------------------------------------------------------------------------------------------------------ACACCGCCATCCTCCACACCCACT	TGACAGAAGAGAGTGAGCTACACAG	GACAGAAGAGAGTGA--ACACGGCGCGGC	CCGTGTGGCTCACTCTCTTCTGTC
A19	ACGCCGTGT-----CTCTCTTCTGTCAA	GCCCGGCCGTGTG---ACTCTCTTCTGTCACCT	GACAGAAGAGAGTGAGCAACACAG	GACAGAAGAGAGTGAGCCACACGG	CGGTGCCGTTCCGCC--------------------------------CAGCGCCCGCACCGG
A20	CATCACGCCGTGT----ACTCTCTTCTGTCAAT	GCCCGGCCGTGTG---ACTCTCTTCTGTCACCT	GACAGAAGAGAGTGA---CACAG	GACAGAAGAGAGTGAGCCACACGG	CCGTGTGGCTCACTCTCTTCTGTC
A21	CATCACGCCGTG-------TCTCTTCTGTCAAT	CCGTGTGGCTCACTCTCTTCTGTC	TGACAGAAGAGAGTGAGCTACACAG	GACAGAAGAGAGTGAGCCACACGG	CCGTGTGGCTCACTCTCTTCTGTC
A22	GAGGACGGGATAGATTTTA----------CTCGCCG---------------------------------------CGTGCTAGAAATTTCTTGCTCT	CCGCCGGTGCCGTCAC------------------TCTCTTCTGTCACCTCG	TGACAGAAGAGAGTGAGCTACACAG	GACAGAAGAGAGTGA---CACGGCGCG	CCGTGTGGCTCACTCTCTTCTGTC
A23	TTATGCCGGCCATCAC-------------TCTCTTCTGTCAATCTCA	CCGCCGGTGCCGTCACGCCCG---------------------------------------------------GCCGGCCGGAGACACCGCC	GACAGAAGAGAGTGAGCAACACAG	GACAGAAGAGAGTGAGCCACACGG	CCGTGTTGCTCACTCTCTTCTGTC
A24	CCGTGTGGCTCACTCTCTTCTGTC	CCGTGTGGCTCACTCTCTTCTGTC	GACAGAAGAGAGTGAGCCACACAG	GACAGAAGAGAGTGAGCAACACGG	TCCGCCGGTGCCGTTCC-------------------------------------------------GCCCGGCCCCCCCGCGC
A25	ACGCCGTGT---CACTCTCTTCTGTCA	ACGCCCGGCCGTGTG--CACTCTCTTCTGTCA	GACAGAAGAGAGTGA---CACAG	GACAGAAGAGAGTGAGCCACACGG	CCGTGTGGCTCACTCTCTTCTGTC
A26	CCGTGTAGCTCACTCTCTTCTGTC	CCGTGTGGCTCACTCTCTTCTGTC	GACAGAAGAGAGTG---ACACAG	GACAGAAGAGAGTGAG-ACACGG	CCGTGTGGCTCACTCTCTTCTGTC
A27	CCGTGTAGCTCACTCTCTTCTGTC	CACGCCCGGCC------------------GTCACCTCGCGCCACC	GACAGAAGAGAGTG---ACACAG	GACAGAAGAGAGTGAGCCACACGG	CCGTGTGGCTCACTCTCTTCTGTC
A28	ACGGGATAGATTTTA---------CTCGCCG-----------C------------------------------GTGCTAGAAATTTCTTGC	CACGCCCGGCC------------------GTCACCTCGCGCCACC	GACAGAAGAGAGTG---ACACAG	GACAGAAGAGAGTGAGCCACACGG	CCGTGTGGCTCACTCTCTTCTGTC
A29	CCGTGTGGCTCACTCTCTTCTGTC	CCGTGTTGCTCACTCTCTTCTGTC	GACAGAAGAGAGTG--CACACAG	GACAGAAGAGAGTGAGCCACACGG	CCGTGTGGCTCACTCTCTTCTGTC
A30	GGCGAGGACGGGATAGATTTTA---------CTCGCCG----------------------------------------CGTGCTAGAAATTTCTT	CCGTGTGGCTCACTCTCTTCTGTC	GACAGAAGAGAGTG--CACACAG	GACAGAAGAGAGTGAGCCACACGG	CCGTGTGGCTCACTCTCTTCTGTC
A31	CCGTGTGGCTCACTCTCTTCTGTC/CCGTGTTGCTCACTCTCTTCTGTC	GACAGAAAGAGCAGTGA-------------------------------------------------------------------------------------------------------GACACCGCCATCCTCCACACC	AGAAGAGAGTGAGCA----GCGG	GACAGAAGAGAGTGA--ACACGG	CGACGGCACATCCG------------------------T-----------------------CAGCGCCCGCACCG
mir156dehi mutants
Numbers	Mutated sequences
	MIR156d	MIR156e	MIR156h	MIR156i
A32	CCGTGTTGCTCACTCTCTTCTGTC	CCGTGTGGCTCACTCTCTTCTGTC	GACAGAAGAGAGTGA--ACACGGCGCGGC	GGCCGTG---TCACTCTCTTCTGT
A33	GGACGGGATAGATTTTA----------CTCGCCG-----C----------------------------------GTGCTAGAAATTT	CCGTGTGGCTCACTCTCTTCTGTC	GACAGAAGAGAGTGAGCCACACGG	CCGTGTGGCTCACTCTCTTCTGTC
A34	CCGTGTGGCTCACTCTCTTCTGTC	CCGTGTGGCTCACTCTCTTCTGTC	GACAGAAGAGAGTGAGCAACACGG	CCGTGTTGCTCACTCTCTTCTGTC
A35	CATCACGCCGTG-------TCTCTTCTGTCAAT	CCGTGTGGCTCACTCTCTTCTGTC	GACAGAAGAGAGTGAGCCACACGG	CCGTGTGGCTCACTCTCTTCTGTC
A36	TTATGCCGGCCATCAC-------------TCTCTTCTGTCAATCTCA	CCGCCGGTGCCGTCACGCCCG---------------------------------------------------GCCGGCCGGAGACACCGCC	GACAGAAGAGAGTGAGCCACACGG	CCGTGTTGCTCACTCTCTTCTGTC
A37	CCGTGTGGCTCACTCTCTTCTGTC	CCGCCGGTGCCGTCAC------------------TCTCTTCTGTCACCTCG	GACAGAAGAGAGTGAGCCACACGG	CCGTGTGGCTCACTCTCTTCTGTC
A38	ACGCCGTGT--TCACTCTCTTCTGTCA	CCGCCGGTGCCGTCAC------------------TCTCTTCTGTCACCTCG	GACAGAAGAGAGTGAGCCACACGG	CCGTGTGGCTCACTCTCTTCTGTC
A39	ACGGGATAGATTTTA---------CTCGCCG-----------C------------------------------GTGCTAGAAATTTCTTGC	CACGCCCGGCC------------------GTCACCTCGCGCCACC	GACAGAAGAGAGTGAGCCACACGG	CCGTGT---CACTCTCTTCTGTC
A40	ACGGGATAGATTTTA---------CTCGCCG-----------C------------------------------GTGCTAGAAATTTCTTGC	CCGTGTGGCTCACTCTCTTCTGTC	GACAGAAGAGAGTGAGCCACACGG	CCGTGTGGCTCACTCTCTTCTGTC
A41	CCGTGTAGCTCACTCTCTTCTGTC	CACGCCCGGCC------------------GTCACCTCGCGCCACC	GACAGAAGAGAGTGAGCTACACGG	CCGTGTGGCTCACTCTCTTCTGTC
A42	CCGTGTAGCTCACTCTCTTCTGTC	CCGTGTGGCTCACTCTCTTCTGTCAC	TTGACAGAAGAGAGTGAG-ACACGG	CCGTGT---CACTCTCTTCTGTCAC
A43	GACGGGATAGATTTTA----------CTCGCCG-----------C------------------------------GTGCTAGAAATTTCT	TCACGCCCGGCCG------------------TCACCTCGCGCCA	TTGACAGAAGAGAGTGA---CACGG	CCGTGTGGCTCACTCTCTTCTGTCAC
A44	CCGTGTTGCTCACTCTCTTCTGTCAA	TGAGCACGCGGCCGCGACGGCACG------------------------------------------------------------------CCCGCCCGCCGGCCGGA	TTGACAGAAGAGAGTGAGCAACACGG	AGAGCAGTGAGCACGCGGCCG-----------------GTG-----------------------ACTCTCTTCTGTCACC
A45	CCGTGTTGCTCACTCTCTTCTGTCAA	TGAGCACGCGGCCGCGACGGCACG------------------------------------------------------------------CCCGCCCGCCGGCCGGA	TTGACAGAAGAGAGTGA--ACACGG	CCGTGTGGCTCACTCTCTTCTGTCAC
A46	CCGTGTGGCTCACTCTCTTCTGTC	CCGGCCGTGT------TCTCTTCTGTCACCTC	TTGACAGAAGAGAGTGAGCAACACGG	TCCGCCGGTGCCGTTCCGC-------------------------------------------------CCGGCCCCCCCGCGCGCG
A47	CCGTGTGGCTCACTCTCTTCTGTC	CCGTGT------TCTCTTCTGTCACC	TGACAGAAGAGAGTGAGCCACACGG	CCGTGTG--CACTCTCTTCTGTCAC
A48	CCGTGTGGCTCACTCTCTTCTGTC	GGCCGTG------CTCTCTTCTGTCA	TGACAGAAGAGAGTGAGCCACACGG	GCGACGGCACATC-----------------------------------CTCTTCTGTCACCGCCCAG
mir156fg mutants
Numbers	Mutated sequences
	MIR156f	MIR156g
A49	AGAAGAGAGTGAGCACAACAGCGG	AGAAGAGAGTG------CAGCGG
A50	AGAAGAGAGTGAGCACA--GCGG	AGAAGAGAGTGAGCACAACAGCGG
A51	AGAAGAGAGTGAGCACA--GCGG	AGAAGAGAGTGAGCACA--GCGGG
A52	AGAAGAGAGTGAGCACA--GCGG	AGAAGAGAGTGAGCACAACAGCGG
A53	AGAAGAGAGTGAG----CAGCGG	AGAAGAGAGTGAG--CACAGCGGG
A54	ACAGAAGAGAGTGAG--CACAGCGG	AGAAGAGAGTGAG--CACAGCGGG
A55	AGAAGAGAGTGAGC----AGCGG	AGAAGAGAGTGAGCACAACAGCGG
A56	AGAAGAGAGTGAGCACAACAGCGG	AGAAGAGAGTGAGCACAACAGCGG
A57	ACAGAAGAGAGTGAG--CACAGCGG	AGAAGAGAGTGAGCACAACAGCGG
A58	AGAAGAGAGTGAGCACAACAGCGG	AGAAGAGAGTGAGCACATCAGCGGG
A59	AGAAGAGAGTGAGCACAACAGCGG	AGAAGAGAGTGAGCACAGCAGCGGG
A60	AGAAGAGAGTGAGCACAACAGCGG	AGAAGAGAGTGAGCACATCAGCGGG
A61	AGAAGAGAGTGAGCA--CAGCGG	AGAAGAGAGTGAGCACATCAGCGGG
A62	AGAAGAGAGTGAG--CACAGCGG	AGAAGAGAGTGAGCACAACAGCGG
A63	AGAAGAGAGTGAG--CACAGCGG	AGAAGAGAGTGAGCACATCAGCGGG
A64	AGAAGAGAGTGAGCACA--GCGG	AGAAGAGAGTGAGCACAACAGCGG
A65	AGAAGAGAGTGAGCACAACAGCGG	AGAAGAGAGTGAGCAC-CAGCGGG
A66	AGAAGAGAGTGAGCACA--GCGG	AGAAGAGAGTG------CAGCGGG
A67	AGAAGAGAGTGAGCACAACAGCGG	AGAAGAGAGTG------CAGCGGG
A68	AGAAGAGAGTGAGCACAACAGCGG	AGAAGAGAGTG------CAGCGGG
A69	AGAAGAGAGTGAGCACA--GCGG	AGAAGAGAGTG------CAGCGGG
A70	AGAAGAGAGTGAGCACAACAGCGG	AGAAGAGAGTG------CAGCGGG
A71	AGAAGAGAGTGAGCA--CAGCGG	AGAAGAGAGTGAG--CACAGCGGG
A72	AGAAGAGAGTGAGCACAACAGCGG	AGAAGAGAGTGAGCACACCAGCGGG
A73	AGAAGAGAGTGAGCACAACAGCGG	AGAAGAGAGTGAGC--ACAGCGGG
A74	ACAGAAGAGAGTGAG----CAGCGG	AGAAGAGAGTGAGCACAACAGCGG
A75	ACAGAAGAGAGTGAG----CAGCGG	AGAAGAGAGTGAGCACA--GCGGG
A76	AGAAGAGAGTGAGCACAACAGCGG	AGAAGAGAGTGAGCACACCAGCGGG
A77	AGAAGAGAGTGAGCACAACAGCGG	AGAAGAGAGTGAGCACAGCAGCGGG
A78	AGAAGAGAGTGAGCACAACAGCGG	AGAAGAGAGTGAGCACATCAGCGGG
A79	GAAGAGAGTGAGCA----GCGGCCAG	GAAGAGAGTGAGCAC--AGCGGG
A80	GACAGAAGAGAGTGAGCATCCAGACTGCAGCGGCC	AGAAGAGAG----CACACAGCGGG
A81	GACAGAAGAGAGTGAG----CACCGG	GAAGAGAGTGAGCAC--AGCGGG
mir156defgh mutants
Numbers	Mutated sequences
	MIR156d	MIR156e	MIR156f	MIR156g	MIR156h
A82	CGGCCATCACGCCGTG-------TCTCTTCTGTCAATCTCA	CCGTGTGGCTCACTCTCTTCTGTC	AGAAGAGAGTGAGCACAACAGCGG	GACAGAAGAGAGTGAG--CACAG	GACAGAAGAGAGTGAGCAACACGG
A83	CGGCCATCACGCCGTG-------TCTCTTCTGTCAATCTCA	CCGTGTGGCTCACTCTCTTCTGTC	AGAAGAGAGTGAGCACAGCAGCGG	GACAGAAGAGAGTGAG--CACAG	GACAGAAGAGAGTGAGCAACACGG
mir156defgi mutants
Numbers	Mutated sequences
	MIR156d	MIR156e	MIR156f	MIR156g	MIR156i
A84	CGGCCATCACGCCGTG-------TCTCTTCTGTCAATCTCA	CCGTGTGGCTCACTCTCTTCTGTC	GACAGAAGAGAGTGAG----CAGCGG	GACAGAAGAGAGTGAG--CACAG	CCGTGTGGCTCACTCTCTTCTGTC
A85	CCGTGTGGCTCACTCTCTTCTGTC	CACGCCCGGCCGTGT------TCTCTTCTGTCACCTCGCG	AGAAGAGAGTGAGCACATCAGCGG	GACAGAAGAGAGTGAG--CACAG	CCGTGTGGCTCACTCTCTTCTGTC
A86	CGGCCATCACGCCGTG-------TCTCTTCTGTCAATCTCA	CCGTGTGGCTCACTCTCTTCTGTC	AGAAGAGAGTGAGCACATCAGCGG	GACAGAAGAGAGTGAG--CACAG	CCGTGTGGCTCACTCTCTTCTGTC
mir156dfgi mutants
Numbers	Mutated sequences
	MIR156d	MIR156f	MIR156g	MIR156i
A87	ATCACGCCGTG-------TCTCTTCTGTC	GAAGAGAGTGAGCACATCAGCGG	GAAGAGAGTGAGCACAACAGCGGG	CCGTGTGGCTCACTCTCTTCTGTCA
A88	CATCACGCCGTGT-------CTCTTCTGTCAAT	AGAAGAGAGTGAGCACAGCAGCGG	AGAAGAGAGTGAGC--ACAGCGGG	CCGTGTGGCTCACTCTCTTCTGTCACC
mir156efgi mutants
Numbers	Mutated sequences
	MIR156e	MIR156f	MIR156g	MIR156i
A89	CACGCCCGGCCGTGT------TCTCTTCTGTCACCTCGC	GACAGAAGAGAGTGAG----CAGCGG	TGACAGAAGAGAGTGAGCTACACAG	CCGTGTG--CACTCTCTTCTGTC
A90	CACGCCCGGCCGTGT---CACTCTCTTCTGTCACCTCG	GACAGAAGAGAGTGAGCACAACAGCGG	GACAGAAGAGAGTGAG--CACAG	CCGTGTG--CACTCTCTTCTGTC
mir156efgh mutants
Numbers	Mutated sequences
	MIR156e	MIR156f	MIR156g	MIR156h
A91	CCGTGTGGCTCACTCTCTTCTGTC	GACAGAAGAGAGTGAGCACAACAGCGG	GACAGAAGAGAGTGAGCACAACAGCGG	GACAGAAGAGAGTGAGCAACACGG
A92	CCGTGTGGCTCACTCTCTTCTGTC	GACAGAAGAGAGTGAGCACAACAGCGG	GACAGAAGAGAGTGAGCACATCAGCGG	GACAGAAGAGAGTGAGCAACACGG
mir156eghi mutants
Numbers	Mutated sequences
	MIR156e	MIR156g	MIR156h	MIR156i
A93	CCGTGTGGCTCACTCTCTTCTGTC	GACAGAAGAGAGTGAGCCACACAG	GACAGAAGAGAGTGAGCAACACGG	ATCCGCCGGTGCCGTTCC-------------------------------------------------GCCCGGCCCCCCCGCGC
mir156efg mutants
Numbers	Mutated sequences
	MIR156e	MIR156f	MIR156g
A94	CACGCCCGGCCGTGT---CACTCTCTTCTGTCACCTCG	GACAGAAGAGAGTGAG----CAGCGG	TGACAGAAGAGAGTGAGCTACACAG
A95	CACGCCCGGCCGTGT---CACTCTCTTCTGTCACCTCG	GACAGAAGAGAGTGAG----CAGCGG	GACAGAAGAGAGTGAG--CACAG
mir156fgi mutants
Numbers	Mutated sequences
	MIR156f	MIR156g	MIR156i
A96	GACAGAAGAGAGTGAGCACAACAGCGG	GACAGAAGAGAGTGAG--CACAG	CCGTGTG--CACTCTCTTCTGTC
mir156ghi mutants
Numbers	Mutated sequences
	MIR156g	MIR156h	MIR156i
A97	GACAGAAGAGAGTGA---CACAG	GACAGAAGAGAGTGAGCCACACGG	CCGTGTGGCTCACTCTCTTCTGTC
mir156ei mutants
Numbers	Mutated sequences
	MIR156e	MIR156i
A98	CCGTGTGGCTCACTCTCTTCTGTC	ATCCGCCGGTGCCGTTCC-------------------------------------------------GCCCGGCCCCCCCGCGC
mir156abckl mutants
Numbers	Mutated sequences
	MIR156a	MIR156b	MIR156c	MIR156k	MIR156l
A99	CCACGTGGTGCTCACTCTCTTCTGT	CAGAAGAGAGTGAGCACCACACGG	ACAGAAGAGAGTGAGCACCACATGG	TCGTCGCTGC-------------TCTCTCTCTTCTGTCATC	CCGACAG---AGAGTGAGCATAT
A100	CCACGTA-GCTCACTCTCTTCTGTCA	ACAGAAGAGAGTGAGCACCACACGG	ACAGAAGAGAGTGAGCACCACATGG	CCGGG-TGTGCTCTCTCTCTTCTGT	CCGACAAGAAGAGAGTGAGCATATA
A101	CCACGTGGTGCTCACTCTCTTCTGT	CAGAAGAGAGTGAGCACCACACGG	ACAGAAGAGAGTGAGCACCACATGG	CTGCTGCCGGGT-GTGCTCTCTCTCTTCTGT	CCGACAAGAAGAGAGTGAGCATATA
A102	CAACCACGT--GCTCACTCTCTTCTGTCAC	CAGAAGAGAGTGAGCA--CACGGTGCTTTC	GACAGAAGAGAGTGAGC--ACATGGTGACT	CCGGGTTG---TCTCTCTCTTCTGT	CCGACAAGAAGAGAGTGAGCATATA
A103	CCACGTTTTGCTCACTCTCTTCTGT	GACAGAAGAGAGTGAGCACCACACGG	ACAGAAGAGAGTGAGCACCACATGG	GCTGCCGGGTTGT---CTCTCTCTTCTGTCA	CCGACAAGAAGAGAGTGAGCATATA
mir156abcl mutants
Numbers	Mutated sequences
	MIR156a	MIR156b	MIR156c	MIR156l
A104	CCACGTAGTGCTCACTCTCTTCTGT	GACAGAAGAGAGTGAGCAC--ACGGTGCTTT	ACAGAAGAGAGTGAGCACAACATGG	CCGACAAGAAGAGAGTGAGCATATA
A105	CCACGTGGTGCTCACTCTCTTCTGT	ACAGAAGAGAGTGAGCACCACACGG	CTGACAGAAGAGAGTGAGCA--------GACTTTCTTGCATGCT	CCGACATGAAGAGAGTGAGCATATA
A106	AAACAACCACGTG------CTCTCTTCTGTCACCCTCCT	ACAGAAGAGAGTGAGCACCACACGG	CTGACAGAAGAGAGTGAGCA--------GACTTTCTTGCATGCT	TTGCTGATTTGTATACAGGGAAGGTTTTTTGTTCCCTAGCATATATGTGTATCTCTTCAGTCAACACACATATGACCACATATGCATATATAGTTCTTTCC
A107	CCACGTGGTGCTCACTCTCTTCTGT	ACAGAAGAGAGTGAGCACCACACGG	CTGACAGAAGAGAGTGAGCA--------GACTTTCTTGCATGCT	CTAGGGAGCCGAC-GAAAAGAGTGAGCATATAT
A108	CAACCACGT--GCTCACTCTCTTCTGTCAC	CAGAAGAGAGTGAGCA--CACGGTGCTTTC	GACAGAAGAGAGTGAGC--ACATGGTGACT	CTAGGGAGCCGACA-AAGAGAGTGAGCATATAT
A109	CCACGTTGTGCTCACTCTCTTCTG	CAGAAGAGAGTGAACAAGCATGCACGG	CAGAAGAGAGTGAGCACCACATGG	CCGACAAGAAGAGAGTGAGCATAT
A110	CCACGTGGTGCTCACTCTCTTCTG	CAGAAGAGAGTGAGCACCACACGG	CAGAAGAGAGTGAGCACCACATGG	TAGGGAGCCG-------AGAGTGAGCATATAT
A111	CAAGGAAACAA------GTGCTCACTCTCTTCTG	CAGAAGAGAGTGAGCACCACACGG	CAGAAGAGAGTGAGCACCACATGG	TAGGGAGCCG-------AGAGTGAGCATATAT
A112	CCACGTGGTGCTCACTCTCTTCTG	CAGAAGAGAGTGAGCA--CACGG	CAGAAGAGAGTGAGCACCACATGG	CCGACAAGAAGAGAGTGAGCATAT
A113	CCACGTGGTGCTCACTCTCTTCTG	CAGAAGAGAGTGAGCACCACACGG	CAGAAGAGAGTGAGCACCACATGG	AGAGCTAGGGAG-----GAAGAGAGTGAGC
A114	CCACGTGGTGCTCACTCTCTTCTG	CAGAAGAGAG------CACACGGTGCTT	GAGGTGAGGCTGAC--AAGAGAGTGAGCACCACATGGTGAC	CCGACAAGAAGAGAGTGAGCATAT
A115	AGCTCCAAGCATAGGC-------------------------------TCCCTCTCTTCTGT	CAGAAGAGAGTGAG---ACACGG	CAGAAGAGAGTGAGCACCACATGG	CCGACATGAAGAGAGTGAGCATAT
A116	CCACGTGGTGCTCACTCTCTTCTG	CAGAAGAGAGTGA-GCACACACACGG	CAGAAGAGAGTG---ACAACATGG	CCGACAAGAAGAGAGTGAGCATAT
A117	CCACGTTGTGCTCACTCTCTTCTG	CAGAAGAGAGTGAGCACTACACGG	CAGAAGAGAGTGAGCACAACATGG	CCGACAAGAAGAGAGTGAGCATAT
A118	CCACGTGGTGCTCACTCTCTTCTG	CAGAAGAGAGTGAGCACCACACGG	CAGAAGAGAGTGTGTGTGCTATCTAG-CTATCTAGCTTCATG-TTTAACTCATGCTTG	CCGACAAGAAGAGAGTGAGCATAT
A119	CCACGTGGTGCTCACTCTCTTCTG	CAGAAGAGAGTGAGCA--CACGG	CAGAAGAGAGTGAGCAAAACATGG	GGGAGCCGACATAT----GTGGTCATATGTAGTTC
A120	CCACGT--GCTCACTCTCTTCTG	CAGAAGAGAGTGAGCACTACACGG	CAGAAGAGAGTGAGCA-ACATGG	GGAGCCG----AAGAGAGTGAGCATAT
A121	CCACGT--GCTCACTCTCTTCTG	CAGAAGAGAGTGAGCACCACACGG	CAGAAGAGAGTGAGCACCACATGG	GCTAGGGAGCCGACA-------------------ATAGATCTTTCCTTG
A122	CCACGTGGTGCTCACTCTCTTCTG	CAGAAGAGAGTGAGCACCACACGG	CAGAAGAGAGTGAGCACAACATGG	GGAGCCG----AAGAGAGTGAGCATAT
A123	CAAGGAAACAACCA----------CTCTCTTCTGTCAC	ACAGAAGAGAGTGAGC------------------------------CCTGCTGGGAGCTGTGCGT	CAGAAGAGAGTGAGCACCACATGG	GGGAGCCGACATAT-------GTCATATGTAGTTC
A124	CCACGTGGTGCTCACTCTCTTCTG	CAGAAGAGAGTGAGCACCACACGG	CAGAAGAGAGTGAGCACCACATGG	CCGACAAGAAGAGAGTGAGCATAT
A125	CCACGTGGTGCTCACTCTCTTCTG	CAGAAGAGAGTGAGCACCACACGG	CAGAAGAGAGTGAGCACAACATGG	GGGAGCCGACATA--------GTCATATGTAGTTC
A126	TTATGCAAGGAAAC------------------TCTCTTCTGTC	CAGAAGAGAGTGAGCA--CACGG	CAGAAGAGAGTGAGCACCACATGG	CCGACATGAAGAGAGTGAGCATAT
A127	CCACGTTGTGCTCACTCTCTTCTG	ACAGAAGAGAGTGAGC------------------------------CCTGCTGGGAGCTGTGCGT	CAGAAGAGAGTGAGCACAACATGG	GGGAGCCGACATAT----GTGGTCATATGTAGTTC
A128	CCACGTTTGTGCTCACTCTCTTCTG	CAGAAGAGAGTGAGCACCACACGG	TACTAGCTATCTAGCTTCATG---------------------------------------------------------------------------------------------------------------------------GACTCATGCTTGAAGCTATGT	CCGACAAAGAAGAGAGTGAGCATAT
A129	CAAGGAAACAACC-----------CTCTCTTCTGTCAC	ACAGAAGAGAGTGAGC------------------------------CCTGCTGGGAGCTGTGCGT	GAGGCTGACAGAAGAGAGTGAGCAATCAAACACTGATAGTTTAAACTGAAGGCGGGAAACGACAATCTGATCCAAGCTCAAGCTGCTCTAGCATTCGCCATTCAGGCTGCGCAACTGTTGGGAAGGGCGATCGGTGCGGGCCTCTTCGCTATTACGCCAGCTGGCGAAAGGGGGATGTGCTGCAAGGCGATTAAGTTGGGTAACGCCAGGGTTTTCCCAGTCACGACGTTGTAAAACGACGGCCAGTGCCAAGCTTGGATCATGAACCAACGGCCTGGCTGTACATGGTGACTTTCTTGCATGCTGAATGGAC	AGCTAGGGAGCCG---------------CATATATAGTTCT
A130	CCACGTTGTGCTCACTCTCTTCTG	CAGAAGAGAGTGAGCA--CACGG	CAGAAGAGAGTGAGCACCACATGG	CCGACAAGAAGAGAGTGAGCATAT
A131	CCACGTTGTGCTCACTCTCTTCTG	CAGAAGAGAGTGAGCACCACACGG	CAGAAGAGAGTGAGCACAACATGG	CCGACATGAAGAGAGTGAGCATAT
A132	CCACGTGGTGCTCACTCTCTTCTG	CAGAAGAGAGTGAGCACCACACGG	CAGAAGAGAGTGAGCACCACATGG	CCGACAAGAAGAGAGTGAGCATAT
A133	CCACGTAGTGCTCACTCTCTTCTG	CAGAAGAGAGTGAGCACCCACACGG	CAGAAGAGAGTGAGCAC--ATGG	AGCTAGGGAGCCG---------------CATATATAGTTCT
A134	CCACGTTGTGCTCACTCTCTTCTG	ACAGAAGAGAGTGAGC------------------------------CCTGCTGGGAGCTGTGCGT	CAGAAGAGAGTGAGCACTACATGG	CCGACAGGAAGAGAGTGAGCATAT
A135	AACAACCACG---------TCTCTTCTG	CAGAAGAGAGTGAGCACCACACGG	GAGGTGAGGCTG------------------TACATGGTGACTTTC	CCGACAAGAAGAGAGTGAGCATAT
A136	CCACGTGGTGCTCACTCTCTTCTG	CAGAAGAGAGTGA---CACACGG	CAGAAGAGAGTGAGCACAACATGG	CCGACAAGAAGAGAGTGAGCATAT
mir156abc mutants
Numbers	Mutated sequences
	MIR156a	MIR156b	MIR156c
A137	CCACGTGGTGCTCACTCTCTTCTGT	CAGAAGAGAGTGAGCACCACACGG	CAGAAGAGAGTGAGC-CACATGG
A138	CCACGTTGTGCTCACTCTCTTCTG	CAGAAGAGAGTGAGCACCACACGG	ACAGAAGAGAGTGAGCACCACATGG
A139	TATGCAAGGAAACAACC-----------ACTCTCTTCTG	CAGAAGAGAGTGAGCACAACACGG	CAGAAGAGAGTGAGCA--CATGG
A140	CCACGTTGTGCTCACTCTCTTCTG	ACAGAAGAGAGTGA------------------------GCAAGAGCCAT	CAGAAGAGAGTGAGCACCACATGG
A141	CCACGTGGTGCTCACTCTCTTCTG	GACAGAAGAGAGTGAGCAAGAGACACGG	CAGAAGAGAGTGAGCACCACATGG
A142	CCACGTCGATATCCTTGCACTCTCTTCTGTCACCCTC	CAGAAGAGAGTGAGCACCACACGG	CAGAAGAGAGTGAGCA--CATGG
A143	GGAAACAACCA-------------TCTTCTGTCAC	ACAGAAGAGAGTGA------------------------GCAAGAGCCAT	CAGAAGAGAGTGAGCA--CATGG
A144	CCACGTAGTGCTCACTCTCTTCTGTC	CAGAAGAGAGTGAGCACCACACGG	CAGAAGAGAGTGAGCA--CATGG
A145	CCACGTCGATATCCTTGCACTCTCTTCTGTCACCCTC	CAGAAGAGAGTGAGCACCACACGG	CAGAAGAGAGTGAGCA--CATGG
A146	CCACGTGGTGCTCACTCTCTTCTG	CAGAAGAGAGTGAGCACCACACGG	CAGAAGAGAGTGAGCACAACATGG
A147	CCACGTGGTGCTCACTCTCTTCTG	CAGAAGAGAGTGAGC--ACACGG	CAGAAGAGAGTGAGCACCACATGG
A148	AAGGAAACAACCACG----------------------------TAGTACGAGTAGATA	CAGAAGAGAGTGAGCACCACACGG	CAGAAGAGAGTGAGCACCACATGG
A149	CCACGTCGTGCTCACTCTCTTCTG	CAGAAGAGAGTGAGCA-ACACGG	CAGAAGAGAGTGAGCA-ACATGG
A150	CCACGTTGTGCTCACTCTCTTCTG	CAGAAGAGAGTGAGCACCACACGG	CAGAAGAGAGTGAGCACCACATGG
A151	CCACGTGGTGCTCACTCTCTTCTG	CAGAAGAGAGTGAGCACCACACGG	CAGAAGAGAGTGAGCACCACATGG
A152	CCACGTGGTGCTCACTCTCTTCTG	CAGAAGAGAGTGA----ACACGG	GAGGTGAGGCTG------------------TACATGGTGACTTTC
A153	CCACGTTGTGCTCACTCTCTTCTG	CAGAAGAGAGTGAGCACCACACGG	CAGAAGAGAGTGAGCACCACATGG
A154	CCACGTAGTGCTCACTCTCTTCTG	CAGAAGAGAGTGAGCACCCACACGG	CAGAAGAGAGTGAGCACCACATGG
A155	CCACGTTGTGCTCACTCTCTTCTG	CAGAAGAGAGTGAGCA--CACGG	CAGAAGAGAGTGAGCACCACATGG
A156	CAAGGAAACAACCA----------CTCTCTTCTGTCAC	ACAGAAGAGAGTGA-----------------------------------GCTGGGAGCTGTGCG	TACTAGCTATCTAGCTTCATG---------------------------------------------------------------------------------------------------------------------------GACTCATGCTTGAAGCTATGT
A157	CCACGTGGTGCTCACTCTCTTCTG	CAGAAGAGAGTGAGCACCACACGG	CAGAAGAGAGTGAGCACAACATGG
A158	CCACGTGTTGCTCACTCTCTTCTGT	GGAGGTCTGAC--AAGAGAGTGAGCAC--ACGGTGCTTTC	ACAGAAGAGAGTGAGCACCACATGG
mir156ac mutants
Numbers	Mutated sequences
	MIR156a	MIR156c
A159	CCACGTTGTGCTCACTCTCTTCTG	ACAGAAGAGAGTGAGCACAACATGG
A160	CCACGTTGTGCTCACTCTCTTCTG	ACAGAAGAGAGTGAGCACAACATGG
A161	CAAGGAAACAACCA----------CTCTCTTCTGTCAC	CAGAAGAGAGTGAGCACCACATGG
A162	CCACGTTTGTGCTCACTCTCTTCTG	TACTAGCTATCTAGCTTCATG---------------------------------------------------------------------------------------------------------------------------GACTCATGCTTGAAGCTATGT
A163	CCACGT--GCTCACTCTCTTCTG	ACAGAAGAGAGTGAG------------CTTTCTTGCATG
mir156bc mutants
Numbers	Mutated sequences
	MIR156b	MIR156c
A164	CAGAAGAGAGTGAGCACCACACGG	ACAGAAGAGAGTGAGCACCACATGG
A165	CAGAAGAGAGTGAGCACCACACGG	ACAGAAGAGAGTGAGC--ACATGGTGAC
A166	CAGAAGAGAGTGAGCACCACACGG	ACAGAAGAGAGTGAGCACCACATGG
A167	CAGAAGAGAGTGAGCA--CACGG	CAGAAGAGAGTGAGCACCACATGG
A168	CAGAAGAGAG------CACACGGTGCTT	GAGGTGAGGCTGAC--AAGAGAGTGAGCACCACATGGTGAC
mir156a mutants
Numbers	Mutated sequences
A169	CCACGTTGTGCTCACTCTCTTCTG
A170	CCACGTAGTGCTCACTCTCTTCTGTC
A171	CCACGTGGTGCTCACTCTCTTCTG
A172	CCACGT--GCTCACTCTCTTCTG
A173	AAGGAAACAACCAC------------------------------GTACGAGTAGATAT
A174	CCACGTTTGTGCTCACTCTCTTCTG
A175	AGCTCCAAGCATAGGC--------------------------------TCCCTCTCTTCTG
mir156b mutants
Numbers	Mutated sequences
A176	CAGAAGAGAGTGAGCACAACACGG
A177	AGAAGAGAGTGAGCA-ACACGGTGC
mir156c mutants
Numbers	Mutated sequences
A178	ACAGAAGAGAGTGAG------------CTTTCTTGCATG
A179	CAGAAGAGAGTGAGCAC--ATGG
A180	CAGAAGAGAGTGAGCACCACATGG
A181	CAGAAGAGAGTGAGCACTACATGG
mir156k mutants
Numbers	Mutated sequences
A182	CCGGG-TGTGCTCTCTCTCTTC
A183	CCGGG-----TTCTCTCTCTTC
A184	CCGGGTTTGTGCTCTCTCTCTTC
A185	GCGACCGCCGTCGTC----------------GCTCTCTCTCTTCTGTCA
A186	CCGGGT-GTGCTCTCTCTCTTC
A187	CCGGGT-----TCTCTCTCTTC
A188	CCGGGT---GCTCTCTCTCTTC
A189	CCGGG------TCTCTCTCTTC
A190	CCGGGT---GCTCTCTCTCTTC
A191	CCGGG-----TTCTCTCTCTTC
A192	CCGGGTTTGTGCTCTCTCTCTTC
A193	CCGGG------TCTCTCTCTTC
A194	CCGGG------TCTCTCTCTTC
A195	CCGGGT---GCTCTCTCTCTTC
A196	CCGGGT------CTCTCTCTTC
A197	CCGGGT-----TCTCTCTCTTC
A198	CCGGGT---GCTCTCTCTCTTC
A199	CCGGGT-GTGCTCTCTCTCTTC
A200	TAGATCAGAGAGCACACGGCCCT-----------CC---------------------------------------------------A----TCAACCGCCCCCCTCCCCC
mir156l mutants
Numbers	Mutated sequences
A201	CCGACAAGAAGAGAGTGAGCATA
A202	CCGACATGAAGAGAGTGAGCATAT
A203	CCGACATGAAGAGAGTGAGCATAT
A204	CCGACACGAAGAGAGTGAGCATAT
A205	AAAAGAGCTAGGGAG----------------AGCATATATAGT
A206	CCGACAAGAAGAGAGTGAGCATAT
A207	CCGACA-AAGAGAGTGAGCATATA
A208	CCGACAGGAAGAGAGTGAGCATAT
A209	CCGACAAGAAGAGAGTGAGCATAT

## Sheet: Supplementary Data 1b
Supplementary Data 1b The list of rice mir156 mutants in XS134 background. -, one base pair deletion; red color indicates insertion; blue color indicates base pair replacement.
mir156defghi mutants
Numbers	Mutated sequences
	MIR156d	MIR156e	MIR156f	MIR156g	MIR156h	MIR156i
B1	CCGTGTTGCTCACTCTCTTCTGTC	CCGGTGCCGTC------------------ACTCTCTTCTGTCA	CAGAAGAGAGTGAGCACAACAGCGG	GACAGAAGAGAGTGA--ACACAG	GACAGAAGAGAGTGAGCCACACGG	CCGTGTGGCTCACTCTCTTCTGTC
B2	CCATCACGCCGTGTG---------TTCTGTCAATCT	CCGTGTGGCTCACTCTCTTCTGTCAC	GAAGAGAGTGAGCA----GCGG	GACAGAAGAGAGTGA---CACAG	GACAGAAGAGAGTGAGCCACACGG	CCGTGTTGCTCACTCTCTTCTGTC
B3	ACGGGATAGATTTTA---------CTCGCCG-----------C------------------------------GTGCTAGAAATTTCTTGC	CACGCCCGGCC------------------GTCACCTCGCGCCACC	GACAGAAGAGAGTGAGC----AGCGG	TGACAGAAGAGAGTGAGCTACACAG	GACAGAAGAGAGTGAGCCACACGG	CCGTGTGGCTCACTCTCTTCTGTC
B4	CACGCCGTGT---CACTCTCTTCTGTCAAT	CCGTGTGGCTCACTCTCTTCTGTC	GACAGAAGAGAGTGAGCA--CAGCGG	GACAGAAGAGAGTGAGCAC--AGCGGG	GACAGAAGAGAGTGAGCCACACGG	CCGTGTGGCTCACTCTCTTCTGTC
B5	CACGCCGTGT---CACTCTCTTCTGTCAAT	CGCCGGTGCCGTCAC------------------TCTCTTCTGTCACC	GACAGAAGAGAGTGAGCA--CAGCGG	GACAGAAGAGAGTGAGCAC--AGCGGG	GACAGAAGAGAGTGAG-ACACGG	CCGTGTGGCTCACTCTCTTCTGTC
B6	CCGTGTGGCTCACTCTCTTCTGTC	CCGTGT------TCTCTTCTGTCACC	GAAGAGAGTGAGCA----GCGGCCAG	GAAGAGAGTGAGCAC--AGCGGG	TGACAGAAGAGAGTGAGCCACACGG	CCGTGTG--CACTCTCTTCTGTCAC
B7	CCGTGT---CACTCTCTTCTGTCAA	CCGTGTGGCTCACTCTCTTCTGTCACC	GAAGAGAGTGAGCACAACAGCGG	GAAGAGAGTGAGCAC--AGCGGG	TTGACAGAAGAGAGTCA---CACGG	CCGTGTG--CACTCTCTTCTGTGA
B8	CCGTGTTGCTCACTCTCTTCTGTC	GACAGAAAGAGCAGTGA-------------------------------------------------------------------------------------------------------GACACCGCCATCCTCCACACC	AGAAGAGAGTGAGCACAACAGCGG	AGAAGAGAGTG------CAGCGG	GACAGAAGAGAGTGA--ACACGG	CGACGGCACATCCG------------------------T-----------------------CAGCGCCCGCACCG
B9	CCGTGT--TCACTCTCTTCTGTC	CCGTGTGGCTCACTCTCTTCTGTC	AGAAGAGAGTGAGCACA--GCGG	AGAAGAGAGTGAGCACAACAGCGG	GACAGAAGAGAGTGAGCCACACGG	CCGTGT----ACTCTCTTCTGTCA
B10	CCGTGTTGCTCACTCTCTTCTGTC	ACAGAAAGAGCAGT-------------------------------------------------------------------------------------------------------GAGACACCGCCATCCTC	AGAAGAGAGTGAGCACA--GCGG	AGAAGAGAGTGAGCACA--GCGGG	GACAGAAGAGAGTGA--ACACGG	GCGACGGCACATCCGTC------------------------------------------------AGCGCCCGCACCGGCCCGGC
B11	GACGGGATAGATTTTA----------CTCGCCG-----------C------------------------------GTGCTAGAAATTTCT	TCACGCCCGGCCG------------------TCACCTCGCGCCA	AGAAGAGAGTGAG----CAGCGG	AGAAGAGAGTGAGCACAACAGCGG	GACAGAAGAGAGTGAGCCACACGG	GACAGAAGAGAGTG--CACACGG
B12	CCGTGTGGCTCACTCTCTTCTGTCAA	CCGTGTGGCTCACTCTCTTCTGTCAC	AGAAGAGAGTGAGC----AGCGG	AGAAGAGAGTGAG--CACAGCGGG	GACAGAAGAGAGTGA--ACACGG	GACAGAAGA--------ACACGG
B13	CCGTGTTGCTCACTCTCTTCTGTCAA	TGAGCACGCGGCCGCGACGGCACG------------------------------------------------------------------CCCGCCCGCCGGCCGGA	AGAAGAGAGTGAGCACAACAGCGG	AGAAGAGAGTGAGCACAACAGCGG	TTGACAGAAGAGAGTGAGCAACACGG	GACAGAAGA--------ACACGG
B14	CCGTGTTGCTCACTCTCTTCTGTC	CCGTGTGGCTCACTCTCTTCTGTC	GAAGAGAGTGAGCA----GCGGCCAG	AGAAGAGAG----CACACAGCGGG	GACAGAAGAGAGTGA--ACACGG	GACAGAAGAGAGTGAGCTACACGG
B15	ATCACGCCGTG-------TCTCTTCTGTC	CCGTGTGGCTCACTCTCTTCTGTC	GAAGAGAGTGAGCACATCAGCGG	GAAGAGAGTGAGCACAACAGCGGG	ACAGAAGAGAGT--------------------------------GATGCCTGCCC	CCGTGTGGCTCACTCTCTTCTGTCA
B16	TATGCCGGCCATCACGCCGTGT----------TT-----------------GTTTCTTGGTGCTAGAAATTTCTTGGTGTTTGCTTCTTGGAGCAGAGGAGAACCTATTTAG	CCGTGT------TCTCTTCTGTC	GAAGAGAGTGAG----CAGCGGCCA	GTGGCCGCGGCTG--------------------------GCGGGCAGACTGC	GACAGAAGAGAGTGAGCAACACGG	CCGTGTGGCTCACTCTCTTCTGTCA
mir156deghi mutants
Numbers	Mutated sequences
	MIR156d	MIR156e	MIR156g	MIR156h	MIR156i
B17	CCGTGTGGCTCACTCTCTTCTGTC	CCGGTGCCGTC------------------ACTCTCTTCTGTCA	GACAGAAGAGAGTGA--ACACAG	GATTGTTGACAGAAGAG-------ACACGGCGCGGCGGCT	CCGTGTGGCTCACTCTCTTCTGTC
B18	CCGTGTTGCTCACTCTCTTCTGTC	CCGGTGCCGT-------------------ACTCTCTTCTGTCA	GACAGAAGAGAGTGA--ACACAG	GACAGAAGAGAGTGAGCCACACGG	CCGTGTGGCTCACTCTCTTCTGTC
B19	CCATCACGCCGTGTG---------TTCTGTCAATCT	CCGTGTGGCTCACTCTCTTCTGTCAC	GACAGAAGAGAGTGA---CACAG	GACAGAAGAGAGTGAGCAACACGG	CCGTGTTGCTCACTCTCTTCTGTC
B20	CCGTGTTGCTCACTCTCTTCTGTC	GCCGGTGCCGTCAC------------------TCTCTTCTGTCACC	GACAGAAGAGAGTGAGCCACACAG	GACAGAAGAGAGTGAGCCACACGG	CCGTGTGGCTCACTCTCTTCTGTC
B21	CCATCACGCCGTGTTTGTTTCTTGGTGCTAGAAATTTCTTGGTGTTTGCTTCTTGGAGCAGAG----------------------GAGAACCTATTTAGTTCCG	CCGTGTGGCTCACTCTCTTCTGTC	AGAAGAGAGTG------CAGCGG	GACAGAAGAGAGTGAGCCACACGG	GACAGAAGAGAGTG--CACACGG
B22	CCGTGT--TCACTCTCTTCTGTC	CCGGTGCCGTCA------------------CTCTCTTCTGTC	AGAAGAGAGTGAGCACA--GCGGG	GACAGAAGAGAGTGAGCCACACGG	GACAGAAGAGAGTGAGCCACACGG
B23	CCGTGT----ACTCTCTTCTGTC	CCGTGTG--CACTCTCTTCTGTC	AGAAGAGAGTG------CAGCGG	GACAGAAGAGAGTGA--ACACGG	GACAGAAGAGAGTGAGCCACACGG
B24	CCGTGTTGCTCACTCTCTTCTGTC	GACAGAAAGAGCAGTGA-------------------------------------------------------------------------------------------------------GACACCGCCATCCTCCACAC	AGAAGAGAGTGAGCACAACAGCGG	GACAGAAGAGAGTGAGCAACACGG	GTGCGGGCGCTG--------------------------A----------------------CGGATGTGCCGTCGC
B25	CCGTGTGGCTCACTCTCTTCTGTC	GCGGCCGCGACGGCACGCC-----------------------------------------------------------------CGCCCGCCGGCCGGA	AGAAGAGAGTGAGCACA--GCGGG	GACAGAAGAGAGTGAGCAACACGG	GTGACAGAAGAGAGT-----------------------CACCGG-----------------CCGCGTGCTCACTGCTCTGTCT
B26	ATTTTATGCCGGCCA-------------TCACTCTCTTCTGTC	CCGTCACGCCCGGCC--------------------------------------------------GGCCGGAGACACCGCCATCC	AGAAGAGAGTGAG--CACAGCGGG	GACAGAAGAGAGTGAGCCACACGG	GACAGAAGAGAGTGAGCAACACGG
B27	CCGTGTTGCTCACTCTCTTCTGTC	GCGGCCGCGACGGCACGCC-----------------------------------------------------------------CGCCCGCCGGCCGGA	AGAAGAGAGTGAG--CACAGCGGG	GACAGAAGAGAGTGAGCCACACGG	GACAGAAGAGAGTGAGCCACACGG
B28	ATTTTATGCCGGCCA-------------TCACTCTCTTCTGTC	CCGTCACGCCCGGCC--------------------------------------------------GGCCGGAGACACCGCCATCC	AGAAGAGAGTGAGCACAACAGCGG	GACAGAAGAGAGTGAGCCACACGG	GACAGAAGAGAGTGAGCAACACGG
B29	CACGCCGTG---TCACTCTCTTCTGTC	CCGTGTGC--ACTCTCTTCTGTC	AGAAGAGAGTGAGCACAACAGCGG	GACAGAAGAGAGTGAGCCACACGG	GACAGAAGAGAGTGAGCCACACGG
B30	CCGTGTGGCTCACTCTCTTCTGTC	CCGGTGCCGTCA------------------CTCTCTTCTGTC	AGAAGAGAGTGAGCACATCAGCGGG	GACAGAAGAGAGTGAGCCACACGG	GACAGAAGAGAGTGAGCCACACGG
B31	CCGTGT--TCACTCTCTTCTGTC	CCGGTGCCGTCA------------------CTCTCTTCTGTC	AGAAGAGAGTGAGCACAGCAGCGGG	GACAGAAGAGAGTGAGCCACACGG	GACAGAAGAGAGTGAGCCACACGG
B32	CCGTGTGGCTCACTCTCTTCTGTC	CCGTGTGGCTCACTCTCTTCTGTC	AGAAGAGAGTGAGCAC-CAGCGGG	GACAGAAGAGAGTGAGCAACACGG	GGCGCGCGCGCGGGGGGG-------------------------------------------------CCGGGCGGAACGGCACCG
B33	GACGGGATAGATTTTA----------CTCGCCG---------------------------------------CGTGCTAGAAATTT	CGTCACGCCCGGCC-------------------GTCACCTCGCGCC	AGAAGAGAGTG------CAGCGGG	GACAGAAGAGAGTG---ACACGG	GACAGAAGAGAGTGAGCCACACGG
mir156dehi mutants
Numbers	Mutated sequences
	MIR156d	MIR156e	MIR156h	MIR156i
B34	CCGTGTGGCTCACTCTCTTCTGTC	GCCGTCACGCCCGGCCG---------TCTCTTCTGTCAC	GACAGAAGAGAGTGAGCAACACGG	GGCCGCGACGGCACATCC--------------------------GCTCACTCTCTTCTGTC
B35	CCGTGTGGCTCACTCTCTTCTGTC	CCGTGTGGCTCACTCTCTTCTGTCAC	GACAGAAGAGAGTGAGCAACACGG	CCGTGTGGCTCACTCTCTTCTGTC
B36	CCGTGTGGCTCACTCTCTTCTGTC	GCCCGGCCGT-----CACTCTCTTCTGTC	GCGGGATCGAGCATATGA---------------------------------ATGGCGCGGCGGCTAG	CCGTGTGGCTCACTCTCTTCTGTC
B37	CCGTGTTGCTCACTCTCTTCTGTC	GCCCGGCCGT-----CACTCTCTTCTGTC	GACAGAAGAGAGTGAGCCACACGG	CCGTGTGGCTCACTCTCTTCTGTC
B38	CCGTGTGGCTCACTCTCTTCTGTC	CCGTGTGGCTCACTCTCTTCTGTC	GACAGAAGAGAGTGAGCAACACGG	GGCGCGCGCGCGGGGGGG-------------------------------------------------CCGGGCGGAACGGCACCG
B39	CCGTGTGGCTCACTCTCTTCTGTC	CCGGTGCCGTCA------------------CTCTCTTCTGTC	GACAGAAGAGAGTGAGCCACACGG	GACAGAAGAGAGTGAGCCACACGG
B40	CCGTGTGGCTCACTCTCTTCTGTC	CACCGGATGACAGAAAGAGCAGTG-------------------------------------------------------------------------------------------------------AGACACCGCCCTCCTCCACACCC	GACAGAAGAGAGTGAGCAACACGG	GACAGAAGAGAGTGAGCCACACGG
B41	CACGCCGTG---TCACTCTCTTCTGTC	CCGTGTGC--ACTCTCTTCTGTC	GACAGAAGAGAGTGAGCCACACGG	GCCGGTGCGGGCGCT-----------------------------------------------GACGGATGTGCCGTCACGGC
B42	ATTTTATGCCGGCCA-------------TCACTCTCTTCTGTC	CCGTCACGCCCGGCC--------------------------------------------------GGCCGGAGACACCGCCATCC	GACAGAAGAGAGTGAGCCACACGG	GACAGAAGAGAGTGAGCAACACGG
B43	CCGTGTTGCTCACTCTCTTCTGTC	GCGGCCGCGACGGCACGCC-----------------------------------------------------------------CGCCCGCCGGCCGGA	GACAGAAGAGAGTGAGCCACACGG	GACAGAAGAGAGTGAGCAACACGG
B44	TCACGCCGTGT-------CTCTTCTGTC	CCGTGTGGCTCACTCTCTTCTGTC	GACAGAAGAGAGTGAGCCACACGG	GACAGAAGAGAGTGAGCCACACGG
B45	CCGTGTTGCTCACTCTCTTCTGTCAA	TGAGCACGCGGCCGCGACGGCACG------------------------------------------------------------------CCCGCCCGCCGGCCGGA	TTGACAGAAGAGAGTGA--ACACGG	CCGTGTGGCTCACTCTCTTCTGTCAC
B46	CCGTGTTGCTCACTCTCTTCTGTCAA	CCGTGTGGCTCACTCTCTTCTGTCAC	TTGACAGAAGAGAGTGAGCAACACGG	AGAGCAGTGAGCACGCGGCCG-----------------GTG-----------------------ACTCTCTTCTGTCACC
B47	GACGGGATAGATTTTA----------CTCGCCG-----------C------------------------------GTGCTAGAAATTTCT	TCACGCCCGGCCG------------------TCACCTCGCGCCA	TTGACAGAAGAGAGTGA---CACGG	CCGTGTGGCTCACTCTCTTCTGTCAC
mir156fg mutants
Numbers	Mutated sequences
	MIR156f	MIR156g
B48	CAGAAGAGAGTGAGC----AGCGG	GAAGAGAGTGAGCTACACAGCGGG
B49	CAGAAGAGAGTGAGCACAACAGCGG	GAAGAGAGTGAGCTACACAGCGGG
B50	GAAGAGAGTGAGCACATCAGCGG	GAAGAGAGTGAGCAC--AGCGGG
B51	GAAGAGAGTGAGCA----GCGG	GAAGAGAGTGAGCAC--AGCGGG
B52	GAAGAGAGTGAGCA----GCGGCCAG	GAAGAGAGTGAGCAC--AGCGGG
B53	GACAGAAGAGAGTGAGCATCCAGACTGCAGCGGCC	AGAAGAGAG----CACACAGCGGG
B54	GAAGAGAGTGAG----CAGCGG	GAAGAGAGTGAGCTACACAGCGGG
B55	GAAGAGAGTGAG----CAGCGG	GAAGAGAGTGAGCAC--AGCGGG
B56	AGAAGAGAGTGAGCACAACAGCGG	AGAAGAGAGTG------CAGCGG
B57	AGAAGAGAGTGAGCACA--GCGG	AGAAGAGAGTGAGCACAACAGCGG
B58	AGAAGAGAGTGAGCACAACAGCGG	AGAAGAGAGTGAGCACAACAGCGG
B59	AGAAGAGAGTGAGCACA--GCGG	AGAAGAGAGTGAGCACA--GCGGG
B60	AGAAGAGAGTGAG----CAGCGG	AGAAGAGAGTGAG--CACAGCGGG
B61	AGAAGAGAGTGAGC----AGCGG	AGAAGAGAGTGAGCACAACAGCGG
B62	AGAAGAGAGTGAGCACAACAGCGG	AGAAGAGAGTGAGCACAACAGCGG
B63	ACAGAAGAGAGTGAG--CACAGCGG	AGAAGAGAGTGAGCACAACAGCGG
B64	AGAAGAGAGTGAGCACAACAGCGG	AGAAGAGAGTGAGCACAGCAGCGGG
B65	AGAAGAGAGTGAGCA--CAGCGG	AGAAGAGAGTGAGCACATCAGCGGG
B66	AGAAGAGAGTGAG--CACAGCGG	AGAAGAGAGTGAGCACAACAGCGG
B67	AGAAGAGAGTGAGCACAACAGCGG	AGAAGAGAGTGAGCAC-CAGCGGG
B68	AGAAGAGAGTGAGC----AGCGG	AGAAGAGAGTG------CAGCGGG
mir156abckl mutants
Numbers	Mutated sequences
	MIR156a	MIR156b	MIR156c	MIR156k	MIR156l
B69	CCACGTGGTGCTCACTCTCTTCTG	TCTATGGGTTTTGGAGG-------------AGT------ACACGGTGCTTTCT	GACAGAAGAGAGTGAGCAC----------------------TGAATGGACTCATGCTTGAA	AAGCGACCGCCGTCCTCCGTGCA--CGTGACGAG--------GTTCTGTCATCACTCTCAA	TAGGGAGCCG-------AGAGTGAGCATATAT
B70	CCACGTGGTGCTCACTCTCTTCTGT	ACAGAAGAGAGTGAGCACCACACGG	GAGGAAGAGAGGGGTGAGAGGTGAGGCTGACAAGAAGAGAGTGAGCATGGCTGAATGGACTCATGCTGAATGGACTCATGCTGAAGAGAGTGAGCATGGCTGAATGGACTCATGCTGACAGAAGAGAGTGAACATGGTGACTTTCTTGCATGCTGAATGG	GTCGCTGCTGCCGGG-TGTGCTCTCTCTCT	CAAAAGAGCTAGGGAGC------------------ATATATAGTTCTTTCCT
B71	CCACGTGTTGCTCACTCTCTTCTGT	GGAGGTCTGAC--AAGAGAGTGAGCAC--ACGGTGCTTTC	ACAGAAGAGAGTGAGCACCACATGG	GTCGCTGCTGCCGGG-TGTGCTCTCTCTCT	GAACAAAAGAGCTAGGGAGCCG-------AGAGTGAGCATATATAGTTCTTT
B72	CCACGTGGTGCTCACTCTCTTCTGT	CAGAAGAGAGTGAGCACAACACGG	CCGGGTTG---TCTCTCTCTTCTGT	GCGACCGCCGTCCTCCGTGCACGTGACGAG--G-----------TTCTGTCATCACTCTC	CTAGGGAGCCGAC-------AGTGAGCATATATAGTTC
B73	CCACGTGGTGCTCACTCTCTTCTG	CAGAAGAGAGTGAGCACCACACGG	ACAGAAGAGAGTGAGCACCACATGG	CAGAAGCGACCGCCGTCGTC----------------GCTCTCTCTCTTCTG	AGGGAGCCGACA-----AGAGTGAGCAT
mir156abcl mutants
Numbers	Mutated sequences
	MIR156a	MIR156b	MIR156c	MIR156l
B74	CCACGTGGTGCTCACTCTCTTCTG	TCTATGGGTTTTGGAGG-------------AGT------ACACGGTGCTTTCT	GACAGAAGAGAGTGAGCA----------------------CTGAATGGACTCATGC	TAGGGAGCCG-------AGAGTGAGCATATAT
B75	CCACGTGTTGCTCACTCTCTTCTGT	CAGAAGAGAGTGAGC--ACACGG	CAGAAGAGAGTGAGCACCACATGG	GGGAAGGAACAAAAGAGCTA---------------------------TATAGTTCTTTCCTT
B76	CCACGTGGTGCTCACTCTCTTCTG	CAGAAGAGAGTG----CACACGG	CAGAAGAGAGTGAGCACCACATGG	CCGACAGGAAGAGAGTGAGCATATA
B77	CCACGTTGTGCTCACTCTCTTCTG	CAGAAGAGAGTGAGCACCACACGG	GACAGAAGAGAGTGAGCA-ACATGG	AAGGAACAAAAGAGCTAGGG---------------------------------------------------------------------------------------------AGAGTTCATGTGCTTGAAGCT
B78	CCACGTGGTGCTCACTCTCTTCTG	CAGAAGAGAGTGAGCACCACACGG	CAGAAGAGAGTGAGCACCACATGG	CCGACAAGAAGAGAGTGAGCATATA
B79	CCACGTGGTGCTCACTCTCTTCTG	CAGAAGAGAGTGAGCACAACACGG	CAGAAGAGAGTGAGCACCACATGG	CCGACAAGAAGAGAGTGAGCATATA
B80	CCACGTGGTGCTCACTCTCTTCTG	CAGAAGAGAGTGAGCACCACACGG	GACAGAAGAGAGTGAGCA-ACATGG	TGTTTTTTTTCCTTTTTGCG--------------------------------------------------------------------------------------------CATATATAGTTCTTTCCTTG
B81	CCACGTGGTGCTCACTCTCTTCTG	CAGAAGAGAGTGAGCACAACACGG	GACAGAAGAGAGTGAGCA--CATGG	TGTTTTTTTTCCTTTTTGCG--------------------------------------------------------------------------------------------CATATATAGTTCTTTCCTTG
B82	CCACGTGGTGCTCACTCTCTTCTG	CAGAAGAGAGTGAGCA-ACACGG	CAGAAGAGAGTGAGCACCACATGG	CCGACAAGAAGAGAGTGAGCATATA
B83	CCACGTTGTGCTCACTCTCTTCTG	CAGAAGAGAGTGAGCACCACACGG	GACAGAAGAGAGTGAGCA-ACATGG	AGGAACAAAAGAGCTAGGGAG---------------------------------------------------------------------------------------------AGTTCATGTGCTTGAAGCTATAT
B84	CCACGTGGTGCTCACTCTCTTCTG	CAGAAGAGAGTGAGCACCACACGG	GACAGAAGAGAGTGAGCA-ACATGG	CCGACAAGAAGAGAGTGAGCATATA
B85	CCACGTAGTGCTCACTCTCTTCTG	CAGAAGAGAGTGAGCACCACACGG	CAGAAGAGAGTGAGCACTACATGG	CCGAC--AAGAGAGTGAGCATATAT
B86	CCACGTGGTGCTCACTCTCTTCTG	CAGAAGAGAGTGAGCACCACACGG	CAGAAGAGAGTGAGCACCACATGG	TAGGGAGCCGACA------AGTGAGCATATATAGTT
B87	AAGGAAACAACCAC------------------------------GTACGAGTAGATAT	CAGAAGAGAGTGAGCA--CACGG	AGAGGTGAGGCTGACAGAAGAGAGTGA------------GA-----------------------CAAGCTTG---------------AC----------------------ATCTCT---------------------------------TCTCTCATATCTATCTTCTTTGAGGTAGT	CCGACAAGAAGAGAGTGAGCATATA
B88	CCACGTGGTGCTCACTCTCTTCTG	CAGAAGAGAGTGAGCACCACACGG	CAGAAGAGAGTGAGCA--CATGG	CCGACAAGAAGAGAGTGAGCATATA
B89	CCACGTGGTGCTCACTCTCTTCTG	CAGAAGAGAGTGAGCA--CACGG	CAGAAGAGAGTGAGCACCACATGG	AACAAAAGAGCTAGGG------------------AGCATATATAGTTCTT
B90	CCACGTGGTGCTCACTCTCTTCTG	CAGAAGAGAGTGAGCACCACACGG	CAGAAGAGAGTGAGCACCACATGG	AACAAAAGAGCTAGGG------------------AGCATATATAGTTCTT
B91	CCACGTGGTGCTCACTCTCTTCTG	CAGAAGAGAGTGAGCACCACACGG	CAGAAGAGAGTGAGCA--CATGG	CCGACATGAAGAGAGTGAGCATAT
B92	CCACGTGGTGCTCACTCTCTTCTG	CAGAAGAGAGTGAGCACCACACGG	CAGAAGAGAGTGAGCACAACATGG	GGGAAGGAACAAAAGA------------------GAGAGTGAGCATATA
B93	CCACGT-TGCTCACTCTCTTCTG	CAGAAGAGAGTGAGCACCACACGG	CAGAAGAGAGTGAGCACCACATGG	CCGACATGAAGAGAGTGAGCATATA
B94	CCACGTTGTGCTCACTCTCTTCTG	CAGAAGAGAGTGAGCACCACACGG	TGAGGCTGACAGAAGAGA-------------GTGACTTTCTTGCAT	CCGACAAGAAGAGAGTGAGCATATA
B95	CCACGTGGTGCTCACTCTCTTCTG	CAGAAGAGAGTGAG---ACACGG	CTGACAGAAGAGAGTGAG----CATGGTGACTTTCTTGC	CCGACAAGAAGAGAGTGAGCATATA
B96	CAAGGAAACAA------GTGCTCACTCTCTTCTG	CAGAAGAGAGTGAGCACCACACGG	CAGAAGAGAGTGAGCACCACATGG	CCGACAAGAAGAGAGTGAGCATATA
B97	CCACGTGGTGCTCACTCTCTTCTG	CAGAAGAGAGTGAGCACCACACGG	CAGAAGAGAGTGAGCACCACATGG	TGTATACAGGGAAGGAACAAAAGAGCTT---------CA-----------AGCACAT-GAACTCTCTCTCTCTATAT------ATATGTATCT---CTTCAGTCA-ACACACATAT---------GACCACATATGCAAGGAAAGAACTATATGTGCTCACTTCTCTTTCTGTC
B98	AACCACGTG---TCACTCTCTTCTGT	AAGAGAGTGAG----CATGGTGACTTTCTTGCATG	CAGAAGAGAGTGAGCACCACATGG	GCTAGGGAGCCGAC------GAGTGAGCATATATA
B99	CCACGTTGTGCTCACTCTCTTCTG	CAGAAGAGAGTGAGCACCACACGG	GACAGAAGAGAGTAC-------ATGGTGACTT	GCTAGGGAGCCGAC----G-----GAGCATATATA
mir156abc mutants
Numbers	Mutated sequences
	MIR156a	MIR156b	MIR156c
B100	CCACGTGGTGCTCACTCTCTTCTGT	AGAAGAGAGTGAGCA-ACACGGTGC	TGAGGCTGACAGAAGAGAG-------ATATGGTGACTTTC
B101	CCACGTGGTGCTCACTCTCTTCTG	CAGAAGAGAGTG--------------------AGCATGCAAGAGCCATG	GTGAGAGGTGAGGC------------------------------------------TGAATGGACTCATGC
B102	CCACGT--GCTCACTCTCTTCTG	CAGAAGAGAGTGAGCACCACACGG	ACAGAAGAGAGTGAGCACCACATGG
B103	CCACGTGGTGCTCACTCTCTTCTG	CAGAAGAGAGTGAGCACAACACGG	ACAGAAGAGAGTGAGCACCACATGG
B104	CCACGTAAAGTGCTCACTC-TCTTCTG	CAGAAGAGAGTGAGCACAACACGG	ACAGAAGAGAGTGAGCACAACATGG
B105	CCACGTGGTGCTCACTCTCTTCTG	CAGAAGAGAGTG--------------------AGCATGCAAGAGCCATG	GGGTGAGAGGTGAGG------------------------------------------CTGAATGGACTCATGCTT
B106	CCACGTGGTGCTCACTCTCTTCTG	CAGAAGAGAGTGAGCACCACACGG	ACAGAAGAGAGTGAGC--ACATGGTGAC
B107	CCACGTGGTGCTCACTCTCTTCTG	CAGAAGAGAGTGAGCACCACACGG	CAGAAGAGAGTGAGCACCACATGG
B108	CCACGTTGTGCTCACTCTCTTCTG	AGAAGAGAGTGAGCATGTGTGTGGGAGCTGTGCAAGAGCCATGCTTTCTTAG	GAAGAGAGTGAGCTTTCTTGTTTTTGTGTGCTTGTTGGTGACTTTCT
B109	CCACGTGGTGCTCACTCTCTTCTG	CAGAAGAGAGTGAGCACCACACGG	CAGAAGAGAGTGAGCACCACATGG
B110	CCACGTGGTGCTCACTCTCTTCTG	CAGAAGAGAGTGAGCACCACACGG	CAGAAGAGAGTGAGCACCACATGG
B111	CCACGTGGTGCTCACTCTCTTCTG	CAGAAGAGAGTGAGCACCACACGG	CAGAAGAGAGTGAGCACAACATGG
B112	CCACGT--GCTCACTCTCTTCTG	CAGAAGAGAGTGAGCACCACACGG	CAGAAGAGAGTGAGCACAACATGG
B113	CCACGTGGTGCTCACTCTCTTCTG	CAGAAGAGAGTGAGCACCACACGG	CAGAAGAGAGTGAGCACAACATGG
B114	CCACGTGTTGCTCACTCTCTTCTG	CAGAAGAGAGTGAGCACCACACGG	CAGAAGAGAGTGAGCACCACATGG
B115	CCACGTGTTGCTCACTCTCTTCTG	GAGGTCTGACA------------------CGGTGCTTTCTTA	CAGAAGAGAGTGAGC-CACATGG
B116	CCACGTTGTGCTCACTCTCTTCTG	ACAGAAGAGAGTGA------------------------GCAAGAGCCAT	CAGAAGAGAGTGAGCACCACATGG
B117	AAACAACCACGTG------CTCTCTTCTGTCACCCTCCT	ACAGAAGAGAGTGAGCACCACACGG	CTGACAGAAGAGAGTGAGCA--------GACTTTCTTGCATGCT
B118	CAACCACGT--GCTCACTCTCTTCTGTCAC	CAGAAGAGAGTGAGCA--CACGGTGCTTTC	GACAGAAGAGAGTGAGC--ACATGGTGACT
B119	CAACCACGT--GCTCACTCTCTTCTGTCAC	ACAGAAGAGAGTGAGCACCACACGG	ACAGAAGAGAGTGAGCACCACATGG
B120	CCACGTGGTGCTCACTCTCTTCTGT	ACAGAAGAGAGTGAGCACCACACGG	TGAGGCTGACAGAAGAGA-------------GTGACTTTCTTGCATGCT
B121	ATTTATGCAAGGAA-------------------------TGTCACCCTCCTAG	CAGAAGAGAGTGAGCA-ACACGG	GACAGAAGAGAGTGAGCA--CATGG
mir156bc mutants
Numbers	Mutated sequences
	MIR156b	MIR156c
B122	CAGAAGAGAGTGAGCACCACACGG	ACAGAAGAGAGTGAGC--ACATGGTGAC
B123	CAGAAGAGAGTGAGCACAACACGG	ACAGAAGAGAGTGAGC--ACATGGTGAC
B124	CAGAAGAGAGTGAGCACCACACGG	ACAGAAGAGAGTGAGCACCACATGG
B125	CAGAAGAGAGTGAGCACCACACGG	CAGAAGAGAGTGAGCACCACATGG
mir156a mutants
Numbers	Mutated sequences
B126	CCACGTAGTGCTCACTCTCTTCTG
B127	CCACGTGGTGCTCACTCTCTTCTG
B128	CCACGT--GCTCACTCTCTTCTG
mir156kl mutants
Numbers	Mutated sequences
	MIR156k	MIR156l
B129	GCGACCGCCGTCGTC----------------GCTCTCTCTCTTCTGTCA	CCGACA----AGAGTGAGCATATA
B130	CAGAGAGCACACGGCC----------------------------------------------------CTGTCATCACTCTCAAGTC	CCGACA----AGAGTGAGCATATA
B131	CAGAGAGCACACGGCC----------------------------------------------------CTGTCATCACTCTCAAGTC	CCGACA----AGAGTGAGCATATA
B132	CAGAGAGCACACGGCC----------------------------------------------------CTGTCATCACTCTCAAGTC	CCGACA----AGAGTGAGCATATA
B133	GCGACCGCCGTCGTC----------------GCTCTCTCTCTTCTGTCA	CCGACA----AGAGTGAGCATATA
B134	GCGACCGCCGTCGTC----------------GCTCTCTCTCTTCTGTCA	CCGACA----AGAGTGAGCATATA
B135	GCGACCGCCGTCGTC----------------GCTCTCTCTCTTCTGTCA	CCGACA----AGAGTGAGCATATA
mir156k mutants
Numbers	MIR156k
B136	CCGGGTTTGTGCTCTCTCTCTTCT
B137	CCGGGT-GTGCTCTCTCTCTTCT
B138	CCGGG------TCTCTCTCTTCT
B139	GTCGCTGCTGCCGGG-TGTGCTCTCTCTCT
B140	GCGACCGCCGTCGTC----------------GCTCTCTCTCTTCTGTCA
B141	GCGACCGCCGTCCTCCGTGCACGTGACGAG--G-----------TTCTGTCATCACTCTC
B142	CCGGGT-----TCTCTCTCTTC
B143	CCGGGT---GCTCTCTCTCTTC
B144	CCGGG------TCTCTCTCTTC
B145	CCGGGT---GCTCTCTCTCTTC
B146	CCGGG-----TTCTCTCTCTTC
B147	CCGGG------TCTCTCTCTTC
B148	CCGGGT---GCTCTCTCTCTTC
mir156l mutants
Numbers	Mutated sequences
B149	CCGACAAGAAGAGAGTGAGCATAT
B150	CCG----AAGAGAGTGAGCATAT
B151	CCGACATGAAGAGAGTGAGCATAT
B152	ACAAAAGAGCTAGG-------------------GAGCATATATAGTTC
B153	CCGAC------GAGTGAGCATAT
B154	CCGACATGAAGAGAGTGAGCATAT
B155	CCGACAAGAAGAGAGTGAGCATAT
B156	CCGAC-GAAGAGAGTGAGCATAT
B157	CCGACAAGAAGAGAGTGAGCATAT
B158	AGAGCTAGGGAG-------AGAGAG-------------TTCTTTCCTTGC
B159	GGGAAGGAACAAAAGAGCTA---------------------------TATAGTTCTTTCCTT
B160	CCGACATGAAGAGAGTGAGCATATA
B161	CCGACAGGAAGAGAGTGAGCATATA
