# Supplementary material for: The grain yield modulator miR156 regulates seed dormancy through the gibberellin pathway in rice
Source: Nat Commun. 2019 Aug 23;10:3822. doi: 10.1038/s41467-019-11830-5 (PMC6707268; doi:10.1038/s41467-019-11830-5)
Supplement: Supplementary file 5 — Supplementary Data 2 [file 41467_2019_11830_MOESM5_ESM.xlsx]

## Sheet: Supplementary Data 2
Supplementary Data 2 Gene expression profiles in wild-type and mir156abcdfghikl fresh seed embryos. NIP, Nipponbare; C403, mir156abcdfghikl.
GeneID	GeneName	Locus	NIP_FPKM	C403_FPKM	log2(C403/NIP)	up-or-down	p_value	q_value	Description
LOC_Os04g31730	LOC_Os04g31730	Chr4:18997865-18998795	3.70501	4.55961	0.29943	up	0.40145	0.777532	expressed protein
LOC_Os02g54720	LOC_Os02g54720	Chr2:33502430-33505762	4.78951	6.1573	0.362422	up	0.09595	0.392805	expressed protein
LOC_Os01g12180	LOC_Os01g12180	Chr1:6642664-6645196	7.24622	6.15684	-0.235038	down	0.26965	0.659482	expressed protein
LOC_Os07g38460	LOC_Os07g38460	Chr7:23106245-23108163	1.33866	2.06276	0.623783	up	0.0516	0.267904	expressed protein
LOC_Os02g16030	LOC_Os02g16030	Chr2:9106571-9111711	2.56974	3.44654	0.423527	up	0.18865	0.563148	harpin-induced protein 1 domain containing protein, expressed
LOC_Os08g41700	LOC_Os08g41700	Chr8:26319272-26322525	4.67989	4.32804	-0.11276	down	0.6233	0.894857	expressed protein
LOC_Os04g39240	LOC_Os04g39240	Chr4:23331128-23336945	14.6469	14.7561	0.0107173	up	0.95425	0.988463	expressed protein
LOC_Os09g02400	LOC_Os09g02400	Chr9:993244-995642	21.6087	23.1393	0.0987307	up	0.59435	0.88352	RNA-binding region RNP-1, putative, expressed
LOC_Os05g14860	LOC_Os05g14860	Chr5:8440433-8445724	31.6569	26.0566	-0.280868	down	0.1259	0.459908	seven in absentia protein family domain containing protein, expressed
LOC_Os02g31150	LOC_Os02g31150	Chr2:18649296-18655271	19.4714	22.3289	0.197559	up	0.27105	0.660951	zinc finger, C3HC4 type domain containing protein, expressed
LOC_Os08g08110	LOC_Os08g08110	Chr8:4599736-4604714	3.96741	3.80959	-0.0585631	down	0.8027	0.954037	diacylglycerol kinase, putative, expressed
LOC_Os06g40740	LOC_Os06g40740	Chr6:24287956-24292740	10.188	11.6405	0.19229	up	0.31925	0.707489	expressed protein
LOC_Os05g41910	LOC_Os05g41910	Chr5:24541181-24544300	11.0066	11.6338	0.0799513	up	0.6739	0.915317	expressed protein
LOC_Os07g03180	LOC_Os07g03180	Chr7:1245439-1246339	71.1671	52.3918	-0.441869	down	0.0188	0.13631	GCRP3 - Glycine and cysteine rich family protein precursor, expressed
LOC_Os09g26900	LOC_Os09g26900	Chr9:16347079-16347909	21.4087	21.911	0.0334561	up	0.887	0.974016	ctr copper transporter family protein, putative, expressed
LOC_Os09g31120	LOC_Os09g31120	Chr9:18707882-18710315	5.05341	6.6527	0.396684	up	0.12065	0.447959	pirin, putative, expressed
LOC_Os03g06340	LOC_Os03g06340	Chr3:3170102-3176437	9.70319	10.7884	0.152953	up	0.4565	0.812265	XS domain containing protein, expressed
LOC_Os03g41229	LOC_Os03g41229	Chr3:22930269-22937157	5.20137	5.0554	-0.0410645	down	0.85885	0.967855	expressed protein
LOC_Os09g30210	LOC_Os09g30210	Chr9:18387471-18391685	3.22317	4.35115	0.432917	up	0.06845	0.319726	expressed protein
LOC_Os04g55150	LOC_Os04g55150	Chr4:32788715-32794169	11.615	11.1671	-0.0567333	down	0.75325	0.941781	UBA/TS-N domain containing protein, expressed
LOC_Os03g26440	LOC_Os03g26440	Chr3:15106636-15113611	1.46706	1.62785	0.150039	up	0.66475	0.91172	tRNA pseudouridine synthase family protein, putative, expressed
LOC_Os03g16334	LOC_Os03g16334	Chr3:9011582-9016580	46.1317	43.8803	-0.072184	down	0.6907	0.922979	fringe-related protein, putative, expressed
LOC_Os03g57840	LOC_Os03g57840	Chr3:32951543-32956889	23.8993	20.6459	-0.211118	down	0.26775	0.657903	peptidase M50, mammalian sterol-regulatory element binding protein, putative, expressed
LOC_Os04g33150	LOC_Os04g33150	Chr4:20065192-20066677	442.341	295.29	-0.583026	down	0.0071	0.0694657	desiccation-related protein PCC13-62 precursor, putative, expressed
LOC_Os03g18680	LOC_Os03g18680	Chr3:10456983-10459670	8.28728	14.099	0.766618	up	0.00045	0.00864812	membrane associated DUF588 domain containing protein, putative, expressed
LOC_Os11g46300	LOC_Os11g46300	Chr11:28031069-28032973	26.2853	28.6275	0.123146	up	0.58685	0.879028	expressed protein
LOC_Os05g40040	LOC_Os05g40040	Chr5:23515023-23520200	7.75397	8.52318	0.136455	up	0.49525	0.835313	expressed protein
LOC_Os06g30370	LOC_Os06g30370	Chr6:17539921-17542480	270.973	219.27	-0.305441	down	0.1041	0.411294	osMFT1 MFT-Like1 homologous to Mother of FT and TFL1 gene; contains Pfam profile PF01161: Phosphatidylethanolamine-binding protein, expressed
LOC_Os01g42500	LOC_Os01g42500	Chr1:24163350-24166211	10.144	10.0683	-0.0108088	down	0.9594	0.989112	zinc finger, C3HC4 type family protein, expressed
LOC_Os12g43970	LOC_Os12g43970	Chr12:27286183-27288661	2.52603	4.10134	0.699225	up	0.0144	0.113019	hydrolase, alpha/beta fold family domain containing protein, expressed
LOC_Os02g49090	LOC_Os02g49090	Chr2:30015995-30025935	20.0467	20.6251	0.0410358	up	0.81655	0.957674	WD domain, G-beta repeat domain containing protein, expressed
LOC_Os06g04640	LOC_Os06g04640	Chr6:2023356-2030306	15.577	14.2052	-0.133003	down	0.54315	0.860089	bromodomain domain containing protein, expressed
LOC_Os05g40700	LOC_Os05g40700	Chr5:23865752-23869534	0.753253	1.37373	0.866895	up	0.04885	0.258176	transmembrane protein 56, putative, expressed
LOC_Os11g04370	LOC_Os11g04370	Chr11:1813627-1816761	13.4496	12.2163	-0.138754	down	0.52725	0.853739	ribosomal protein L24, putative, expressed
LOC_Os06g51380	LOC_Os06g51380	Chr6:31118746-31121613	3.20973	3.41879	0.0910334	up	0.75115	0.940797	ROOT HAIRLESS 1, putative, expressed
LOC_Os02g32370	LOC_Os02g32370	Chr2:19121902-19125842	16.9753	15.2268	-0.156824	down	0.4284	0.795169	inositol hexaphosphate kinase, putative, expressed
LOC_Os03g10880	LOC_Os03g10880	Chr3:5589560-5592525	4.01944	3.21852	-0.320599	down	0.1996	0.579193	BTBN5 - Bric-a-Brac, Tramtrack, Broad Complex BTB domain with non-phototropic hypocotyl 3 NPH3 and coiled-coil domains, expressed
LOC_Os02g39350	LOC_Os02g39350	Chr2:23749031-23753236	22.5184	25.3486	0.170803	up	0.34	0.726954	eukaryotic translation initiation factor 2A, putative, expressed
LOC_Os12g37760	LOC_Os12g37760	Chr12:23182562-23188516	1.86764	1.59641	-0.226392	down	0.37355	0.758779	RGH1A, putative, expressed
LOC_Os06g20500	LOC_Os06g20500	Chr6:11782147-11787799	2.76486	3.18832	0.205586	up	0.40225	0.777912	tRNA-splicing endonuclease positive effector-related, putative, expressed
LOC_Os03g45300	LOC_Os03g45300	Chr3:25576053-25582837	11.6972	13.6325	0.220887	up	0.2157	0.600376	transposon protein, putative, unclassified, expressed
LOC_Os03g41350	LOC_Os03g41350	Chr3:22990164-22996471	7.18199	5.05488	-0.506708	down	0.0147	0.114621	BTBN7 - Bric-a-Brac, Tramtrack, Broad Complex BTB domain with non-phototropic hypocotyl 3 NPH3 domain, expressed
LOC_Os12g35030	LOC_Os12g35030	Chr12:21322245-21324440	16.7885	14.1564	-0.246018	down	0.17655	0.546446	plus-3 domain containing protein, expressed
LOC_Os03g21990	LOC_Os03g21990	Chr3:12599466-12605800	32.5779	33.9085	0.0577519	up	0.74695	0.939256	WD domain, G-beta repeat domain containing protein, expressed
LOC_Os10g30880	LOC_Os10g30880	Chr10:16106295-16107381	0.776406	0.869798	0.16387	up	0.73395	0.935546	expressed protein
LOC_Os03g06480	LOC_Os03g06480	Chr3:3241662-3242746	16.9376	14.3334	-0.240847	down	0.23405	0.624098	expressed protein
LOC_Os04g45670	LOC_Os04g45670	Chr4:27015561-27019596	8.45227	8.23137	-0.0382053	down	0.85345	0.966632	src homology-3 domain protein 3, putative, expressed
LOC_Os04g41370	LOC_Os04g41370	Chr4:24538461-24541590	0.690789	1.08029	0.645096	up	0.04205	0.234879	Leucine Rich Repeat family protein, expressed
LOC_Os03g60180	LOC_Os03g60180	Chr3:34227527-34232133	3.76759	3.4201	-0.139605	down	0.54255	0.859772	GTPase of unknown function domain containing protein, putative, expressed
LOC_Os02g32030	LOC_Os02g32030	Chr2:18916933-18922068	336.07	289.277	-0.216312	down	0.3743	0.75937	elongation factor, putative, expressed
LOC_Os05g22940	LOC_Os05g22940	Chr5:13064170-13078101	44.8827	54.2918	0.274576	up	0.19025	0.565413	acetyl-CoA carboxylase, putative, expressed
LOC_Os04g02140	LOC_Os04g02140	Chr4:706796-711491	2.34707	2.21388	-0.0842815	down	0.7573	0.943827	transposon protein, putative, CACTA, En/Spm sub-class, expressed
LOC_Os10g11110	LOC_Os10g11110	Chr10:6144588-6150509	18.104	18.5067	0.0317426	up	0.86665	0.969716	expressed protein
LOC_Os12g18150	LOC_Os12g18150	Chr12:10468181-10478398	4.67769	4.68889	0.00345137	up	0.98535	0.996154	ZOS12-04 - C2H2 zinc finger protein, expressed
LOC_Os08g32100	LOC_Os08g32100	Chr8:19913042-19918776	24.876	26.1444	0.0717483	up	0.6874	0.921547	transposon protein, putative, CACTA, En/Spm sub-class, expressed
LOC_Os12g03810	LOC_Os12g03810	Chr12:1554887-1561568	17.6313	12.5258	-0.493236	down	0.01025	0.0897867	CAMK_KIN1/SNF1/Nim1_like.37 - CAMK includes calcium/calmodulin depedent protein kinases, expressed
LOC_Os02g28220	LOC_Os02g28220	Chr2:16702130-16703949	2.30411	0.882281	-1.3849	down	0.0008	0.0134722	transferase family protein, putative, expressed
LOC_Os02g02870	LOC_Os02g02870	Chr2:1102964-1104306	24.7582	16.4925	-0.586095	down	0.0042	0.04692	glycine-rich protein 2, putative, expressed
LOC_Os02g18450	LOC_Os02g18450	Chr2:10739450-10749006	3.32342	4.61351	0.473194	up	0.03155	0.19352	GTP-binding protein typA/bipA, putative, expressed
LOC_Os03g06580	LOC_Os03g06580	Chr3:3314738-3317429	6.2325	5.14243	-0.27736	down	0.3163	0.705385	MTN26L2 - MtN26 family protein precursor, expressed
LOC_Os06g35140	LOC_Os06g35140	Chr6:20454249-20457005	1.56989	0.937327	-0.744036	down	0.03295	0.199603	MYB family transcription factor, putative, expressed
LOC_Os01g05480	LOC_Os01g05480	Chr1:2584985-2589023	1.03882	2.06892	0.993937	up	0.0021	0.0279632	expressed protein
LOC_Os10g34590	LOC_Os10g34590	Chr10:18438526-18442439	5.24151	4.66615	-0.167747	down	0.4942	0.83486	zinc finger, C3HC4 type domain containing protein, expressed
LOC_Os03g12820	LOC_Os03g12820	Chr3:6895177-6898428	5.82393	4.8214	-0.272539	down	0.23505	0.624883	ATP8, putative, expressed
LOC_Os03g49590	LOC_Os03g49590	Chr3:28239395-28240049	0.765389	0.238505	-1.68217	down	0.0949	0.39029	expressed protein
LOC_Os05g31530	LOC_Os05g31530	Chr5:18341348-18347097	1.03857	1.23048	0.244629	up	0.3282	0.716251	disease resistance protein RGA4, putative, expressed
LOC_Os02g09460	LOC_Os02g09460	Chr2:4855907-4859073	56.6891	46.1755	-0.295944	down	0.11775	0.441383	GA16396-PA, putative, expressed
LOC_Os02g13060	LOC_Os02g13060	Chr2:6915412-6916666	11.1373	23.127	1.05418	up	5e-05	0.00139824	expressed protein
LOC_Os12g23190	LOC_Os12g23190	Chr12:13111079-13114159	0.458909	1.7471	1.92868	up	0.01235	0.101796	tyrosine phosphatase family protein, putative, expressed
LOC_Os03g08640	LOC_Os03g08640	Chr3:4446709-4449163	11.8846	13.3213	0.164646	up	0.4249	0.792707	ORC2 - Putative origin recognition complex subunit 2, expressed
LOC_Os09g38070	LOC_Os09g38070	Chr9:21936980-21938550	40.0859	41.5942	0.0532903	up	0.7711	0.947146	expressed protein
LOC_Os07g36930	LOC_Os07g36930	Chr7:22110786-22113703	1.63055	3.49046	1.09805	up	0.0002	0.00453214	expressed protein
LOC_Os02g39800	LOC_Os02g39800	Chr2:24050125-24053010	3.66521	2.88412	-0.345765	down	0.37385	0.758958	SET domain containing protein, expressed
LOC_Os09g33620	LOC_Os09g33620	Chr9:19854292-19857385	2.95898	3.1901	0.108503	up	0.7044	0.926661	Leucine Rich Repeat domain containing protein, expressed
LOC_Os08g28030	LOC_Os08g28030	Chr8:17074830-17077208	5.20849	4.51851	-0.205017	down	0.34925	0.735792	retrotransposon protein, putative, Ty1-copia subclass, expressed
LOC_Os05g49300	LOC_Os05g49300	Chr5:28289828-28293272	62.1804	58.7655	-0.0814902	down	0.65855	0.908993	iron-sulfur cluster assembly enzyme ISCU, mitochondrial precursor, putative, expressed
LOC_Os10g40020	LOC_Os10g40020	Chr10:21434983-21439378	1.73103	1.28569	-0.429096	down	0.16155	0.521955	oxidoreductase, short chain dehydrogenase/reductase family domain containing family, expressed
LOC_Os03g02680	LOC_Os03g02680	Chr3:997599-1001243	25.516	26.381	0.0480978	up	0.79675	0.95164	cyclin-dependent kinase A-1, putative, expressed
LOC_Os04g53850	LOC_Os04g53850	Chr4:32085527-32088329	2.24463	3.2794	0.54695	up	0.0966	0.39434	leucoanthocyanidin reductase, putative, expressed
LOC_Os03g30934	LOC_Os03g30934	Chr3:17616230-17622343	31.3954	29.4161	-0.0939475	down	0.61145	0.889363	UDP-N-acetylglucosamine transferase subunit ALG14, putative, expressed
LOC_Os03g20370	LOC_Os03g20370	Chr3:11522673-11524473	78.7143	72.6883	-0.114901	down	0.52765	0.85413	OsCam1-1 - Calmodulin, expressed
LOC_Os02g47160	LOC_Os02g47160	Chr2:28789269-28794925	3.05995	3.17188	0.0518277	up	0.8558	0.967002	OsWAK17 - OsWAK short gene, expressed
LOC_Os11g03600	LOC_Os11g03600	Chr11:1397104-1398352	2.21847	1.06322	-1.06112	down	0.01455	0.113781	harpin-induced protein 1 domain containing protein, expressed
LOC_Os09g24220	LOC_Os09g24220	Chr9:14378099-14386813	1.38599	1.83376	0.403882	up	0.10785	0.420242	MSH-like DNA mismatch repair protein, putative, expressed
LOC_Os12g42580	LOC_Os12g42580	Chr12:26449051-26449597	5.09645	3.7507	-0.442333	down	0.27685	0.667301	transposon protein, putative, unclassified, expressed
LOC_Os06g36990	LOC_Os06g36990	Chr6:21809427-21815008	10.0445	9.40912	-0.0942724	down	0.61075	0.888946	phospholipid-transporting ATPase 4, putative, expressed
LOC_Os01g17065	LOC_Os01g17065	Chr1:9809342-9810633	7.7125	5.73395	-0.427669	down	0.4012	0.777532	expressed protein
LOC_Os06g34790	LOC_Os06g34790	Chr6:20223848-20224795	91.5819	71.0768	-0.365683	down	0.04395	0.24154	DUF538 domain containing protein, putative, expressed
LOC_Os08g03470	LOC_Os08g03470	Chr8:1628503-1631173	1.44883	1.44239	-0.00642729	down	0.98675	0.996443	MBTB15 - Bric-a-Brac, Tramtrack, Broad Complex BTB domain with Meprin and TRAF Homology MATH domain, expressed
LOC_Os02g49960	LOC_Os02g49960	Chr2:30524664-30526911	2.71501	2.80381	0.0464297	up	0.88175	0.972462	expressed protein
LOC_Os01g41730	LOC_Os01g41730	Chr1:23624288-23627032	1.06999	0.786262	-0.444514	down	0.3046	0.69577	serine/threonine-protein kinase, putative, expressed
LOC_Os03g11290	LOC_Os03g11290	Chr3:5807867-5812710	2.99474	3.30449	0.142	up	0.523	0.850799	expressed protein
LOC_Os01g58780	LOC_Os01g58780	Chr1:33968737-33970811	12.3604	10.4315	-0.24477	down	0.23515	0.624883	zinc finger, C3HC4 type domain containing protein, expressed
LOC_Os01g41010	LOC_Os01g41010	Chr1:23224232-23226650	9.77139	15.6003	0.674941	up	0.00155	0.0223111	DUF581 domain containing protein, expressed
LOC_Os02g48800	LOC_Os02g48800	Chr2:29867968-29869430	2.52007	2.68448	0.0911814	up	0.8237	0.959674	PHD finger family protein, putative, expressed
LOC_Os06g15370	LOC_Os06g15370	Chr6:8739430-8744022	42.161	59.6665	0.50101	up	0.0053	0.055707	peptide transporter PTR2, putative, expressed
LOC_Os04g44400	LOC_Os04g44400	Chr4:26284656-26285880	19.4909	17.1977	-0.180585	down	0.39205	0.771366	OsClp7 - Putative Clp protease homologue, expressed
LOC_Os08g07850	LOC_Os08g07850	Chr8:4407119-4416924	9.08544	10.6225	0.225491	up	0.22075	0.607063	PolI-like DNA polymerase, putative, expressed
LOC_Os06g33640	LOC_Os06g33640	Chr6:19581997-19585408	27.9434	20.2787	-0.462541	down	0.02845	0.180851	CAPIP1, putative, expressed
LOC_Os11g04930	LOC_Os11g04930	Chr11:2103848-2107206	10.4364	10.2245	-0.0295989	down	0.8863	0.97374	ASH-like SPRY domain containing protein, putative, expressed
LOC_Os08g38850	LOC_Os08g38850	Chr8:24560892-24566112	19.5634	19.2559	-0.0228573	down	0.8958	0.975882	phosphatidylinositol transfer, putative, expressed
LOC_Os09g37410	LOC_Os09g37410	Chr9:21590477-21590900	6.34767	7.06046	0.153535	up	0.7173	0.930831	OsSAUR46 - Auxin-responsive SAUR gene family member, expressed
LOC_Os03g19200	LOC_Os03g19200	Chr3:10772279-10775798	1.77891	3.34917	0.912812	up	0.0004	0.00792081	DNAJ heat shock N-terminal domain-containing protein, putative, expressed
LOC_Os07g47284	LOC_Os07g47284	Chr7:28264039-28267581	2.47493	2.56015	0.0488399	up	0.884	0.973097	DNA polymerase zeta catalytic subunit, putative, expressed
LOC_Os06g13230	LOC_Os06g13230	Chr6:7267159-7269232	33.2675	32.6633	-0.0264422	down	0.8891	0.974868	expressed protein
LOC_Os01g63410	LOC_Os01g63410	Chr1:36732835-36737403	2.59577	2.6409	0.0248644	up	0.9542	0.988463	expressed protein
LOC_Os03g63370	LOC_Os03g63370	Chr3:35809963-35814672	2.778	7.76152	1.48229	up	5e-05	0.00139824	CRAL/TRIO domain containing protein, expressed
LOC_Os01g41650	LOC_Os01g41650	Chr1:23581142-23586159	3.50857	4.25882	0.279571	up	0.35385	0.740516	pentatricopeptide, putative, expressed
LOC_Os07g27760	LOC_Os07g27760	Chr7:16195827-16206015	10.2969	11.2651	0.129645	up	0.51485	0.845466	expressed protein
LOC_Os02g44990	LOC_Os02g44990	Chr2:27248696-27251470	25.4351	16.9893	-0.582198	down	0.0014	0.0206354	OsFBDUF13 - F-box and DUF domain containing protein, expressed
LOC_Os08g43810	LOC_Os08g43810	Chr8:27655938-27656646	1.18751	1.38296	0.219823	up	0.6783	0.917203	carrier, putative, expressed
LOC_Os09g07154	LOC_Os09g07154	Chr9:3493992-3496469	1.08915	1.04142	-0.0646473	down	0.88455	0.973275	expressed protein
LOC_Os05g46310	LOC_Os05g46310	Chr5:26845190-26845571	1.83836	1.90461	0.0510795	up	0.92215	0.981116	expressed protein
LOC_Os08g39500	LOC_Os08g39500	Chr8:24992918-24994506	68.7948	48.2118	-0.512913	down	0.0065	0.0647741	60S ribosomal protein L31, putative, expressed
LOC_Os04g35920	LOC_Os04g35920	Chr4:21897083-21904760	20.0462	21.081	0.0726173	up	0.6794	0.917514	nonsense-mediated decay UPF3, putative, expressed
LOC_Os11g12740	LOC_Os11g12740	Chr11:7193229-7198552	0.635444	0.487545	-0.38223	down	0.3542	0.740744	peptide transporter PTR2, putative, expressed
LOC_Os03g53530	LOC_Os03g53530	Chr3:30701237-30704661	12.1746	13.3699	0.135114	up	0.4904	0.832843	WD domain, G-beta repeat domain containing protein, expressed
LOC_Os01g08950	LOC_Os01g08950	Chr1:4493364-4497627	1.0632	1.03215	-0.0427472	down	0.96385	0.990377	expressed protein
LOC_Os06g11020	LOC_Os06g11020	Chr6:5773404-5777316	4.42797	3.89567	-0.184775	down	0.5016	0.839187	tic22-like family domain containing protein, expressed
LOC_Os03g35370	LOC_Os03g35370	Chr3:19614916-19616644	0.992074	2.54423	1.35871	up	0.01415	0.111832	expressed protein
LOC_Os07g33220	LOC_Os07g33220	Chr7:19850983-19854472	6.92395	7.41661	0.0991649	up	0.6429	0.903609	BNR/Asp-box repeat family protein, putative, expressed
LOC_Os08g02380	LOC_Os08g02380	Chr8:948032-952596	10.2615	11.9782	0.223168	up	0.25295	0.644131	kinesin motor domain containing protein, putative, expressed
LOC_Os11g05530	LOC_Os11g05530	Chr11:2490666-2491745	1.11975	1.15261	0.0417306	up	0.92595	0.98266	expressed protein
LOC_Os12g04440	LOC_Os12g04440	Chr12:1888942-1894920	11.4599	12.8425	0.164334	up	0.38605	0.766054	2-isopropylmalate synthase B, putative, expressed
LOC_Os03g18490	LOC_Os03g18490	Chr3:10366998-10368090	0.37324	0.472921	0.341495	up	0.56835	0.871017	RPGR, putative, expressed
LOC_Os01g05680	LOC_Os01g05680	Chr1:2713411-2716075	7.88111	7.69362	-0.0347366	down	0.912	0.979531	geranylgeranyl transferase type-1 subunit beta, putative, expressed
LOC_Os01g03050	LOC_Os01g03050	Chr1:1165736-1168415	5.11738	4.95826	-0.0455708	down	0.8619	0.968427	fruit protein PKIWI502, putative, expressed
LOC_Os09g36130	LOC_Os09g36130	Chr9:20799134-20802933	2.69773	4.31556	0.677803	up	0.0123	0.101579	expressed protein
LOC_Os02g27950	LOC_Os02g27950	Chr2:16537211-16545746	26.5915	28.6768	0.108918	up	0.5357	0.857511	ataxin-2 related protein, putative, expressed
LOC_Os02g16909	LOC_Os02g16909	Chr2:9641062-9642640	49.7965	44.1557	-0.173445	down	0.39375	0.772309	dynein light chain type 1 domain containing protein, expressed
LOC_Os10g33550	LOC_Os10g33550	Chr10:17687943-17689221	6.45759	8.76784	0.441225	up	0.2044	0.584991	alcohol oxidase-related, putative, expressed
LOC_Os03g03770	LOC_Os03g03770	Chr3:1685486-1689540	145.474	134.486	-0.113309	down	0.52705	0.853608	expressed protein
LOC_Os06g49800	LOC_Os06g49800	Chr6:30128196-30134097	17.7512	17.5996	-0.0123719	down	0.94425	0.986883	ubiquitin interaction motif family protein, expressed
LOC_Os05g28480	LOC_Os05g28480	Chr5:16672593-16675664	8.92871	8.63468	-0.0483085	down	0.85435	0.966786	expressed protein
LOC_Os11g17799	LOC_Os11g17799	Chr11:9961173-9962633	15.1717	14.6685	-0.048666	down	0.84925	0.965656	expressed protein
LOC_Os05g33840	LOC_Os05g33840	Chr5:19957138-19963120	1.25131	1.60194	0.356384	up	0.24815	0.639634	transketolase, putative, expressed
LOC_Os08g23720	LOC_Os08g23720	Chr8:14349345-14354637	0.576615	0.746995	0.373489	up	0.34455	0.730975	glucan endo-1,3-beta-glucosidase precursor, putative, expressed
LOC_Os12g44370	LOC_Os12g44370	Chr12:27512302-27513821	3.63717	3.19539	-0.18682	down	0.4963	0.835978	expressed protein
LOC_Os08g09250	LOC_Os08g09250	Chr8:5373215-5377152	848.03	667.042	-0.346337	down	0.17085	0.537468	glyoxalase family protein, putative, expressed
LOC_Os04g51580	LOC_Os04g51580	Chr4:30552921-30558599	2.8241	8.78654	1.63751	up	5e-05	0.00139824	leucine rich repeat containing protein, expressed
LOC_Os07g37960	LOC_Os07g37960	Chr7:22780107-22783758	4.18316	3.31738	-0.334551	down	0.2294	0.617969	exostosin family domain containing protein, expressed
LOC_Os04g43200	LOC_Os04g43200	Chr4:25563392-25565204	55.8613	55.2037	-0.0170846	down	0.9304	0.983948	caleosin related protein, putative, expressed
LOC_Os08g35220	LOC_Os08g35220	Chr8:22210680-22227487	8.9628	9.13939	0.0281488	up	0.91355	0.979531	cyclin-dependent kinase C-3, putative, expressed
LOC_Os01g50970	LOC_Os01g50970	Chr1:29285371-29288718	3.2516	3.01284	-0.110023	down	0.66825	0.913269	expressed protein
LOC_Os01g45439	LOC_Os01g45439	Chr1:25777452-25782419	6.28505	6.80494	0.114658	up	0.62845	0.89716	expressed protein
LOC_Os03g57210	LOC_Os03g57210	Chr3:32624611-32627886	29.6655	27.6027	-0.103978	down	0.5771	0.875276	glycine-rich protein, putative, expressed
LOC_Os12g02540	LOC_Os12g02540	Chr12:864791-869553	3.58639	5.55595	0.631501	up	0.0058	0.0595649	BTBN23 - Bric-a-Brac, Tramtrack, Broad Complex BTB domain with non-phototropic hypocotyl 3 NPH3 and coiled-coil domains, expressed
LOC_Os09g02650	LOC_Os09g02650	Chr9:1158081-1167873	18.0927	15.5778	-0.215919	down	0.2265	0.614855	kinesin motor domain containing protein, putative, expressed
LOC_Os09g38080	LOC_Os09g38080	Chr9:21942004-21945283	5.40317	5.06144	-0.0942562	down	0.74895	0.939848	retrotransposon protein, putative, unclassified, expressed
LOC_Os11g34870	LOC_Os11g34870	Chr11:20433313-20437031	4.50125	4.40025	-0.032742	down	0.9183	0.980759	expressed protein
LOC_Os08g13840	LOC_Os08g13840	Chr8:8258453-8259597	58.8621	48.2777	-0.285981	down	0.1461	0.49674	WRKY25, expressed
LOC_Os03g31750	LOC_Os03g31750	Chr3:18153142-18160127	442.009	315.648	-0.485759	down	0.08265	0.358706	pyruvate, phosphate dikinase, chloroplast precursor, putative, expressed
LOC_Os04g48750	LOC_Os04g48750	Chr4:29071817-29076273	10.8505	14.6343	0.431595	up	0.0378	0.219108	3-oxo-5-alpha-steroid 4-dehydrogenase, putative, expressed
LOC_Os01g39680	LOC_Os01g39680	Chr1:22379058-22383049	9.10934	9.26076	0.0237835	up	0.9126	0.979531	expressed protein
LOC_Os08g22864	LOC_Os08g22864	Chr8:13740478-13765529	28.3227	29.5296	0.0602003	up	0.7373	0.936408	sec8 exocyst complex component specific domain containing protein, expressed
LOC_Os01g67830	LOC_Os01g67830	Chr1:39414800-39418617	13.4507	16.1695	0.265588	up	0.1466	0.497575	B3 DNA binding domain containing protein, expressed
LOC_Os10g39660	LOC_Os10g39660	Chr10:21189673-21191281	2.68914	2.48077	-0.116354	down	0.71325	0.93054	expressed protein
LOC_Os01g56930	LOC_Os01g56930	Chr1:32886849-32892644	11.5413	12.0137	0.057874	up	0.76165	0.944789	eukaryotic aspartyl protease domain containing protein, expressed
LOC_Os02g07670	LOC_Os02g07670	Chr2:3992039-3995076	3.94032	4.20502	0.093803	up	0.7493	0.939848	URED, putative, expressed
LOC_Os09g17830	LOC_Os09g17830	Chr9:10906211-10908526	46.0669	38.8173	-0.247029	down	0.16945	0.535649	protein transport protein Sec61 subunit alpha, putative, expressed
LOC_Os07g32710	LOC_Os07g32710	Chr7:19533175-19534577	1.33735	0.329005	-2.0232	down	0.0029	0.0358829	retrotransposon protein, putative, unclassified, expressed
LOC_Os07g33860	LOC_Os07g33860	Chr7:20257480-20262883	4.42004	3.67861	-0.264897	down	0.50835	0.842472	60S ribosomal protein L44, putative, expressed
LOC_Os09g30250	LOC_Os09g30250	Chr9:18414042-18422769	5.03078	5.59457	0.153246	up	0.47645	0.824341	OsSub58 - Putative Subtilisin homologue, expressed
LOC_Os08g20410	LOC_Os08g20410	Chr8:12256989-12259738	0.5324	0.9851	0.887761	up	0.05895	0.291296	expressed protein
LOC_Os10g24690	LOC_Os10g24690	Chr10:12689327-12690416	0.463466	0.362151	-0.355871	down	0.5821	0.877598	expressed protein
LOC_Os08g38710	LOC_Os08g38710	Chr8:24475145-24479529	0.636619	0.420723	-0.597559	down	0.12785	0.46435	uncharacterized glycosyltransferase, putative, expressed
LOC_Os04g57230	LOC_Os04g57230	Chr4:34091608-34095419	9.39696	10.3149	0.134464	up	0.5147	0.845449	regulatory protein RecX family protein, putative, expressed
LOC_Os06g10690	LOC_Os06g10690	Chr6:5575866-5584373	24.3524	29.0269	0.253324	up	0.1563	0.51293	PHD-finger domain containing protein, putative, expressed
LOC_Os03g26350	LOC_Os03g26350	Chr3:15064191-15070516	3.2732	3.86793	0.24086	up	0.29465	0.686102	transposon protein, putative, CACTA, En/Spm sub-class, expressed
LOC_Os01g45470	LOC_Os01g45470	Chr1:25800667-25801243	5.88817	14.8878	1.33823	up	0.00075	0.0128006	expressed protein
LOC_Os11g35030	LOC_Os11g35030	Chr11:20521764-20525365	16.7027	20.7987	0.316415	up	0.09685	0.395061	growth regulating factor protein, putative, expressed
LOC_Os09g38020	LOC_Os09g38020	Chr9:21911962-21912683	435.148	452.561	0.0566056	up	0.76225	0.944806	Core histone H2A/H2B/H3/H4 domain containing protein, putative, expressed
LOC_Os02g36740	LOC_Os02g36740	Chr2:22163261-22167383	52.8795	46.3588	-0.189865	down	0.29305	0.684505	zinc finger, C3HC4 type, putative, expressed
LOC_Os07g17210	LOC_Os07g17210	Chr7:10128335-10137474	2.47398	3.5489	0.520537	up	0.03415	0.203942	FAS1, putative, expressed
LOC_Os04g13160	LOC_Os04g13160	Chr4:7260494-7262700	2.80287	1.99661	-0.489353	down	0.0931	0.385393	OsFBD9 - F-box and FBD domain containing protein, expressed
LOC_Os07g36600	LOC_Os07g36600	Chr7:21894658-21898727	47.6687	46.5896	-0.0330357	down	0.85785	0.967753	universal stress protein domain containing protein, putative, expressed
LOC_Os04g58350	LOC_Os04g58350	Chr4:34725440-34730390	5.69431	5.90319	0.0519735	up	0.8348	0.962336	TFIIH basal transcription factor complex p52 subunit, putative, expressed
LOC_Os07g05570	LOC_Os07g05570	Chr7:2601186-2606225	19.5524	18.7069	-0.0637772	down	0.7277	0.933837	ERD4 protein, putative, expressed
LOC_Os08g13990	LOC_Os08g13990	Chr8:8389385-8393585	2.92536	3.58186	0.292094	up	0.21425	0.598292	pentatricopeptide, putative, expressed
LOC_Os11g24440	LOC_Os11g24440	Chr11:13932055-13932835	0.771965	0.399108	-0.951758	down	0.1999	0.579672	expressed protein
LOC_Os10g39550	LOC_Os10g39550	Chr10:21133756-21138265	0.0329231	0.545061	4.04925	up	0.13475	0.47669	MYB family transcription factor, putative, expressed
LOC_Os03g34300	LOC_Os03g34300	Chr3:19518869-19525947	23.3397	23.2084	-0.00813669	down	0.96795	0.991888	TMS membrane protein/tumour differentially expressed protein, putative, expressed
LOC_Os04g47380	LOC_Os04g47380	Chr4:28117977-28122646	2.30492	2.66275	0.2082	up	0.43405	0.7983	coiled-coil domain-containing protein 139, putative, expressed
LOC_Os03g47270	LOC_Os03g47270	Chr3:26746796-26747692	157.311	153.271	-0.0375352	down	0.83375	0.962054	GCRP4 - Glycine and cysteine rich family protein precursor, expressed
LOC_Os09g32450	LOC_Os09g32450	Chr9:19369183-19382948	7.70911	8.33274	0.112227	up	0.5595	0.866561	DNA topoisomerase 3 protein, putative, expressed
LOC_Os09g16280	LOC_Os09g16280	Chr9:9933274-9934239	0.658402	1.4747	1.16338	up	0.0564	0.28345	hydroxyproline-rich glycoprotein family protein, putative, expressed
LOC_Os02g37490	LOC_Os02g37490	Chr2:22626271-22627191	2717.3	41.9491	-6.01739	down	5e-05	0.00139824	glycine-rich cell wall structural protein precursor, putative, expressed
LOC_Os04g09720	LOC_Os04g09720	Chr4:5207941-5216582	18.814	9.68857	-0.957451	down	5e-05	0.00139824	OsSCP22 - Putative Serine Carboxypeptidase homologue, expressed
LOC_Os01g47650	LOC_Os01g47650	Chr1:27257380-27266486	11.3437	10.7872	-0.0725771	down	0.69565	0.92391	vacuolar protein sorting-associated protein 16, putative, expressed
LOC_Os12g30020	LOC_Os12g30020	Chr12:17955780-17964343	27.1616	26.7106	-0.0241575	down	0.89425	0.975882	cyclin-T1-4, putative, expressed
LOC_Os08g29520	LOC_Os08g29520	Chr8:18098754-18102913	9.73282	10.2244	0.0710897	up	0.7639	0.945097	cytochrome b561, putative, expressed
LOC_Os08g05620	LOC_Os08g05620	Chr8:3007240-3009195	0.3065	1.53327	2.32265	up	0.0016	0.0229081	cytochrome P450, putative, expressed
LOC_Os01g39060	LOC_Os01g39060	Chr1:21949939-21963353	10.0288	11.0896	0.145051	up	0.44875	0.806887	expressed protein
LOC_Os03g53910	LOC_Os03g53910	Chr3:30903858-30907128	156.651	153.459	-0.029701	down	0.8814	0.972386	tetratricopeptide repeat domain containing protein, expressed
LOC_Os02g06430	LOC_Os02g06430	Chr2:3212391-3216645	9.52556	11.0206	0.210323	up	0.26835	0.658364	DUF292 domain containing protein, expressed
LOC_Os02g07250	LOC_Os02g07250	Chr2:3720873-3724570	9.32922	8.25306	-0.176827	down	0.40535	0.780215	peptidase, cysteine peptidase active site, putative, expressed
LOC_Os01g55900	LOC_Os01g55900	Chr1:32189930-32193462	5.28079	5.31627	0.00965997	up	0.96795	0.991888	holliday junction resolvase, putative, expressed
LOC_Os05g09500	LOC_Os05g09500	Chr5:5337194-5341210	3.47634	3.74247	0.10642	up	0.67665	0.916643	hexokinase, putative, expressed
LOC_Os12g01290	LOC_Os12g01290	Chr12:165072-169377	14.0941	13.9754	-0.0121949	down	0.94825	0.987969	ulp1 protease family protein, putative, expressed
LOC_Os12g44160	LOC_Os12g44160	Chr12:27394406-27398395	1.79249	1.85415	0.0487986	up	0.8853	0.973581	oxidoreductase, putative, expressed
LOC_Os03g44484	LOC_Os03g44484	Chr3:25033522-25042109	37.3673	39.1137	0.0659007	up	0.71735	0.930831	DNA-directed RNA polymerase II subunit RPB2, putative, expressed
LOC_Os04g59120	LOC_Os04g59120	Chr4:35167698-35171000	4.21358	4.08845	-0.0434908	down	0.87925	0.971912	auxin-induced protein 5NG4, putative, expressed
LOC_Os02g55470	LOC_Os02g55470	Chr2:33971369-33972686	3.03448	3.13529	0.047153	up	0.87885	0.971912	alpha-1,6-mannosyl-glycoprotein 2-beta-N-acetylglucosaminyltransferase, putative, expressed
LOC_Os09g31025	LOC_Os09g31025	Chr9:18667419-18668252	2.31503	0.206641	-3.48583	down	0.00845	0.0786995	EF hand family protein, expressed
LOC_Os06g08640	LOC_Os06g08640	Chr6:4301556-4303121	0.299538	0.662415	1.145	up	0.07135	0.32835	transferase family protein, putative, expressed
LOC_Os11g46980	LOC_Os11g46980	Chr11:28236013-28241041	0.863208	0.878809	0.0258427	up	0.92865	0.983436	receptor-like protein kinase 2 precursor, putative, expressed
LOC_Os04g09810	LOC_Os04g09810	Chr4:5263668-5266752	1.80086	1.65795	-0.119287	down	0.6728	0.915095	riboflavin biosynthesis protein ribD, putative, expressed
LOC_Os04g35940	LOC_Os04g35940	Chr4:21912153-21914413	4.23914	5.32712	0.329586	up	0.18845	0.563006	OsFBX135 - F-box domain containing protein, expressed
LOC_Os08g31460	LOC_Os08g31460	Chr8:19456436-19460442	2.88066	3.67338	0.350711	up	0.1603	0.519634	GTPase of unknown function domain containing protein, putative, expressed
LOC_Os04g36890	LOC_Os04g36890	Chr4:22258293-22262579	15.7581	18.1197	0.201465	up	0.27135	0.661308	peptidyl-prolyl cis-trans isomerase, FKBP-type, putative, expressed
LOC_Os01g28540	LOC_Os01g28540	Chr1:15975323-15980624	1.28928	2.70547	1.06931	up	0.0034	0.0403071	stress regulated protein, putative, expressed
LOC_Os02g42290	LOC_Os02g42290	Chr2:25431276-25433819	36.9485	36.2247	-0.0285414	down	0.87605	0.971456	OsClp3 - Putative Clp protease homologue, expressed
LOC_Os12g12470	LOC_Os12g12470	Chr12:6869982-6872480	0.651211	2.79472	2.10151	up	5e-05	0.00139824	NADP-dependent oxidoreductase, putative, expressed
LOC_Os06g42680	LOC_Os06g42680	Chr6:25669986-25671944	24.0461	39.2064	0.705288	up	0.0005	0.00932567	phytosulfokines 1 precursor, putative, expressed
LOC_Os06g43800	LOC_Os06g43800	Chr6:26375955-26379227	2.43503	2.66399	0.12965	up	0.65725	0.908599	methyltransferase domain containing protein, putative, expressed
LOC_Os05g51640	LOC_Os05g51640	Chr5:29617738-29622958	24.7558	24.3603	-0.0232329	down	0.89755	0.976269	adhesion regulating molecule family, putative, expressed
LOC_Os06g39344	LOC_Os06g39344	Chr6:23343927-23350820	19.9473	20.7555	0.0573024	up	0.76275	0.944806	enoyl-CoA hydratase/isomerase family protein, putative, expressed
LOC_Os03g56160	LOC_Os03g56160	Chr3:32008399-32010658	0.140582	0.593793	2.07855	up	0.00325	0.0390236	lectin-like receptor kinase 7, putative, expressed
LOC_Os05g34050	LOC_Os05g34050	Chr5:20112799-20117103	23.0559	23.5539	0.0308269	up	0.86715	0.969726	bZIP transcription factor domain containing protein, expressed
LOC_Os07g23970	LOC_Os07g23970	Chr7:13567114-13567861	8.68038	8.39705	-0.0478752	down	0.87285	0.970715	zinc finger, C3HC4 type domain containing protein, expressed
LOC_Os03g44300	LOC_Os03g44300	Chr3:24902333-24905494	48.812	57.9866	0.248483	up	0.1701	0.536442	transketolase, putative, expressed
LOC_Os12g15520	LOC_Os12g15520	Chr12:8859354-8861020	30.863	20.8212	-0.567829	down	0.00325	0.0390236	expressed protein
LOC_Os02g26160	LOC_Os02g26160	Chr2:15363264-15367217	2.16491	1.75108	-0.306066	down	0.29495	0.686461	receptor lectin kinase like protein, putative, expressed
LOC_Os04g57020	LOC_Os04g57020	Chr4:33986388-33989932	11.7374	10.9825	-0.0959073	down	0.64215	0.903109	expressed protein
LOC_Os11g29870	LOC_Os11g29870	Chr11:17352084-17355820	0.79035	1.35648	0.779307	up	0.0625	0.301698	WRKY72, expressed
LOC_Os02g06260	LOC_Os02g06260	Chr2:3126961-3129256	1.02926	1.16353	0.17691	up	0.5853	0.878987	phytosulfokine receptor precursor, putative, expressed
LOC_Os03g19870	LOC_Os03g19870	Chr3:11171644-11178007	19.219	18.6425	-0.0439321	down	0.81365	0.956843	ATP binding protein, putative, expressed
LOC_Os05g46380	LOC_Os05g46380	Chr5:26884954-26887331	2.88524	3.12336	0.11441	up	0.65915	0.909254	OsFBX174 - F-box domain containing protein, expressed
LOC_Os09g33670	LOC_Os09g33670	Chr9:19878387-19882206	23.2268	20.2934	-0.194776	down	0.2891	0.681039	zinc finger, C3HC4 type domain containing protein, expressed
LOC_Os04g40290	LOC_Os04g40290	Chr4:23955469-23959975	0.666041	1.16368	0.805016	up	0.04035	0.228891	AAA-type ATPase family protein, putative, expressed
LOC_Os05g01810	LOC_Os05g01810	Chr5:486052-488406	1.23223	2.79794	1.18309	up	0.00075	0.0128006	xylem cysteine proteinase 2 precursor, putative, expressed
LOC_Os10g35250	LOC_Os10g35250	Chr10:18837729-18843204	19.1972	20.2229	0.075094	up	0.6739	0.915317	vacuolar protein-sorting protein bro1, putative, expressed
LOC_Os01g52980	LOC_Os01g52980	Chr1:30453352-30455368	2.04514	1.93609	-0.0790568	down	0.7948	0.95164	OsFBX23 - F-box domain containing protein, expressed
LOC_Os05g38400	LOC_Os05g38400	Chr5:22518316-22524187	43.2735	44.7457	0.0482649	up	0.78725	0.950739	OsFtsH8 FtsH protease, homologue of AtFtsH3/10, expressed
LOC_Os04g21340	LOC_Os04g21340	Chr4:12047019-12048695	4.07771	3.93565	-0.0511589	down	0.83985	0.963136	expressed protein
LOC_Os02g44550	LOC_Os02g44550	Chr2:26988677-26993990	10.0517	11.9903	0.254427	up	0.16625	0.529663	NADP-dependent malic enzyme, putative, expressed
LOC_Os04g24140	LOC_Os04g24140	Chr4:13802275-13803543	45.0062	64.9225	0.528595	up	0.00465	0.0505297	ribose-5-phosphate isomerase A, putative, expressed
LOC_Os10g10290	LOC_Os10g10290	Chr10:5654641-5656625	0.621039	0.35734	-0.797386	down	0.1092	0.423278	retrotransposon protein, putative, unclassified, expressed
LOC_Os05g31920	LOC_Os05g31920	Chr5:18586997-18595443	11.0793	11.1469	0.0087722	up	0.9617	0.989689	FYVE zinc finger domain containing protein, expressed
LOC_Os09g28050	LOC_Os09g28050	Chr9:17024570-17028551	16.1287	12.861	-0.32663	down	0.08855	0.375151	asparate aminotransferase, putative, expressed
LOC_Os01g61430	LOC_Os01g61430	Chr1:35518546-35523582	15.8168	12.9874	-0.284351	down	0.17865	0.548447	HIT zinc finger domain containing protein, expressed
LOC_Os07g46440	LOC_Os07g46440	Chr7:27706358-27709955	21.788	22.6733	0.0574581	up	0.75445	0.942405	ribosomal protein, putative, expressed
LOC_Os11g13420	LOC_Os11g13420	Chr11:7346264-7348825	7.95237	7.64575	-0.0567268	down	0.81275	0.956719	RNA binding protein, putative, expressed
LOC_Os07g17390	LOC_Os07g17390	Chr7:10262047-10265878	2.51565	2.87949	0.194882	up	0.58825	0.880144	PsbP, putative, expressed
LOC_Os09g22540	LOC_Os09g22540	Chr9:13595421-13601889	25.2914	25.976	0.0385303	up	0.83935	0.963136	transcription factor jumonji, putative, expressed
LOC_Os06g50060	LOC_Os06g50060	Chr6:30336258-30336936	0.395048	0.577517	0.547835	up	0.4728	0.822352	ras-related protein, putative, expressed
LOC_Os01g51420	LOC_Os01g51420	Chr1:29568546-29571484	6.06768	7.49425	0.304639	up	0.28175	0.673345	calcineurin B, putative, expressed
LOC_Os02g53740	LOC_Os02g53740	Chr2:32904580-32913772	23.6735	27.5529	0.218934	up	0.22995	0.618521	XI-I, putative, expressed
LOC_Os11g16970	LOC_Os11g16970	Chr11:9410400-9411512	2.47	1.00425	-1.29839	down	0.00895	0.0821117	carnitine racemase like protein, putative, expressed
LOC_Os04g37530	LOC_Os04g37530	Chr4:22337498-22339890	2.862	2.46295	-0.216639	down	0.4567	0.812508	expressed protein
LOC_Os04g31760	LOC_Os04g31760	Chr4:19004896-19005663	0.478548	0.56395	0.236904	up	0.74365	0.938352	expressed protein
LOC_Os04g56430	LOC_Os04g56430	Chr4:33641291-33642362	9.22429	9.58829	0.0558343	up	0.83055	0.961165	cysteine-rich receptor-like protein kinase, putative, expressed
LOC_Os01g02390	LOC_Os01g02390	Chr1:767168-769681	4.66971	5.13882	0.138104	up	0.53175	0.855678	protein kinase domain containing protein, expressed
LOC_Os01g05694	LOC_Os01g05694	Chr1:2719211-2720873	6.88242	4.7831	-0.524968	down	0.17475	0.543531	expressed protein
LOC_Os07g48890	LOC_Os07g48890	Chr7:29254445-29259937	2.06681	2.34708	0.183461	up	0.48475	0.830132	expressed protein
LOC_Os06g39900	LOC_Os06g39900	Chr6:23721772-23726847	4.49818	5.25324	0.223867	up	0.34385	0.730715	agenet domain containing protein, putative, expressed
LOC_Os04g19870	LOC_Os04g19870	Chr4:11081480-11085362	0.149314	0.576271	1.9484	up	0.0009	0.0147183	expressed protein
LOC_Os01g67160	LOC_Os01g67160	Chr1:38981301-38984078	16.3914	21.4596	0.388684	up	0.05255	0.270356	cyclin-dependent kinase B1-1, putative, expressed
LOC_Os02g54500	LOC_Os02g54500	Chr2:33372414-33380829	12.7857	12.547	-0.0271982	down	0.8804	0.972219	WD40-like, putative, expressed
LOC_Os06g07580	LOC_Os06g07580	Chr6:3656473-3657130	514.649	434.192	-0.245255	down	0.1751	0.543753	expressed protein
LOC_Os08g24160	LOC_Os08g24160	Chr8:14587490-14588099	3.97247	8.34834	1.07145	up	0.0057	0.0587343	invertase/pectin methylesterase inhibitor family protein, putative, expressed
LOC_Os05g34760	LOC_Os05g34760	Chr5:20620920-20628365	24.5769	25.5991	0.0587921	up	0.7383	0.93668	expressed protein
LOC_Os07g12710	LOC_Os07g12710	Chr7:7258613-7260429	0.92294	1.48509	0.686239	up	0.06775	0.317975	GIY-YIG catalytic domain containing protein, putative, expressed
LOC_Os07g46350	LOC_Os07g46350	Chr7:27638814-27643797	0.171634	0.736365	2.10109	up	0.0045	0.0494494	OsSCP40 - Putative Serine Carboxypeptidase homologue, expressed
LOC_Os07g46590	LOC_Os07g46590	Chr7:27825778-27834215	20.1041	20.8201	0.0504851	up	0.77715	0.948108	SNF2 family N-terminal domain containing protein, expressed
LOC_Os10g30540	LOC_Os10g30540	Chr10:15877677-15880058	0.610938	0.947375	0.632909	up	0.1114	0.42772	lectin-like receptor kinase, putative, expressed
LOC_Os11g37490	LOC_Os11g37490	Chr11:22134432-22135219	5.53452	5.52982	-0.00122546	down	0.9871	0.996443	expressed protein
LOC_Os02g48710	LOC_Os02g48710	Chr2:29813211-29813755	202.198	118.039	-0.776504	down	0.00015	0.00357622	expressed protein
LOC_Os01g74500	LOC_Os01g74500	Chr1:43143716-43146789	0.598176	0.357807	-0.741389	down	0.2734	0.663597	expressed protein
LOC_Os01g64820	LOC_Os01g64820	Chr1:37625794-37636034	1.56183	2.82229	0.853626	up	0.0002	0.00453214	POLA1 - Putative DNA polymerase alpha catalytic subunit, expressed
LOC_Os11g06860	LOC_Os11g06860	Chr11:3367560-3368847	19.6778	18.3722	-0.0990376	down	0.624	0.895265	expressed protein
LOC_Os04g54940	LOC_Os04g54940	Chr4:32684544-32687622	6.10383	7.06994	0.211984	up	0.37385	0.758958	ATEB1A-like microtubule associated protein, putative, expressed
LOC_Os01g18210	LOC_Os01g18210	Chr1:10193642-10196775	13.55	16.7525	0.306084	up	0.1311	0.471377	peptidyl-prolyl cis-trans isomerase, putative, expressed
LOC_Os05g30880	LOC_Os05g30880	Chr5:17932017-17933493	11.3267	11.5659	0.0301456	up	0.88405	0.973102	nucleolar matrix protein-related, putative, expressed
LOC_Os01g20730	LOC_Os01g20730	Chr1:11544301-11545431	23.2915	18.0176	-0.370397	down	0.08325	0.360436	expressed protein
LOC_Os08g04740	LOC_Os08g04740	Chr8:2365409-2366051	7.21978	3.80862	-0.922688	down	0.0122	0.101064	expressed protein
LOC_Os06g49810	LOC_Os06g49810	Chr6:30136546-30141160	21.186	22.9353	0.114461	up	0.5349	0.856772	glycosyl transferase family 8, putative, expressed
LOC_Os03g49630	LOC_Os03g49630	Chr3:28260580-28266479	52.8872	47.8289	-0.145034	down	0.4274	0.79471	expressed protein
LOC_Os06g50110	LOC_Os06g50110	Chr6:30352993-30357039	9.4426	9.0276	-0.0648409	down	0.75785	0.943965	expressed protein
LOC_Os05g12670	LOC_Os05g12670	Chr5:7271690-7272578	54.1846	30.3479	-0.836285	down	0.00015	0.00357622	expressed protein
LOC_Os03g50570	LOC_Os03g50570	Chr3:28875573-28880854	8.1193	7.67999	-0.080251	down	0.77705	0.948108	expressed protein
LOC_Os04g56350	LOC_Os04g56350	Chr4:33589831-33591841	12.572	13.2007	0.070397	up	0.70915	0.928875	nucleolar protein,Nop52 containing protein, expressed
LOC_Os10g41730	LOC_Os10g41730	Chr10:22464359-22466552	6.07131	6.18285	0.026263	up	0.9553	0.988463	expressed protein
LOC_Os01g44190	LOC_Os01g44190	Chr1:25330938-25331259	7.98858	7.47601	-0.0956717	down	0.86575	0.969382	expressed protein
LOC_Os02g57170	LOC_Os02g57170	Chr2:35011391-35013385	7.08697	7.10552	0.00377254	up	0.9917	0.997448	expressed protein
LOC_Os06g51480	LOC_Os06g51480	Chr6:31181595-31184726	20.4788	18.8539	-0.119264	down	0.5306	0.8553	expressed protein
LOC_Os02g49600	LOC_Os02g49600	Chr2:30316140-30319941	1.19839	1.67949	0.486928	up	0.08925	0.377003	BRASSINOSTEROID INSENSITIVE 1-associated receptor kinase 1 precursor, putative, expressed
LOC_Os02g46860	LOC_Os02g46860	Chr2:28585302-28587981	0.751134	0.229053	-1.71339	down	0.0444	0.243081	oligopeptide transporter 4, putative, expressed
LOC_Os03g57770	LOC_Os03g57770	Chr3:32919545-32920235	1.06299	1.0923	0.0392351	up	0.95585	0.988463	expressed protein
LOC_Os03g01160	LOC_Os03g01160	Chr3:106513-114398	1.12749	1.5815	0.488181	up	0.27035	0.660293	protein kinase family protein, putative, expressed
LOC_Os06g46920	LOC_Os06g46920	Chr6:28467983-28472153	4.58952	4.1574	-0.142663	down	0.7719	0.947209	dihydroflavonol-4-reductase, putative, expressed
LOC_Os12g29670	LOC_Os12g29670	Chr12:17695042-17698326	36.9673	30.6143	-0.272043	down	0.21815	0.60354	expressed protein
LOC_Os04g36070	LOC_Os04g36070	Chr4:22017860-22027680	1.30563	2.48494	0.928461	up	0.07465	0.337542	OsRR1 type-A response regulator, expressed
LOC_Os01g07330	LOC_Os01g07330	Chr1:3456199-3464954	0.902932	1.40092	0.633686	up	0.02225	0.152481	expressed protein
LOC_Os03g59480	LOC_Os03g59480	Chr3:33849979-33854736	4.81386	5.28016	0.133389	up	0.5121	0.843886	expressed protein
LOC_Os01g63160	LOC_Os01g63160	Chr1:36606534-36608135	4.86584	4.5079	-0.110235	down	0.66615	0.912514	MYB family transcription factor, putative, expressed
LOC_Os07g44550	LOC_Os07g44550	Chr7:26603636-26604970	15.0474	2.06212	-2.86732	down	5e-05	0.00139824	peroxidase precursor, putative, expressed
LOC_Os11g01330	LOC_Os11g01330	Chr11:194175-199479	3.59707	4.10278	0.18978	up	0.35605	0.74208	expressed protein
LOC_Os02g27674	LOC_Os02g27674	Chr2:16397691-16399132	3.32473	3.29141	-0.0145315	down	0.9743	0.993853	expressed protein
LOC_Os03g08850	LOC_Os03g08850	Chr3:4584341-4586848	17.2238	17.9671	0.0609561	up	0.74625	0.939043	AUXIN SIGNALING F-BOX 2, putative, expressed
LOC_Os05g41380	LOC_Os05g41380	Chr5:24237165-24237722	0.246056	0.585	1.24945	up	0.21535	0.599728	expressed protein
LOC_Os08g19105	LOC_Os08g19105	Chr8:11399710-11402862	16.7477	16.6104	-0.0118714	down	0.95495	0.988463	expressed protein
LOC_Os03g21780	LOC_Os03g21780	Chr3:12444922-12449666	1.69829	1.87752	0.144746	up	0.90885	0.978807	pentatricopeptide repeat domain containing protein, putative, expressed
LOC_Os12g03270	LOC_Os12g03270	Chr12:1265811-1269154	1.52128	1.39917	-0.120712	down	0.74205	0.93748	ELMO/CED-12 family protein, putative, expressed
LOC_Os03g56950	LOC_Os03g56950	Chr3:32432455-32435845	4.35643	7.66246	0.814662	up	0.0005	0.00932567	phytochrome-interacting factor 4, putative, expressed
LOC_Os08g41790	LOC_Os08g41790	Chr8:26389730-26395289	20.1643	20.411	0.0175413	up	0.92555	0.98266	phosphoribulokinase/Uridine kinase family protein, expressed
LOC_Os08g13780	LOC_Os08g13780	Chr8:8216426-8219047	2.81605	2.88362	0.0342073	up	0.9159	0.979971	U-box domain-containing protein, putative, expressed
LOC_Os10g34990	LOC_Os10g34990	Chr10:18666505-18666979	1.03028	0.293281	-1.81268	down	0.08915	0.376728	ubiquitin-carboxyl extension, putative, expressed
LOC_Os05g05600	LOC_Os05g05600	Chr5:2786049-2791999	1.53674	2.93853	0.935216	up	0.00035	0.00707401	ATA15 protein, putative, expressed
LOC_Os10g41120	LOC_Os10g41120	Chr10:22083674-22087133	11.2015	12.1593	0.118373	up	0.53915	0.858846	expressed protein
LOC_Os11g22150	LOC_Os11g22150	Chr11:12703892-12706775	146.55	134.948	-0.118983	down	0.51365	0.844692	retrotransposon protein, putative, unclassified, expressed
LOC_Os09g38580	LOC_Os09g38580	Chr9:22192724-22197187	24.3955	23.4114	-0.059402	down	0.74095	0.937177	cyclic nucleotide-gated ion channel, putative, expressed
LOC_Os12g42430	LOC_Os12g42430	Chr12:26369223-26374651	16.8788	17.8408	0.0799714	up	0.66615	0.912514	IQ calmodulin-binding motif domain containing protein, expressed
LOC_Os06g15380	LOC_Os06g15380	Chr6:8744339-8744693	179.732	153.109	-0.231283	down	0.29465	0.686102	acylphosphatase, putative, expressed
LOC_Os07g01200	LOC_Os07g01200	Chr7:115438-118055	2.90385	3.08354	0.0866206	up	0.75415	0.942304	tetraacyldisaccharide 4-kinase, putative, expressed
LOC_Os12g36580	LOC_Os12g36580	Chr12:22393303-22397383	4.13646	4.65482	0.170331	up	0.39815	0.775818	transposon protein, putative, CACTA, En/Spm sub-class, expressed
LOC_Os05g39070	LOC_Os05g39070	Chr5:22907936-22910709	10.7413	11.7415	0.128447	up	0.57885	0.876138	NLI interacting factor-like phosphatase, putative, expressed
LOC_Os05g34240	LOC_Os05g34240	Chr5:20267698-20271147	9.53094	12.0754	0.341382	up	0.072	0.33044	hAT dimerisation domain containing protein, expressed
LOC_Os06g01760	LOC_Os06g01760	Chr6:438683-441553	30.0667	27.0864	-0.150597	down	0.4074	0.781198	ligA, putative, expressed
LOC_Os01g48500	LOC_Os01g48500	Chr1:27801412-27802497	1.61822	1.05759	-0.61363	down	0.15185	0.507149	expressed protein
LOC_Os03g56110	LOC_Os03g56110	Chr3:31964581-31970527	0.66577	1.41121	1.08383	up	0.00905	0.0827819	homeobox protein knotted-1, putative, expressed
LOC_Os03g46550	LOC_Os03g46550	Chr3:26337726-26341982	2.24165	2.16815	-0.048096	down	0.84185	0.963798	RGH1A, putative, expressed
LOC_Os08g41550	LOC_Os08g41550	Chr8:26245377-26250946	0.548262	0.638375	0.219539	up	0.46155	0.815046	ubiquitin carboxyl-terminal hydrolase, putative, expressed
LOC_Os02g54470	LOC_Os02g54470	Chr2:33359343-33361482	251.808	196.725	-0.356141	down	0.0771	0.343634	60S ribosomal protein L35a-3, putative, expressed
LOC_Os08g40870	LOC_Os08g40870	Chr8:25853728-25858341	1.43901	1.37306	-0.0676837	down	0.93805	0.98495	pentatricopeptide repeat protein, putative, expressed
LOC_Os01g10350	LOC_Os01g10350	Chr1:5442856-5446266	9.8008	9.6651	-0.0201136	down	0.9263	0.98266	MPPN domain containing protein, expressed
LOC_Os01g20030	LOC_Os01g20030	Chr1:11378987-11379725	65.3449	92.4565	0.500701	up	0.0075	0.0720999	expressed protein
LOC_Os01g27880	LOC_Os01g27880	Chr1:15568775-15573377	16.5047	16.8421	0.0291945	up	0.8812	0.972386	sucrose-phosphatase, putative, expressed
LOC_Os02g06700	LOC_Os02g06700	Chr2:3358902-3360720	419.64	316.044	-0.409025	down	0.0275	0.177062	ribosomal protein, putative, expressed
LOC_Os10g20230	LOC_Os10g20230	Chr10:10162870-10165082	4.21121	6.62109	0.652835	up	0.0041	0.0461384	expressed protein
LOC_Os10g02720	LOC_Os10g02720	Chr10:1066875-1072072	0.344646	0.569245	0.723933	up	0.12165	0.450195	OsWAK99 - OsWAK receptor-like protein kinase, expressed
LOC_Os07g43310	LOC_Os07g43310	Chr7:25930283-25931363	34.1855	30.4256	-0.168096	down	0.39225	0.771548	ribosomal protein L7/L12 C-terminal domain containing protein, expressed
LOC_Os09g37930	LOC_Os09g37930	Chr9:21868859-21878587	3.35294	3.81218	0.18519	up	0.3739	0.758988	expressed protein
LOC_Os07g19460	LOC_Os07g19460	Chr7:11505603-11509628	5.06562	5.33823	0.0756224	up	0.755	0.942654	mitochondrial carrier protein, putative, expressed
LOC_Os01g68370	LOC_Os01g68370	Chr1:39723154-39726988	161.333	176.405	0.128852	up	0.5274	0.853918	B3 DNA binding domain containing protein, expressed
LOC_Os05g09360	LOC_Os05g09360	Chr5:5238255-5250036	6.36087	7.32859	0.20431	up	0.27	0.659962	glycine-rich protein, putative, expressed
LOC_Os04g46000	LOC_Os04g46000	Chr4:27251809-27254199	1.04688	2.5682	1.29466	up	0.005	0.0532302	cyclin, putative, expressed
LOC_Os01g12000	LOC_Os01g12000	Chr1:6534608-6535837	3.32756	1.10837	-1.58603	down	0.0003	0.00625145	expressed protein
LOC_Os02g34410	LOC_Os02g34410	Chr2:20588270-20589687	27.3812	16.561	-0.725399	down	0.0003	0.00625145	U-box domain-containing protein, putative, expressed
LOC_Os02g30470	LOC_Os02g30470	Chr2:18145263-18146079	259.213	216.513	-0.259681	down	0.1623	0.523121	expressed protein
LOC_Os12g16720	LOC_Os12g16720	Chr12:9579746-9582014	11.3775	7.11214	-0.677831	down	0.0017	0.0239414	cytochrome P450 71A1, putative, expressed
LOC_Os03g45750	LOC_Os03g45750	Chr3:25843446-25846110	1.32178	0.603437	-1.13121	down	0.0218	0.150259	DUF260 domain containing protein, putative, expressed
LOC_Os03g06890	LOC_Os03g06890	Chr3:3483352-3485708	0.553883	1.05065	0.92363	up	0.01165	0.0980177	DUF593 domain containing protein, expressed
LOC_Os11g07911	LOC_Os11g07911	Chr11:4084030-4084731	418.805	308.411	-0.441422	down	0.0238	0.159893	expressed protein
LOC_Os07g39280	LOC_Os07g39280	Chr7:23511898-23515632	24.8525	29.7513	0.259561	up	0.169	0.534777	transporter-related, putative, expressed
LOC_Os01g36060	LOC_Os01g36060	Chr1:19954059-19955117	1.53002	2.1093	0.463217	up	0.2883	0.680634	expressed protein
LOC_Os05g28770	LOC_Os05g28770	Chr5:16868430-16872373	0.852014	0.729367	-0.224231	down	0.64525	0.904216	GCRP9 - Glycine and cysteine rich family protein precursor, expressed
LOC_Os01g65110	LOC_Os01g65110	Chr1:37795595-37797746	1.46135	5.25435	1.84621	up	5e-05	0.00139824	POT family protein, expressed
LOC_Os09g37949	LOC_Os09g37949	Chr9:21881094-21884622	4.40552	3.50473	-0.33001	down	0.16995	0.536284	serine/threonine-protein kinase SRPK1, putative, expressed
LOC_Os02g04860	LOC_Os02g04860	Chr2:2242925-2246169	5.23997	6.55889	0.323895	up	0.2025	0.582265	expressed protein
LOC_Os08g37904	LOC_Os08g37904	Chr8:24002866-24011118	10.717	10.7341	0.00229534	up	0.9899	0.99704	ZOS8-08 - C2H2 zinc finger protein, expressed
LOC_Os09g14614	LOC_Os09g14614	Chr9:8665791-8667873	10.2218	11.6462	0.18821	up	0.38005	0.763259	serine/arginine repetitive matrix protein 1, putative, expressed
LOC_Os02g37960	LOC_Os02g37960	Chr2:22941280-22943822	3.30281	3.86288	0.225982	up	0.4574	0.812723	expressed protein
LOC_Os09g07480	LOC_Os09g07480	Chr9:3745682-3749470	11.2833	9.87032	-0.193023	down	0.4082	0.781948	membrane associated DUF588 domain containing protein, putative, expressed
LOC_Os06g13560	LOC_Os06g13560	Chr6:7480066-7482254	0.394833	2.25802	2.51574	up	5e-05	0.00139824	SAM dependent carboxyl methyltransferase, putative, expressed
LOC_Os05g03630	LOC_Os05g03630	Chr5:1553432-1557251	7.79287	6.81332	-0.193797	down	0.4125	0.785584	dnaJ domain containing protein, expressed
LOC_Os02g30200	LOC_Os02g30200	Chr2:17952228-17957190	0.349203	0.912498	1.38575	up	0.01785	0.131191	PE-PGRS family protein, putative, expressed
LOC_Os12g07590	LOC_Os12g07590	Chr12:3792109-3797497	5.92306	5.30528	-0.158916	down	0.52375	0.851148	Protein-tyrosine phosphatase domain containing protein, expressed
LOC_Os03g42760	LOC_Os03g42760	Chr3:23812564-23816582	10.1001	9.37375	-0.107677	down	0.58965	0.881054	zinc finger protein-related, putative, expressed
LOC_Os03g04520	LOC_Os03g04520	Chr3:2103188-2112152	16.3002	16.8352	0.0465887	up	0.7926	0.95164	RNA recognition motif containing protein, putative, expressed
LOC_Os06g37020	LOC_Os06g37020	Chr6:21841185-21842474	33.2862	23.8687	-0.479806	down	0.0133	0.106922	expressed protein
LOC_Os03g07226	LOC_Os03g07226	Chr3:3694440-3698200	119.523	95.3478	-0.326016	down	0.10595	0.415397	thioredoxin, putative, expressed
LOC_Os04g42140	LOC_Os04g42140	Chr4:24946090-24952282	31.9625	33.2143	0.0554258	up	0.7563	0.94351	eukaryotic initiation factor iso-4F subunit p82-34, putative, expressed
LOC_Os03g57090	LOC_Os03g57090	Chr3:32550895-32554338	5.93342	5.07213	-0.226272	down	0.36415	0.749024	arv1, putative, expressed
LOC_Os02g38350	LOC_Os02g38350	Chr2:23183101-23186475	22.4785	23.1721	0.0438435	up	0.8128	0.956719	Regulator of chromosome condensation domain containing protein, expressed
LOC_Os03g15730	LOC_Os03g15730	Chr3:8673597-8676582	41.042	38.6879	-0.0852204	down	0.64115	0.902906	S-RNase-binding protein, putative, expressed
LOC_Os08g35948	LOC_Os08g35948	Chr8:22670557-22675587	4.41626	4.35006	-0.0217924	down	0.9348	0.984633	expressed protein
LOC_Os08g27070	LOC_Os08g27070	Chr8:16538307-16542699	126.29	118.309	-0.0941823	down	0.60445	0.886574	co-chaperone protein SBA1, putative, expressed
LOC_Os01g65720	LOC_Os01g65720	Chr1:38154144-38157111	14.1626	11.604	-0.28746	down	0.1339	0.475325	expressed protein
LOC_Os09g21250	LOC_Os09g21250	Chr9:12825718-12828237	6.31707	6.54753	0.0516947	up	0.8434	0.963982	expressed protein
LOC_Os12g39200	LOC_Os12g39200	Chr12:24137774-24141860	56.0431	55.1437	-0.0233413	down	0.8952	0.975882	seed maturation protein PM23, putative, expressed
LOC_Os07g48830	LOC_Os07g48830	Chr7:29220282-29221843	6.22373	5.39683	-0.205667	down	0.4319	0.797117	glycosyl transferase 8 domain containing protein, putative, expressed
LOC_Os12g30510	LOC_Os12g30510	Chr12:18310908-18313102	19.68	20.9991	0.0935929	up	0.68135	0.918255	DNA-directed RNA polymerase III subunit RPC9, putative, expressed
LOC_Os07g12800	LOC_Os07g12800	Chr7:7321535-7323790	6.07504	9.52246	0.648441	up	0.00315	0.0381638	expressed protein
LOC_Os02g14630	LOC_Os02g14630	Chr2:8075860-8077510	0.735895	0.802483	0.124972	up	0.7773	0.948108	hydroquinone glucosyltransferase, putative, expressed
LOC_Os02g52140	LOC_Os02g52140	Chr2:31916106-31920602	27.6573	28.2238	0.0292545	up	0.87595	0.971456	RNA recognition motif containing protein, putative, expressed
LOC_Os03g63970	LOC_Os03g63970	Chr3:36150663-36152517	10.7636	1.54059	-2.80461	down	5e-05	0.00139824	gibberellin 20 oxidase 1, putative, expressed
LOC_Os01g21135	LOC_Os01g21135	Chr1:11793593-11795362	0.577019	0.111238	-2.37497	down	0.0068	0.0670491	retrotransposon protein, putative, unclassified, expressed
LOC_Os01g62610	LOC_Os01g62610	Chr1:36253546-36256977	17.132	15.9785	-0.100564	down	0.60915	0.888472	peptidyl-prolyl cis-trans isomerase, FKBP-type, putative, expressed
LOC_Os01g08140	LOC_Os01g08140	Chr1:3937748-3938912	9.91033	4.33181	-1.19396	down	0.00135	0.0200912	phototropic-responsive NPH3 family protein, putative, expressed
LOC_Os01g61044	LOC_Os01g61044	Chr1:35320779-35327164	1.39402	2.30141	0.723263	up	0.0348	0.207134	transmembrane amino acid transporter protein, putative, expressed
LOC_Os06g49490	LOC_Os06g49490	Chr6:29976867-29977668	321.589	275.7	-0.22212	down	0.229	0.617665	ZOS6-10 - C2H2 zinc finger protein, expressed
LOC_Os05g02130	LOC_Os05g02130	Chr5:639549-643320	53.1417	49.4724	-0.103219	down	0.5855	0.878987	ankyrin repeat domain-containing protein 28, putative, expressed
LOC_Os04g57890	LOC_Os04g57890	Chr4:34489918-34496539	42.5691	41.4323	-0.0390529	down	0.82995	0.961165	oligosaccharyl transferase, putative, expressed
LOC_Os09g14450	LOC_Os09g14450	Chr9:8537184-8541654	1.51608	1.87736	0.308359	up	0.23095	0.619738	pollen signalling protein with adenylyl cyclase activity, putative, expressed
LOC_Os07g09600	LOC_Os07g09600	Chr7:5095637-5099512	70.6748	62.3179	-0.181547	down	0.31405	0.703945	vesicle-associated membrane protein, putative, expressed
LOC_Os06g50050	LOC_Os06g50050	Chr6:30332478-30336110	47.9508	47.4417	-0.0153992	down	0.93095	0.983948	AAA-type ATPase family protein, putative, expressed
LOC_Os05g29920	LOC_Os05g29920	Chr5:17315733-17316988	137.033	113.642	-0.270026	down	0.1385	0.484615	expressed protein
LOC_Os12g08090	LOC_Os12g08090	Chr12:4120925-4123058	1.33931	1.81032	0.434753	up	0.227	0.615358	amino acid transporter, putative, expressed
LOC_Os01g36850	LOC_Os01g36850	Chr1:20518680-20521541	0.597237	0.672878	0.17204	up	0.6562	0.908599	transposon protein, putative, Pong sub-class, expressed
LOC_Os12g14059	LOC_Os12g14059	Chr12:7979203-7983248	2.46621	2.60672	0.0799387	up	0.7689	0.946003	expressed protein
LOC_Os05g03780	LOC_Os05g03780	Chr5:1675487-1679056	45.7958	42.668	-0.102061	down	0.5717	0.872868	cation efflux family protein, putative, expressed
LOC_Os08g30540	LOC_Os08g30540	Chr8:18797924-18798975	299.253	293.535	-0.0278323	down	0.8758	0.971456	expressed protein
LOC_Os10g32509	LOC_Os10g32509	Chr10:17025740-17026388	1.93691	2.23994	0.209704	up	0.6493	0.905452	expressed protein
LOC_Os03g16670	LOC_Os03g16670	Chr3:9202540-9204717	12.9288	27.8775	1.10851	up	5e-05	0.00139824	haloacid dehalogenase-like hydrolase family protein, putative, expressed
LOC_Os02g42690	LOC_Os02g42690	Chr2:25665012-25677225	3.91111	2.89204	-0.435489	down	0.5278	0.854308	zinc finger, C3HC4 type domain containing protein, expressed
LOC_Os04g57520	LOC_Os04g57520	Chr4:34215816-34222412	35.2394	31.196	-0.175829	down	0.32805	0.716069	UBX domain-containing protein, putative, expressed
LOC_Os01g02090	LOC_Os01g02090	Chr1:588862-593759	50.9039	50.1122	-0.0226158	down	0.9019	0.978082	expressed protein
LOC_Os01g16940	LOC_Os01g16940	Chr1:9684829-9689518	22.2468	18.6291	-0.256041	down	0.18415	0.557201	MazG nucleotide pyrophosphohydrolase domain containing protein, expressed
LOC_Os11g47770	LOC_Os11g47770	Chr11:28809409-28811550	3.98065	4.60491	0.210166	up	0.50595	0.841619	selT/selW/selH selenoprotein domain containing protein, expressed
LOC_Os03g29250	LOC_Os03g29250	Chr3:16645315-16646422	0.542143	0.619105	0.191509	up	0.74945	0.939981	SPX domain-containing protein, putative, expressed
LOC_Os12g37370	LOC_Os12g37370	Chr12:22946629-22948103	1.64466	1.13415	-0.536177	down	0.219	0.60488	DNA-directed RNA polymerase II subunit RPB9, putative, expressed
LOC_Os02g51164	LOC_Os02g51164	Chr2:31303465-31307787	4.89141	5.82321	0.251566	up	0.4418	0.803527	expressed protein
LOC_Os03g02660	LOC_Os03g02660	Chr3:985770-989765	23.1829	25.6977	0.148576	up	0.4367	0.800207	expressed protein
LOC_Os10g10175	LOC_Os10g10175	Chr10:5585561-5586606	1.65924	1.56065	-0.088375	down	0.83095	0.961186	expressed protein
LOC_Os11g16580	LOC_Os11g16580	Chr11:9187688-9193002	5.40462	7.05945	0.385362	up	0.0874	0.372628	endonuclease III-like protein 1, putative, expressed
LOC_Os03g06180	LOC_Os03g06180	Chr3:3097958-3102114	135.698	131.103	-0.0496996	down	0.8083	0.955292	expressed protein
LOC_Os03g12030	LOC_Os03g12030	Chr3:6302789-6304928	22.142	18.4718	-0.261465	down	0.1605	0.520204	3-ketoacyl-CoA synthase, putative, expressed
LOC_Os03g48050	LOC_Os03g48050	Chr3:27314272-27316175	1.55431	1.23112	-0.336296	down	0.41565	0.787122	RNA methyltransferase, TrmH family protein, putative, expressed
LOC_Os10g03230	LOC_Os10g03230	Chr10:1359515-1360316	1.21482	1.88699	0.635351	up	0.21455	0.598663	expressed protein
LOC_Os09g37390	LOC_Os09g37390	Chr9:21582245-21582833	0.619624	0.154786	-2.00112	down	0.10055	0.403419	OsSAUR43 - Auxin-responsive SAUR gene family member, expressed
LOC_Os05g42290	LOC_Os05g42290	Chr5:24735519-24737763	0.715119	0.462262	-0.629472	down	0.3245	0.712444	expressed protein
LOC_Os02g57140	LOC_Os02g57140	Chr2:34991199-34996641	5.16545	7.5825	0.553781	up	0.00455	0.04977	expressed protein
LOC_Os02g16650	LOC_Os02g16650	Chr2:9510001-9514048	2.62277	2.4379	-0.105456	down	0.6465	0.904612	PPR repeat domain containing protein, putative, expressed
LOC_Os09g35890	LOC_Os09g35890	Chr9:20654706-20659187	5.35202	7.35962	0.459549	up	0.01935	0.139171	kinesin motor domain containing protein, expressed
LOC_Os12g43130	LOC_Os12g43130	Chr12:26780486-26783598	6.16324	5.17787	-0.251331	down	0.28545	0.677475	phytoene synthase, chloroplast precursor, putative, expressed
LOC_Os01g14932	LOC_Os01g14932	Chr1:8367183-8375401	14.7047	15.4135	0.0679195	up	0.7085	0.928646	NAK-like ser/thr protein kinase, putative, expressed
LOC_Os12g36270	LOC_Os12g36270	Chr12:22213879-22218978	2.94932	2.85201	-0.0484048	down	0.83615	0.962911	expressed protein
LOC_Os03g13570	LOC_Os03g13570	Chr3:7339382-7342872	1.88696	4.11468	1.12472	up	0.00055	0.0100066	glycosyl hydrolases family 16, putative, expressed
LOC_Os05g01120	LOC_Os05g01120	Chr5:101364-104149	0.997956	0.954317	-0.0645085	down	0.8579	0.967753	cytochrome P450, putative, expressed
LOC_Os04g51100	LOC_Os04g51100	Chr4:30264206-30267397	16.5848	14.7298	-0.171127	down	0.37365	0.75891	COBW domain containing protein, putative, expressed
LOC_Os02g45590	LOC_Os02g45590	Chr2:27735846-27740939	0.865997	1.11942	0.370315	up	0.28685	0.67885	PPR repeat domain containing protein, putative, expressed
LOC_Os01g65510	LOC_Os01g65510	Chr1:38022773-38024230	4.46583	5.90238	0.402369	up	0.14255	0.491115	OsFBX31 - F-box domain containing protein, expressed
LOC_Os12g09220	LOC_Os12g09220	Chr12:4814538-4818499	0.542601	1.14153	1.07301	up	0.008	0.0755224	expressed protein
LOC_Os10g34230	LOC_Os10g34230	Chr10:18270168-18274977	1.15869	0.867422	-0.417686	down	0.18955	0.564346	cytokinin dehydrogenase precursor, putative, expressed
LOC_Os07g05550	LOC_Os07g05550	Chr7:2595718-2599060	1.27297	0.922001	-0.46536	down	0.31785	0.705622	expressed protein
LOC_Os06g21820	LOC_Os06g21820	Chr6:12604815-12606666	5.95993	13.6178	1.19213	up	5e-05	0.00139824	jasmonate O-methyltransferase, putative, expressed
LOC_Os02g39870	LOC_Os02g39870	Chr2:24090939-24094271	10.0048	12.0974	0.274004	up	0.1865	0.559748	co-chaperone GrpE protein, putative, expressed
LOC_Os12g43370	LOC_Os12g43370	Chr12:26906276-26910090	62.6127	60.229	-0.0559974	down	0.75775	0.943965	peptidase, M24 family protein, putative, expressed
LOC_Os03g03034	LOC_Os03g03034	Chr3:1235372-1245060	1.95371	5.50248	1.49386	up	5e-05	0.00139824	flavonol synthase/flavanone 3-hydroxylase, putative, expressed
LOC_Os09g06570	LOC_Os09g06570	Chr9:3126601-3127160	0.968235	1.06296	0.134657	up	0.8262	0.960194	expressed protein
LOC_Os02g09200	LOC_Os02g09200	Chr2:4724220-4726015	0.191018	0.811234	2.08641	up	0.00325	0.0390236	cytochrome P450 71D10, putative, expressed
LOC_Os01g51670	LOC_Os01g51670	Chr1:29708353-29709375	0.78417	0.70938	-0.144608	down	0.78395	0.949778	expressed protein
LOC_Os04g35864	LOC_Os04g35864	Chr4:21856901-21858679	39.8018	52.5008	0.399506	up	0.041	0.231475	DDT domain-containing protein, putative, expressed
LOC_Os07g30110	LOC_Os07g30110	Chr7:17767541-17771514	3.10552	3.71795	0.259671	up	0.37115	0.756363	expressed protein
LOC_Os12g19260	LOC_Os12g19260	Chr12:11166090-11169301	5.93971	5.86642	-0.0179104	down	0.93265	0.984278	tetratricopeptide-like helical, putative, expressed
LOC_Os12g19590	LOC_Os12g19590	Chr12:11419979-11429180	14.7684	13.291	-0.15207	down	0.43355	0.79795	WD domain, G-beta repeat domain containing protein, expressed
LOC_Os11g43890	LOC_Os11g43890	Chr11:26501617-26504311	24.5836	23.8464	-0.0439245	down	0.81845	0.958136	WD domain, G-beta repeat domain containing protein, expressed
LOC_Os05g40010	LOC_Os05g40010	Chr5:23508003-23509669	132.241	128.51	-0.0412886	down	0.82665	0.960302	LTPL17 - Protease inhibitor/seed storage/LTP family protein precursor, expressed
LOC_Os11g11490	LOC_Os11g11490	Chr11:6381667-6385839	2.55987	2.6643	0.0576893	up	0.80285	0.954037	TKL_IRAK_CR4L.7 - The CR4L subfamily has homology with Crinkly4, expressed
LOC_Os11g01230	LOC_Os11g01230	Chr11:134790-135081	0.623245	4.08403	2.71212	up	0.15835	0.516583	expressed protein
LOC_Os11g42550	LOC_Os11g42550	Chr11:25617706-25618704	0.76815	0.374977	-1.03459	down	0.11285	0.430291	dirigent, putative, expressed
LOC_Os07g43260	LOC_Os07g43260	Chr7:25914761-25915489	0.233582	0.675147	1.53127	up	0.0973	0.395995	SKP1-like protein 1B, putative, expressed
LOC_Os01g73514	LOC_Os01g73514	Chr1:42590880-42598002	13.5915	16.0696	0.241628	up	0.17845	0.548224	5-oxoprolinase, putative, expressed
LOC_Os01g68700	LOC_Os01g68700	Chr1:39894641-39897761	37.5765	29.819	-0.333596	down	0.065	0.309253	BHLH transcription factor, putative, expressed
LOC_Os03g14110	LOC_Os03g14110	Chr3:7667921-7670731	7.66144	4.94785	-0.630813	down	0.01655	0.124269	expressed protein
LOC_Os01g65780	LOC_Os01g65780	Chr1:38197016-38202617	39.5263	43.994	0.154492	up	0.4054	0.780215	glycosyl transferase, putative, expressed
LOC_Os09g02170	LOC_Os09g02170	Chr9:854718-860512	17.5653	17.731	0.0135509	up	0.94565	0.987347	unc-50, putative, expressed
LOC_Os05g38140	LOC_Os05g38140	Chr5:22371204-22373569	13.0727	11.7076	-0.159116	down	0.47985	0.826526	basic helix-loop-helix DND-binding domain containing protein, expressed
LOC_Os02g40750	LOC_Os02g40750	Chr2:24696855-24698448	1.31198	1.08511	-0.273901	down	0.45835	0.813269	pentatricopeptide domain containing protein, putative, expressed
LOC_Os04g26920	LOC_Os04g26920	Chr4:15924281-15928162	2.02907	2.74857	0.437862	up	0.16965	0.535888	oxidoreductase, aldo/keto reductase family protein, putative, expressed
LOC_Os12g41780	LOC_Os12g41780	Chr12:25882976-25885922	2.93858	4.48564	0.610193	up	0.0155	0.118791	glycosyl transferase family 17 protein, putative, expressed
LOC_Os04g45980	LOC_Os04g45980	Chr4:27241149-27241596	3.99359	3.21349	-0.313546	down	0.52955	0.854777	glycine-rich cell wall protein, putative, expressed
LOC_Os10g31810	LOC_Os10g31810	Chr10:16675510-16677874	35.7268	35.492	-0.00951241	down	0.961	0.989481	expressed protein
LOC_Os05g40280	LOC_Os05g40280	Chr5:23653396-23666681	3.66557	4.94383	0.431593	up	0.341	0.727752	B3 DNA binding domain containing protein, expressed
LOC_Os08g36380	LOC_Os08g36380	Chr8:22927603-22931024	0.120193	0.607629	2.33783	up	0.03715	0.216683	expressed protein
LOC_Os07g41230	LOC_Os07g41230	Chr7:24699494-24703794	2.17666	3.25905	0.582337	up	0.0496	0.260922	esterase, putative, expressed
LOC_Os05g41150	LOC_Os05g41150	Chr5:24103644-24106552	1.15204	1.15825	0.00775197	up	0.9834	0.995684	expressed protein
LOC_Os09g30180	LOC_Os09g30180	Chr9:18364570-18368259	5.71951	5.49786	-0.0570199	down	0.79115	0.95164	OsFBX331 - F-box domain containing protein, expressed
LOC_Os08g23360	LOC_Os08g23360	Chr8:14106106-14117751	19.268	18.5684	-0.0533587	down	0.77665	0.948108	signal recognition particle 68 kDa protein, putative, expressed
LOC_Os01g50530	LOC_Os01g50530	Chr1:29024350-29025826	0.0786375	0.936032	3.57327	up	0.0321	0.195944	cytochrome P450, putative, expressed
LOC_Os11g32260	LOC_Os11g32260	Chr11:19058349-19067848	32.6762	34.5319	0.0796902	up	0.662	0.91025	lysosomal alpha-mannosidase precursor, putative, expressed
LOC_Os03g46681	LOC_Os03g46681	Chr3:26420391-26422206	5.30971	6.24044	0.233015	up	0.437	0.800258	expressed protein
LOC_Os12g10670	LOC_Os12g10670	Chr12:5703051-5708208	0.834966	0.941088	0.172611	up	0.563	0.867808	AAA-type ATPase family protein, putative, expressed
LOC_Os06g10620	LOC_Os06g10620	Chr6:5523779-5528576	27.9485	30.3066	0.116858	up	0.5136	0.844675	transcription elongation factor SPT5 homolog 1, putative, expressed
LOC_Os11g05100	LOC_Os11g05100	Chr11:2234577-2239102	5.01672	5.77397	0.202818	up	0.32975	0.71774	nucleolar GTPase, putative, expressed
LOC_Os03g31740	LOC_Os03g31740	Chr3:18148055-18148813	0.998256	1.03538	0.0526859	up	0.9326	0.984278	ZCF37, putative, expressed
LOC_Os07g27490	LOC_Os07g27490	Chr7:16029454-16033425	14.5153	14.3237	-0.0191742	down	0.92065	0.981002	Regulator of chromosome condensation domain containing protein, expressed
LOC_Os07g40630	LOC_Os07g40630	Chr7:24347896-24351927	1.29242	1.10588	-0.224888	down	0.4428	0.803715	BRASSINOSTEROID INSENSITIVE 1 precursor, putative, expressed
LOC_Os09g21380	LOC_Os09g21380	Chr9:12913653-12914865	6.30105	9.12924	0.534902	up	0.04185	0.234127	expressed protein
LOC_Os01g41040	LOC_Os01g41040	Chr1:23240044-23241815	1.25509	1.46746	0.225533	up	0.6404	0.902595	SCF apoptosis response protein, putative, expressed
LOC_Os06g16140	LOC_Os06g16140	Chr6:9186471-9189863	1.20402	1.2724	0.0796863	up	0.76985	0.946584	expressed protein
LOC_Os04g34530	LOC_Os04g34530	Chr4:20897564-20902883	50.583	52.7593	0.0607714	up	0.73945	0.93668	integral membrane protein DUF6 containing protein, expressed
LOC_Os03g46750	LOC_Os03g46750	Chr3:26448825-26451482	23.6242	21.4158	-0.141591	down	0.4494	0.807516	GPI mannosyltransferase 1, putative, expressed
LOC_Os01g47470	LOC_Os01g47470	Chr1:27130540-27134194	4.04789	3.45687	-0.227704	down	0.3201	0.708496	serine/threonine-protein kinase, putative, expressed
LOC_Os10g37520	LOC_Os10g37520	Chr10:20091715-20095059	13.9185	15.3225	0.138642	up	0.4721	0.821866	major facilitator superfamily domain-containing protein 5, putative, expressed
LOC_Os08g24930	LOC_Os08g24930	Chr8:15105054-15109398	14.8035	16.195	0.129618	up	0.48245	0.828946	expressed protein
LOC_Os09g15420	LOC_Os09g15420	Chr9:9437666-9442553	2.46668	2.53104	0.0371557	up	0.89665	0.975882	NAD dependent epimerase/dehydratase family protein, putative, expressed
LOC_Os04g48820	LOC_Os04g48820	Chr4:29114942-29119666	10.972	11.4012	0.0553637	up	0.7895	0.951294	deoxyribonuclease tatD, putative, expressed
LOC_Os04g47250	LOC_Os04g47250	Chr4:28061309-28063652	40.9098	30.2912	-0.433548	down	0.0228	0.155507	cytochrome P450, putative, expressed
LOC_Os06g35050	LOC_Os06g35050	Chr6:20400346-20403403	2.11652	1.37182	-0.625602	down	0.04685	0.250999	arogenate dehydrogenase 1, chloroplast precursor, putative, expressed
LOC_Os11g31980	LOC_Os11g31980	Chr11:18831749-18835602	6.33734	6.8787	0.118258	up	0.58575	0.878987	OsSCP63 - Putative Serine Carboxypeptidase homologue, expressed
LOC_Os07g26560	LOC_Os07g26560	Chr7:15297877-15302052	0.382006	0.588527	0.623512	up	0.1618	0.522057	expressed protein
LOC_Os01g63900	LOC_Os01g63900	Chr1:37076466-37079538	10.6687	14.0227	0.394388	up	0.0418	0.233908	WD domain, G-beta repeat domain containing protein, expressed
LOC_Os07g12150	LOC_Os07g12150	Chr7:6798975-6799903	74.8817	73.8999	-0.0190407	down	0.91435	0.979531	acyl carrier protein, putative, expressed
LOC_Os04g52280	LOC_Os04g52280	Chr4:31069544-31076344	2.28073	2.59364	0.185478	up	0.6981	0.924487	dehydrogenase, putative, expressed
LOC_Os06g49250	LOC_Os06g49250	Chr6:29838282-29841400	64.4903	41.3128	-0.642495	down	0.0012	0.0182633	peptide transporter PTR2, putative, expressed
LOC_Os01g01790	LOC_Os01g01790	Chr1:416240-420497	20.2541	18.5607	-0.125964	down	0.49115	0.833018	expressed protein
LOC_Os04g46740	LOC_Os04g46740	Chr4:27706653-27708850	74.9023	95.1647	0.345416	up	0.06645	0.314137	pectinesterase, putative, expressed
LOC_Os10g33420	LOC_Os10g33420	Chr10:17584938-17592299	24.9281	27.9358	0.164344	up	0.35935	0.744276	non-lysosomal glucosylceramidase, putative, expressed
LOC_Os08g40580	LOC_Os08g40580	Chr8:25687619-25690627	49.395	53.2529	0.108495	up	0.55685	0.865638	methyltransferase domain containing protein, expressed
LOC_Os01g72800	LOC_Os01g72800	Chr1:42234583-42237458	3.97367	5.44919	0.45557	up	0.0791	0.348004	signal recognition particle receptor, putative, expressed
LOC_Os04g44130	LOC_Os04g44130	Chr4:26120332-26120839	4.54308	1.38231	-1.71659	down	0.0468	0.250793	DEF12 - Defensin and Defensin-like DEFL family, expressed
LOC_Os04g33990	LOC_Os04g33990	Chr4:20579348-20580533	112.288	63.4957	-0.822475	down	5e-05	0.00139824	harpin-induced protein 1 domain containing protein, expressed
LOC_Os07g38940	LOC_Os07g38940	Chr7:23349421-23352488	15.641	13.7819	-0.182564	down	0.41175	0.784737	ubiquitin-conjugating enzyme, putative, expressed
LOC_Os02g37920	LOC_Os02g37920	Chr2:22917815-22924489	9.45785	9.81946	0.0541308	up	0.7683	0.945915	expressed protein
LOC_Os01g45510	LOC_Os01g45510	Chr1:25825724-25826636	6.42744	9.0967	0.5011	up	0.09105	0.380792	DUF617 domain containing protein, expressed
LOC_Os05g23840	LOC_Os05g23840	Chr5:13702735-13706423	5.31777	4.99262	-0.0910251	down	0.6732	0.915317	expressed protein
LOC_Os01g46570	LOC_Os01g46570	Chr1:26514542-26521761	11.4875	11.2435	-0.0309749	down	0.8753	0.971456	CTP synthase, putative, expressed
LOC_Os10g36580	LOC_Os10g36580	Chr10:19568639-19569328	0.889822	1.11398	0.32414	up	0.6904	0.922979	UP-9A, putative, expressed
LOC_Os01g08290	LOC_Os01g08290	Chr1:4063703-4066374	2.1402	2.08877	-0.035091	down	0.91315	0.979531	transmembrane protein, putative, expressed
LOC_Os01g10950	LOC_Os01g10950	Chr1:5837474-5839898	8.82562	7.08051	-0.317844	down	0.14315	0.492472	peptide-N4-asparagine amidase A, putative, expressed
LOC_Os02g47580	LOC_Os02g47580	Chr2:29072411-29076488	30.084	31.5317	0.0678063	up	0.70705	0.927942	expressed protein
LOC_Os11g03160	LOC_Os11g03160	Chr11:1136055-1141411	1.12544	1.24348	0.143897	up	0.61605	0.891771	glycosyl transferase, family 8, putative, expressed
LOC_Os03g10210	LOC_Os03g10210	Chr3:5180654-5182185	0.330685	0.829366	1.32655	up	0.02625	0.171478	homeobox domain containing protein, expressed
LOC_Os01g02150	LOC_Os01g02150	Chr1:625975-627024	38.2745	24.4381	-0.647253	down	0.00085	0.0140935	sulfated surface glycoprotein 185 precursor, putative, expressed
LOC_Os07g36870	LOC_Os07g36870	Chr7:22082547-22086458	2.76063	2.60728	-0.0824559	down	0.7909	0.95162	OsFBX252 - F-box domain containing protein, expressed
LOC_Os08g03650	LOC_Os08g03650	Chr8:1723628-1729995	14.0705	13.2703	-0.0844675	down	0.64845	0.905103	BTBN17 - Bric-a-Brac, Tramtrack, Broad Complex BTB domain with non-phototropic hypocotyl 3 NPH3 and coiled-coil domains, expressed
LOC_Os01g51120	LOC_Os01g51120	Chr1:29364526-29368029	57.0997	56.3653	-0.0186754	down	0.91885	0.980759	vesicle transport v-SNARE protein, putative, expressed
LOC_Os01g51710	LOC_Os01g51710	Chr1:29736287-29739449	2.10244	1.84014	-0.192251	down	0.5194	0.848181	zinc knuckle domain containing protein, expressed
LOC_Os01g46810	LOC_Os01g46810	Chr1:26699188-26706158	2.38784	1.81123	-0.398741	down	0.05915	0.291815	viral A-type inclusion protein repeat containing protein, expressed
LOC_Os01g46910	LOC_Os01g46910	Chr1:26767670-26769190	2.13702	2.25936	0.0803132	up	0.7978	0.951933	microneme protein Sm70, putative, expressed
LOC_Os02g46100	LOC_Os02g46100	Chr2:28096978-28098033	0.107783	0.530521	2.29927	up	0.04645	0.249602	RING-H2 finger protein, putative, expressed
LOC_Os09g32130	LOC_Os09g32130	Chr9:19180035-19183143	6.20375	6.23435	0.00709785	up	0.98135	0.99514	expressed protein
LOC_Os03g62510	LOC_Os03g62510	Chr3:35392929-35398117	4.63793	5.09353	0.135186	up	0.5591	0.866365	amine oxidase, flavin-containing, domain containing protein, expressed
LOC_Os02g49560	LOC_Os02g49560	Chr2:30295608-30296118	2.00824	1.84245	-0.124303	down	0.8367	0.962985	bZIP transcription factor domain containing protein, expressed
LOC_Os03g08440	LOC_Os03g08440	Chr3:4336660-4338948	192.001	173.1	-0.14951	down	0.42805	0.794924	ribosomal protein S2, putative, expressed
LOC_Os06g17390	LOC_Os06g17390	Chr6:10082201-10087094	4.35817	3.56371	-0.290342	down	0.1812	0.552176	auxin-independent growth promoter protein, putative, expressed
LOC_Os04g01650	LOC_Os04g01650	Chr4:443308-444842	3.60021	2.98342	-0.271115	down	0.44035	0.802635	erythronate-4-phosphate dehydrogenase domain containing protein, expressed
LOC_Os10g07004	LOC_Os10g07004	Chr10:3651181-3653541	1.39376	1.37505	-0.0195019	down	0.95605	0.988463	expressed protein
LOC_Os11g47910	LOC_Os11g47910	Chr11:28895186-28896974	3.14667	3.72602	0.243808	up	0.3453	0.731522	SCARECROW, putative, expressed
LOC_Os06g06560	LOC_Os06g06560	Chr6:3079058-3086808	97.6872	88.5196	-0.142173	down	0.4722	0.821907	starch synthase, putative, expressed
LOC_Os11g01872	LOC_Os11g01872	Chr11:462880-470169	8.77844	9.78962	0.157289	up	0.39155	0.771116	HEAT repeat family protein, putative, expressed
LOC_Os01g62244	LOC_Os01g62244	Chr1:36017203-36023469	90.6358	76.7765	-0.239416	down	0.17465	0.543531	ubiquitin-conjugating enzyme, putative, expressed
LOC_Os03g04430	LOC_Os03g04430	Chr3:2055440-2058976	16.0917	17.7833	0.144209	up	0.54025	0.859437	protein phosphatase 2C, putative, expressed
LOC_Os11g07280	LOC_Os11g07280	Chr11:3668063-3673502	41.2143	42.1289	0.0316647	up	0.85935	0.967866	coatomer subunit beta-1, putative, expressed
LOC_Os07g37350	LOC_Os07g37350	Chr7:22370219-22372673	82.8684	61.403	-0.432513	down	0.0166	0.124558	armadillo/beta-catenin repeat family protein, putative, expressed
LOC_Os04g45160	LOC_Os04g45160	Chr4:26695623-26700535	12.2488	10.8617	-0.173389	down	0.3728	0.757971	DTA2, putative, expressed
LOC_Os04g52725	LOC_Os04g52725	Chr4:31398697-31400187	1.82989	1.79756	-0.0257162	down	0.9377	0.984775	PPR repeat domain containing protein, putative, expressed
LOC_Os12g34400	LOC_Os12g34400	Chr12:20850015-20851258	5.08158	5.75278	0.17898	up	0.5374	0.858253	expressed protein
LOC_Os04g29210	LOC_Os04g29210	Chr4:17319195-17321032	1.6663	3.16718	0.926546	up	0.0062	0.0625967	FAD-binding and arabino-lactone oxidase domains containing protein, putative, expressed
LOC_Os11g10290	LOC_Os11g10290	Chr11:5586493-5589200	2.49365	3.05805	0.294354	up	0.2331	0.623174	S-domain receptor-like protein kinase, putative, expressed
LOC_Os06g51360	LOC_Os06g51360	Chr6:31105332-31107967	6.17311	4.73747	-0.381878	down	0.0981	0.397371	lysM domain containing protein, putative, expressed
LOC_Os06g48990	LOC_Os06g48990	Chr6:29679379-29690111	3.81511	3.07865	-0.309426	down	0.14345	0.492952	Leucine Rich Repeat family protein, expressed
LOC_Os07g41720	LOC_Os07g41720	Chr7:24996723-25001220	35.2673	33.6752	-0.0666447	down	0.7152	0.930734	nuclear transcription factor Y subunit, putative, expressed
LOC_Os06g04399	LOC_Os06g04399	Chr6:1880535-1891125	25.1263	29.1916	0.216356	up	0.2589	0.648808	hypersensitive-induced reaction protein 4, putative, expressed
LOC_Os12g15430	LOC_Os12g15430	Chr12:8814471-8814741	9.89846	7.61233	-0.378866	down	0.6609	0.909726	expressed protein
LOC_Os03g22340	LOC_Os03g22340	Chr3:12798127-12799750	139.463	122.719	-0.184522	down	0.3078	0.697937	60S ribosomal protein L22-2, putative, expressed
LOC_Os11g09684	LOC_Os11g09684	Chr11:5171482-5172282	0.485301	0.564802	0.218864	up	0.7361	0.936067	expressed protein
LOC_Os06g49140	LOC_Os06g49140	Chr6:29782066-29784932	9.38407	8.83418	-0.0871178	down	0.7015	0.925684	ribosomal RNA large subunit methyltransferase J, putative, expressed
LOC_Os03g10190	LOC_Os03g10190	Chr3:5167306-5170695	20.4704	20.8253	0.0247998	up	0.89525	0.975882	seryl-tRNA synthetase, putative, expressed
LOC_Os07g07990	LOC_Os07g07990	Chr7:4029226-4030855	36.3992	61.1706	0.748932	up	5e-05	0.00139824	uncharacterized protein At4g06744 precursor, putative, expressed
LOC_Os05g06050	LOC_Os05g06050	Chr5:3030923-3033213	4.88525	5.25262	0.104603	up	0.70295	0.926226	N-acetylglucosaminyltransferase, putative, expressed
LOC_Os12g20144	LOC_Os12g20144	Chr12:11715885-11724620	20.0302	20.2897	0.0185754	up	0.9166	0.980232	expressed protein
LOC_Os12g07290	LOC_Os12g07290	Chr12:3583427-3587386	10.1203	10.3896	0.037886	up	0.85415	0.966786	alpha-1,4-fucosyltransferase, putative, expressed
LOC_Os02g34860	LOC_Os02g34860	Chr2:20913875-20919120	9.50024	37.7026	1.98863	up	5e-05	0.00139824	Regulator of chromosome condensation domain containing protein, expressed
LOC_Os09g39200	LOC_Os09g39200	Chr9:22513505-22517201	8.37167	9.1491	0.128114	up	0.51115	0.843372	expressed protein
LOC_Os04g46220	LOC_Os04g46220	Chr4:27370861-27373629	4.20464	6.08153	0.532452	up	0.01635	0.123198	ethylene-responsive transcription factor, putative, expressed
LOC_Os08g38910	LOC_Os08g38910	Chr8:24592944-24597553	92.2389	67.4766	-0.450988	down	0.0141	0.111478	caffeoyl-CoA O-methyltransferase, putative, expressed
LOC_Os06g50146	LOC_Os06g50146	Chr6:30367349-30370711	12.8365	14.5367	0.179445	up	0.3542	0.740744	calcium-dependent protein kinase CPK1 adapter protein 2, putative, expressed
LOC_Os03g33580	LOC_Os03g33580	Chr3:19183830-19191338	15.7018	21.4149	0.447686	up	0.02025	0.143674	mitotic checkpoint protein, putative, expressed
LOC_Os05g04620	LOC_Os05g04620	Chr5:2172204-2174212	26.5939	27.5075	0.0487262	up	0.78535	0.949778	expressed protein
LOC_Os02g50360	LOC_Os02g50360	Chr2:30750563-30756536	13.044	14.4363	0.146319	up	0.4318	0.797093	nicalin, putative, expressed
LOC_Os09g21802	LOC_Os09g21802	Chr9:13209613-13211693	7.73707	10.2199	0.401516	up	0.0548	0.277811	expressed protein
LOC_Os10g17940	LOC_Os10g17940	Chr10:9078457-9080282	0.569711	0.873299	0.616247	up	0.17515	0.543753	OsFBX382 - F-box domain containing protein, expressed
LOC_Os08g02330	LOC_Os08g02330	Chr8:892843-899106	41.8793	34.7432	-0.269505	down	0.13535	0.478105	RNA recognition motif containing protein, putative, expressed
LOC_Os01g20120	LOC_Os01g20120	Chr1:11426335-11430996	4.43614	3.06778	-0.532109	down	0.05305	0.272212	expressed protein
LOC_Os12g43720	LOC_Os12g43720	Chr12:27154448-27160461	2.17777	3.32998	0.612661	up	0.00885	0.081577	early-responsive to dehydration protein-related, putative, expressed
LOC_Os09g07510	LOC_Os09g07510	Chr9:3757919-3764491	82.9942	80.8531	-0.0377071	down	0.8447	0.964494	HEAT repeat family protein, putative, expressed
LOC_Os03g58650	LOC_Os03g58650	Chr3:33402552-33405439	5.66674	5.73504	0.0172863	up	0.94415	0.986874	expressed protein
LOC_Os03g14040	LOC_Os03g14040	Chr3:7615917-7618928	1.8959	1.74527	-0.119433	down	0.7688	0.945989	expressed protein
LOC_Os01g01450	LOC_Os01g01450	Chr1:226896-229331	37.4903	30.1744	-0.313192	down	0.0872	0.371997	stress responsive protein, putative, expressed
LOC_Os01g07610	LOC_Os01g07610	Chr1:3661687-3664319	2.72506	2.11104	-0.368331	down	0.1784	0.548224	PPR repeat domain containing protein, putative, expressed
LOC_Os01g59970	LOC_Os01g59970	Chr1:34674483-34676185	42.4911	45.7473	0.106526	up	0.5808	0.876991	expressed protein
LOC_Os07g42895	LOC_Os07g42895	Chr7:25680832-25681743	4.6888	1.55309	-1.59408	down	0.31235	0.702845	expressed protein
LOC_Os10g34540	LOC_Os10g34540	Chr10:18420712-18425433	60.1377	56.3155	-0.0947386	down	0.5979	0.885099	tetratricopeptide repeat protein 1, putative, expressed
LOC_Os04g20070	LOC_Os04g20070	Chr4:11180311-11181920	3.00787	0.863637	-1.80025	down	0.00095	0.0153261	tropinone reductase 2, putative, expressed
LOC_Os01g49510	LOC_Os01g49510	Chr1:28479273-28496267	13.1808	10.9676	-0.265189	down	0.41335	0.785774	OsPOP3 - Putative Prolyl Oligopeptidase homologue, expressed
LOC_Os03g46330	LOC_Os03g46330	Chr3:26202266-26211722	5.93635	6.97078	0.231744	up	0.42715	0.794556	pattern formation protein EMB30, putative, expressed
LOC_Os06g02440	LOC_Os06g02440	Chr6:840883-844185	10.0045	10.242	0.0338445	up	0.8707	0.970227	expressed protein
LOC_Os12g07580	LOC_Os12g07580	Chr12:3789861-3790727	2.242	8.82777	1.97726	up	5e-05	0.00139824	dirigent, putative, expressed
LOC_Os03g56820	LOC_Os03g56820	Chr3:32375902-32378469	38.0976	39.0475	0.0355298	up	0.85175	0.966064	fatty acid hydroxylase, putative, expressed
LOC_Os01g16040	LOC_Os01g16040	Chr1:9024896-9028876	36.1431	30.3103	-0.253913	down	0.18045	0.55098	mitochondrial carrier protein, putative, expressed
LOC_Os10g06680	LOC_Os10g06680	Chr10:3462827-3464267	2.97772	1.06403	-1.48466	down	0.0004	0.00792081	expressed protein
LOC_Os01g20950	LOC_Os01g20950	Chr1:11703246-11704653	0.238786	0.533986	1.16108	up	0.07705	0.343625	sulfotransferase domain containing protein, expressed
LOC_Os12g41180	LOC_Os12g41180	Chr12:25518231-25522441	9.2728	11.0107	0.247835	up	0.21185	0.594756	LSTK-1-like kinase, putative, expressed
LOC_Os05g28010	LOC_Os05g28010	Chr5:16343853-16346618	19.4118	20.1676	0.0551054	up	0.77635	0.948108	TATA-binding protein-associated factor TAFII55 family protein, putative, expressed
LOC_Os10g41930	LOC_Os10g41930	Chr10:22555773-22558016	3.89846	4.60861	0.24143	up	0.36145	0.746541	haloacid dehalogenase-like hydrolase family protein, putative, expressed
LOC_Os06g41940	LOC_Os06g41940	Chr6:25172040-25172893	6.44753	2.51462	-1.35841	down	0.0133	0.106922	expressed protein
LOC_Os08g01040	LOC_Os08g01040	Chr8:26271-33518	14.5327	12.1962	-0.252877	down	0.1566	0.513601	zinc finger, C3HC4 type domain containing protein, expressed
LOC_Os07g40510	LOC_Os07g40510	Chr7:24266475-24273370	19.2079	18.5468	-0.0505309	down	0.78685	0.950725	retrotransposon protein, putative, unclassified, expressed
LOC_Os06g50030	LOC_Os06g50030	Chr6:30301722-30308398	7.90479	7.23027	-0.128677	down	0.5168	0.846202	CAMK_CAMK_like.30 - CAMK includes calcium/calmodulin depedent protein kinases, expressed
LOC_Os03g42190	LOC_Os03g42190	Chr3:23464715-23466453	5.11386	4.52631	-0.176076	down	0.61605	0.891771	expressed protein
LOC_Os09g01640	LOC_Os09g01640	Chr9:456235-457840	34.5796	32.258	-0.100264	down	0.57335	0.873698	CAX-interacting protein 4, putative, expressed
LOC_Os09g14550	LOC_Os09g14550	Chr9:8613402-8618111	2.0265	2.25503	0.154155	up	0.6809	0.918255	RNA recognition motif containing protein, putative, expressed
LOC_Os04g42540	LOC_Os04g42540	Chr4:25174776-25175746	2.53231	4.15451	0.714224	up	0.0509	0.265294	expressed protein
LOC_Os07g10720	LOC_Os07g10720	Chr7:5819717-5821777	203.983	168.514	-0.275583	down	0.1187	0.443784	40S ribosomal protein S15a, putative, expressed
LOC_Os05g11120	LOC_Os05g11120	Chr5:6255251-6257922	11.6372	7.70707	-0.594486	down	0.01915	0.138195	prenylated rab acceptor, putative, expressed
LOC_Os03g19000	LOC_Os03g19000	Chr3:10645799-10646902	5.12186	4.48924	-0.190196	down	0.5246	0.851629	peroxisomal biogenesis factor 11, putative, expressed
LOC_Os07g40480	LOC_Os07g40480	Chr7:24252922-24258018	9.56107	8.72136	-0.132619	down	0.5036	0.840615	zinc finger family protein, putative, expressed
LOC_Os03g53610	LOC_Os03g53610	Chr3:30740856-30741767	244.051	192.161	-0.344862	down	0.0566	0.28399	late embryogenesis abundant protein D-34, putative, expressed
LOC_Os09g20640	LOC_Os09g20640	Chr9:12431006-12434574	10.3711	9.61503	-0.109213	down	0.6085	0.888136	serine/threonine-protein kinase 16, putative, expressed
LOC_Os03g22550	LOC_Os03g22550	Chr3:12954591-12958421	6.78271	8.65765	0.352113	up	0.16025	0.519634	cation efflux family protein, putative, expressed
LOC_Os06g05520	LOC_Os06g05520	Chr6:2498846-2502901	11.348	10.4897	-0.113458	down	0.5785	0.876102	OsMKK1 - putative MAPKK based on amino acid sequence homology, expressed
LOC_Os04g45834	LOC_Os04g45834	Chr4:27137045-27144292	24.3953	18.5475	-0.395378	down	0.0352	0.208591	DUF584 domain containing protein, putative, expressed
LOC_Os07g41590	LOC_Os07g41590	Chr7:24931738-24933197	2.21753	2.73394	0.302024	up	0.4004	0.776974	gibberellin receptor GID1L2, putative, expressed
LOC_Os11g03734	LOC_Os11g03734	Chr11:1462151-1467642	2.99095	3.2005	0.0976919	up	0.68875	0.922322	alpha-N-arabinofuranosidase A precursor, putative, expressed
LOC_Os02g50840	LOC_Os02g50840	Chr2:31064063-31071265	26.8765	27.3626	0.0258581	up	0.89465	0.975882	BAH domain containing protein, putative, expressed
LOC_Os07g25440	LOC_Os07g25440	Chr7:14534477-14541920	25.8447	26.062	0.0120794	up	0.94725	0.987969	WD domain, G-beta repeat domain containing protein, expressed
LOC_Os02g10730	LOC_Os02g10730	Chr2:5654428-5655494	13.7628	11.3008	-0.284357	down	0.2638	0.653875	expressed protein
LOC_Os03g38210	LOC_Os03g38210	Chr3:21212848-21215801	1.87394	1.77701	-0.076619	down	0.80495	0.954118	MYB family transcription factor, putative, expressed
LOC_Os06g42630	LOC_Os06g42630	Chr6:25633142-25636382	1.15495	1.53032	0.405999	up	0.2864	0.678382	B3 DNA binding domain containing protein, expressed
LOC_Os02g03930	LOC_Os02g03930	Chr2:1667743-1672318	1.71417	1.66726	-0.0400304	down	0.8828	0.972772	expressed protein
LOC_Os01g46984	LOC_Os01g46984	Chr1:26822202-26823851	0.79065	0.507151	-0.640625	down	0.16725	0.531037	expressed protein
LOC_Os07g30774	LOC_Os07g30774	Chr7:18205275-18218190	17.946	20.9848	0.225678	up	0.2075	0.589081	calmodulin-binding transcription activator 5, putative, expressed
LOC_Os05g12170	LOC_Os05g12170	Chr5:6957378-6964192	11.3009	8.25877	-0.452441	down	0.04645	0.249602	plant-specific domain TIGR01589 family protein, putative, expressed
LOC_Os01g59930	LOC_Os01g59930	Chr1:34652073-34655488	26.0362	34.4105	0.402333	up	0.0309	0.191004	NADH-cytochrome b5 reductase, putative, expressed
LOC_Os01g65770	LOC_Os01g65770	Chr1:38191819-38192525	4.28656	3.66367	-0.22653	down	0.5425	0.859772	expressed protein
LOC_Os11g38930	LOC_Os11g38930	Chr11:23176603-23178856	4.91513	5.74555	0.225213	up	0.41275	0.785657	tRNA-splicing endonuclease subunit Sen2, putative, expressed
LOC_Os03g11960	LOC_Os03g11960	Chr3:6271894-6275728	103.783	86.2327	-0.267269	down	0.35665	0.742402	copper/zinc superoxide dismutase, putative, expressed
LOC_Os01g09370	LOC_Os01g09370	Chr1:4761303-4767339	3.67766	4.14018	0.170907	up	0.5293	0.854727	ankyrin repeat domain-containing protein 28, putative, expressed
LOC_Os05g44360	LOC_Os05g44360	Chr5:25811183-25817176	21.9453	20.7103	-0.0835633	down	0.64585	0.904468	oligosaccharyl transferase, putative, expressed
LOC_Os01g22900	LOC_Os01g22900	Chr1:12870227-12874264	5.42373	6.78207	0.322441	up	0.11435	0.434393	neutral/alkaline invertase, putative, expressed
LOC_Os03g53970	LOC_Os03g53970	Chr3:30943650-30946078	0.682764	1.71901	1.33212	up	0.006	0.0609207	expressed protein
LOC_Os07g22580	LOC_Os07g22580	Chr7:12705348-12708020	1.59607	2.48571	0.639134	up	0.03485	0.207259	rhoGAP domain containing protein, expressed
LOC_Os02g13840	LOC_Os02g13840	Chr2:7491164-7497891	110.622	94.7502	-0.223431	down	0.23785	0.628528	citrate synthase, putative, expressed
LOC_Os08g25720	LOC_Os08g25720	Chr8:15658492-15663890	339.584	317.954	-0.0949509	down	0.699	0.924648	pyrophosphate--fructose 6-phosphate 1-phosphotransferase subunit alpha, putative, expressed
LOC_Os03g08530	LOC_Os03g08530	Chr3:4384010-4389386	1.74351	2.10428	0.271334	up	0.33515	0.722326	aminotransferase, classes I and II, domain containing protein, expressed
LOC_Os05g13790	LOC_Os05g13790	Chr5:7634690-7648371	2.32691	1.52838	-0.606416	down	0.487	0.830856	expressed protein
LOC_Os05g37700	LOC_Os05g37700	Chr5:22068410-22072905	1.10797	1.75928	0.667069	up	0.01925	0.138591	periplasmic beta-glucosidase precursor, putative, expressed
LOC_Os02g47900	LOC_Os02g47900	Chr2:29302870-29307215	11.0769	12.6381	0.190219	up	0.3182	0.706181	SET domain protein SDG117, putative, expressed
LOC_Os05g30970	LOC_Os05g30970	Chr5:17983281-17989911	1.58246	1.44587	-0.130237	down	0.6525	0.906519	copine, putative, expressed
LOC_Os06g06510	LOC_Os06g06510	Chr6:3056087-3056861	19.2969	27.0839	0.489066	up	0.03125	0.192229	histone H3, putative, expressed
LOC_Os07g36910	LOC_Os07g36910	Chr7:22101916-22105152	0.526587	0.944695	0.843177	up	0.045	0.24518	OsFBX254 - F-box domain containing protein, expressed
LOC_Os04g53470	LOC_Os04g53470	Chr4:31838141-31842070	13.5716	11.3551	-0.257255	down	0.21805	0.603341	expressed protein
LOC_Os03g43850	LOC_Os03g43850	Chr3:24591389-24596469	11.9377	12.4846	0.0646245	up	0.7395	0.93668	recA protein, putative, expressed
LOC_Os07g23244	LOC_Os07g23244	Chr7:13098609-13103790	18.9984	18.6124	-0.0296122	down	0.87785	0.971791	ribosomal protein L23 family protein, putative, expressed
LOC_Os09g27330	LOC_Os09g27330	Chr9:16618038-16618784	1.41081	0.847707	-0.734888	down	0.20785	0.589672	oxidoreductase/ transition metal ion binding protein, putative, expressed
LOC_Os01g59630	LOC_Os01g59630	Chr1:34485205-34489811	4.30848	5.04911	0.22885	up	0.32995	0.717776	exostosin family domain containing protein, expressed
LOC_Os03g21040	LOC_Os03g21040	Chr3:11957260-11959777	1294.29	1161.73	-0.155883	down	0.6182	0.8929	stress responsive protein, putative, expressed
LOC_Os04g41250	LOC_Os04g41250	Chr4:24471708-24479505	0.788348	0.529142	-0.57518	down	0.23355	0.623525	armadillo/beta-catenin repeat family protein, putative, expressed
LOC_Os07g23810	LOC_Os07g23810	Chr7:13443477-13446039	1.50776	1.92034	0.34895	up	0.3407	0.727579	expressed protein
LOC_Os12g02440	LOC_Os12g02440	Chr12:817002-823003	12.2938	11.7894	-0.0604483	down	0.7767	0.948108	WRKY95, expressed
LOC_Os08g01170	LOC_Os08g01170	Chr8:109492-110395	0.450036	1.30324	1.53399	up	0.03305	0.199983	acetyltransferase, GNAT family, putative, expressed
LOC_Os01g35910	LOC_Os01g35910	Chr1:19874819-19875053	11.3826	25.7662	1.17865	up	0.261	0.650583	expressed protein
LOC_Os03g07800	LOC_Os03g07800	Chr3:3970215-3974532	26.3203	25.9242	-0.0218783	down	0.90315	0.978416	RNA recognition motif containing protein, putative, expressed
LOC_Os03g02514	LOC_Os03g02514	Chr3:922683-928190	34.1809	32.8725	-0.0563092	down	0.7725	0.947451	hydrolase, alpha/beta fold family protein, putative, expressed
LOC_Os05g43140	LOC_Os05g43140	Chr5:25044638-25045646	19.9857	19.2346	-0.0552709	down	0.8053	0.95427	expressed protein
LOC_Os02g48330	LOC_Os02g48330	Chr2:29586937-29591991	1.19017	2.15919	0.859328	up	0.00705	0.0690707	3-hydroxy-3-methylglutaryl-coenzyme A reductase, putative, expressed
LOC_Os01g54510	LOC_Os01g54510	Chr1:31349611-31353161	9.46876	9.0332	-0.0679374	down	0.7312	0.934878	MAC/Perforin domain containing protein, putative, expressed
LOC_Os11g41910	LOC_Os11g41910	Chr11:25212873-25216758	10.7554	12.3433	0.198669	up	0.3283	0.716252	GTP-binding protein, putative, expressed
LOC_Os02g43710	LOC_Os02g43710	Chr2:26381931-26385683	8.66121	9.50606	0.134279	up	0.5724	0.873269	enoyl-CoA hydratase/isomerase family protein, putative, expressed
LOC_Os08g25624	LOC_Os08g25624	Chr8:15592258-15599118	40.537	41.3774	0.0296056	up	0.8811	0.972386	phosphate/phosphate translocator, putative, expressed
LOC_Os03g02420	LOC_Os03g02420	Chr3:857753-859760	217.362	185.058	-0.232118	down	0.2105	0.593134	KH domain containing protein, putative, expressed
LOC_Os10g19334	LOC_Os10g19334	Chr10:9859756-9868032	1.16823	1.49326	0.354144	up	0.2197	0.606173	alpha-1,2-fucosidase, putative, expressed
LOC_Os02g03800	LOC_Os02g03800	Chr2:1600387-1601422	12.3526	28.487	1.20549	up	0.0001	0.00255101	THION22 - Plant thionin family protein precursor, expressed
LOC_Os02g51590	LOC_Os02g51590	Chr2:31597623-31600640	2.93915	3.80123	0.371067	up	0.1714	0.538646	phosphoglycerate mutase, putative, expressed
LOC_Os12g39420	LOC_Os12g39420	Chr12:24246023-24252367	64.7597	58.1065	-0.156396	down	0.40195	0.777752	nucleobase-ascorbate transporter, putative, expressed
LOC_Os02g32814	LOC_Os02g32814	Chr2:19472210-19486248	25.0613	14.6055	-0.778947	down	0.00015	0.00357622	heavy metal-associated domain containing protein, expressed
LOC_Os02g57290	LOC_Os02g57290	Chr2:35091193-35099291	1.23902	1.99954	0.69046	up	0.07305	0.333462	cytochrome P450, putative, expressed
LOC_Os05g42280	LOC_Os05g42280	Chr5:24729477-24732945	8.34218	7.61204	-0.132141	down	0.5955	0.883615	expressed protein
LOC_Os12g14224	LOC_Os12g14224	Chr12:8078615-8081328	0.871965	0.793883	-0.135343	down	0.80665	0.954969	expressed protein
LOC_Os07g07690	LOC_Os07g07690	Chr7:3859754-3868364	7.36655	8.23855	0.1614	up	0.36475	0.749541	PHD-finger domain containing protein, expressed
LOC_Os02g25620	LOC_Os02g25620	Chr2:14973847-14974600	0.806998	1.31964	0.709507	up	0.1989	0.578098	expressed protein
LOC_Os07g39070	LOC_Os07g39070	Chr7:23419017-23422454	16.285	13.6674	-0.252804	down	0.24545	0.637675	5-formyltetrahydrofolate cyclo-ligase, putative, expressed
LOC_Os03g64280	LOC_Os03g64280	Chr3:36318344-36319662	0.690329	0.661351	-0.0618687	down	0.8993	0.977085	1-aminocyclopropane-1-carboxylate oxidase homolog 1, putative, expressed
LOC_Os03g43900	LOC_Os03g43900	Chr3:24630152-24634783	6.54636	6.3742	-0.0384468	down	0.8723	0.970715	phosphatidylinositol N-acetylglucosaminyltransferase subunit P, putative, expressed
LOC_Os05g39520	LOC_Os05g39520	Chr5:23190628-23195162	1.80337	3.12152	0.791552	up	0.00185	0.0255027	methyltransferase, putative, expressed
LOC_Os02g14760	LOC_Os02g14760	Chr2:8164660-8169145	40.2243	33.4081	-0.267868	down	0.14595	0.496544	CID11, putative, expressed
LOC_Os04g56470	LOC_Os04g56470	Chr4:33661859-33664246	13.873	13.3579	-0.0545877	down	0.79145	0.95164	amino acid transporter, putative, expressed
LOC_Os05g39690	LOC_Os05g39690	Chr5:23297456-23300472	499.75	334.664	-0.578493	down	0.00715	0.0697961	oxidoreductase, aldo/keto reductase family protein, putative, expressed
LOC_Os12g34460	LOC_Os12g34460	Chr12:20869416-20871021	9.59201	8.92696	-0.103664	down	0.6599	0.909292	auxin-binding protein 4 precursor, putative, expressed
LOC_Os07g06880	LOC_Os07g06880	Chr7:3360000-3361559	10.4322	13.1317	0.332013	up	0.15095	0.505607	gibberellin receptor GID1L2, putative, expressed
LOC_Os04g41810	LOC_Os04g41810	Chr4:24766246-24769318	1.67773	3.12647	0.898021	up	0.005	0.0532302	expressed protein
LOC_Os07g48920	LOC_Os07g48920	Chr7:29271519-29277745	24.7386	26.5927	0.104264	up	0.5533	0.863789	aldehyde dehydrogenase, putative, expressed
LOC_Os08g02840	LOC_Os08g02840	Chr8:1192970-1194666	6.92406	5.86837	-0.238658	down	0.40735	0.781198	ribosome, putative, expressed
LOC_Os08g27580	LOC_Os08g27580	Chr8:16811698-16814914	12.6684	10.9759	-0.206899	down	0.3552	0.741386	expressed protein
LOC_Os05g50600	LOC_Os05g50600	Chr5:29004106-29005849	8.06333	12.0714	0.58215	up	0.0095	0.0854087	OsSCP31 - Putative Serine Carboxypeptidase homologue, expressed
LOC_Os06g11610	LOC_Os06g11610	Chr6:6152017-6153438	27.1446	35.0937	0.37055	up	0.0634	0.304334	heat shock 22 kDa protein, mitochondrial precursor, putative, expressed
LOC_Os04g44600	LOC_Os04g44600	Chr4:26392325-26393087	0.450229	0.531025	0.23812	up	0.73865	0.93668	CRP1 - Cysteine-rich family protein precursor, expressed
LOC_Os02g51890	LOC_Os02g51890	Chr2:31781324-31789031	8.46255	6.666	-0.344273	down	0.0977	0.396872	RNA recognition motif containing protein, putative, expressed
LOC_Os05g11010	LOC_Os05g11010	Chr5:6164996-6166289	28.0299	23.5286	-0.252548	down	0.22115	0.607774	harpin-induced protein 1 domain containing protein, expressed
LOC_Os03g62030	LOC_Os03g62030	Chr3:35147240-35149805	17.7389	15.3309	-0.210472	down	0.3473	0.733663	expressed protein
LOC_Os05g01490	LOC_Os05g01490	Chr5:284969-290707	8.54533	7.77335	-0.1366	down	0.80305	0.954037	ras-related protein, putative, expressed
LOC_Os10g42760	LOC_Os10g42760	Chr10:23069755-23071683	2.27132	2.02084	-0.168578	down	0.5708	0.872365	PPR repeat domain containing protein, putative, expressed
LOC_Os12g01930	LOC_Os12g01930	Chr12:554437-558644	7.19553	8.85356	0.299157	up	0.1438	0.493445	lipase-related, putative, expressed
LOC_Os03g19350	LOC_Os03g19350	Chr3:10887715-10898989	0.475327	0.894386	0.911978	up	0.00845	0.0786995	OsLonP1 - Putative Lon protease homologue, expressed
LOC_Os03g59620	LOC_Os03g59620	Chr3:33941623-33946147	2.52515	2.8943	0.196848	up	0.3902	0.770193	phospholipase, patatin family, putative, expressed
LOC_Os09g36100	LOC_Os09g36100	Chr9:20787524-20790463	14.0732	15.4384	0.133572	up	0.5075	0.842178	expressed protein
LOC_Os04g45970	LOC_Os04g45970	Chr4:27233359-27238105	15.1805	13.6069	-0.157872	down	0.42625	0.793774	glutamate dehydrogenase protein, putative, expressed
LOC_Os06g14420	LOC_Os06g14420	Chr6:8068590-8070044	2.97382	2.28899	-0.377606	down	0.2238	0.611114	hydrolase, NUDIX family, domain containing protein, expressed
LOC_Os02g17940	LOC_Os02g17940	Chr2:10386278-10390290	0.432239	0.823578	0.930076	up	0.02955	0.185377	leucoanthocyanidin dioxygenase, putative, expressed
LOC_Os03g10070	LOC_Os03g10070	Chr3:5082305-5085039	6.53201	8.08047	0.306913	up	0.1512	0.505607	transcription initiation factor IIB, putative, expressed
LOC_Os05g24560	LOC_Os05g24560	Chr5:14161385-14168204	11.5734	11.7896	0.0266979	up	0.9694	0.992334	NC domain-containing protein, putative, expressed
LOC_Os07g12340	LOC_Os07g12340	Chr7:6967998-6969311	5.78666	5.86006	0.0181842	up	0.9447	0.986926	NAC domain-containing protein 67, putative, expressed
LOC_Os03g16470	LOC_Os03g16470	Chr3:9079601-9081544	14.3617	15.6898	0.127606	up	0.59315	0.882686	expressed protein
LOC_Os10g36980	LOC_Os10g36980	Chr10:19810179-19812075	4.63309	2.36984	-0.967184	down	0.00075	0.0128006	transposon protein, putative, unclassified, expressed
LOC_Os08g14000	LOC_Os08g14000	Chr8:8394263-8397873	2.93677	5.84301	0.99248	up	0.0012	0.0182633	retrotransposon protein, putative, Ty1-copia subclass, expressed
LOC_Os02g29040	LOC_Os02g29040	Chr2:17196087-17204631	9.67209	5.74625	-0.751206	down	0.00095	0.0153261	ankyrin repeat domain containing protein, putative, expressed
LOC_Os10g05730	LOC_Os10g05730	Chr10:2885292-2889781	4.75047	4.85065	0.0301079	up	0.89535	0.975882	armadillo/beta-catenin repeat family protein, putative, expressed
LOC_Os03g58180	LOC_Os03g58180	Chr3:33137575-33138019	39.8971	38.0477	-0.0684739	down	0.79085	0.951613	basic proline-rich protein precursor, putative, expressed
LOC_Os04g31400	LOC_Os04g31400	Chr4:18779620-18783455	4.63455	4.12945	-0.166478	down	0.483	0.829447	expressed protein
LOC_Os12g38340	LOC_Os12g38340	Chr12:23526516-23527156	49.6294	29.3862	-0.756059	down	0.0008	0.0134722	RALFL42 - Rapid ALkalinization Factor RALF family protein precursor, expressed
LOC_Os05g45920	LOC_Os05g45920	Chr5:26608283-26612433	2.304	2.48424	0.108664	up	0.70515	0.92725	S1 RNA binding domain containing protein, expressed
LOC_Os01g63890	LOC_Os01g63890	Chr1:37069393-37071912	69.1598	61.6943	-0.164796	down	0.361	0.746256	G10 protein, putative, expressed
LOC_Os03g07600	LOC_Os03g07600	Chr3:3866509-3871355	75.5661	65.5561	-0.20501	down	0.3041	0.695676	calcium-binding protein, putative, expressed
LOC_Os03g06250	LOC_Os03g06250	Chr3:3131875-3133202	1.08604	0.778205	-0.480856	down	0.2932	0.684505	retrotransposon protein, putative, unclassified, expressed
LOC_Os10g34380	LOC_Os10g34380	Chr10:18321121-18331781	12.294	12.8574	0.0646402	up	0.7246	0.93299	retrotransposon protein, putative, unclassified, expressed
LOC_Os09g23160	LOC_Os09g23160	Chr9:13706487-13711511	61.8419	59.7978	-0.0484912	down	0.785	0.949778	annexin, putative, expressed
LOC_Os09g29760	LOC_Os09g29760	Chr9:18091034-18092234	10.6317	9.70627	-0.13139	down	0.5939	0.883252	expressed protein
LOC_Os02g55890	LOC_Os02g55890	Chr2:34210399-34215008	575.562	311.243	-0.886929	down	0.001	0.0159533	inorganic H+ pyrophosphatase, putative, expressed
LOC_Os06g23560	LOC_Os06g23560	Chr6:13743328-13745442	2.15733	2.28133	0.0806275	up	0.78465	0.949778	anthocyanidin 5,3-O-glucosyltransferase, putative, expressed
LOC_Os10g03730	LOC_Os10g03730	Chr10:1681079-1684278	2.31584	1.80054	-0.363102	down	0.2149	0.599096	OsFBX347 - F-box domain containing protein, expressed
LOC_Os02g01220	LOC_Os02g01220	Chr2:124644-130189	0.0983748	0.814563	3.04967	up	0.18675	0.559801	rhodanese-like domain containing protein, putative, expressed
LOC_Os02g51500	LOC_Os02g51500	Chr2:31535306-31538773	29.2162	25.1615	-0.215548	down	0.2676	0.65776	membrane-anchored ubiquitin-fold protein, putative, expressed
LOC_Os10g04130	LOC_Os10g04130	Chr10:1913151-1915827	9.86166	11.2813	0.194037	up	0.30795	0.697955	expressed protein
LOC_Os02g38800	LOC_Os02g38800	Chr2:23451714-23454696	4.72376	5.95644	0.334514	up	0.20885	0.59078	26S proteasome non-ATPase regulatory subunit 6, putative, expressed
LOC_Os01g67260	LOC_Os01g67260	Chr1:39040630-39042122	1.45611	0.77257	-0.914379	down	0.1051	0.41327	expressed protein
LOC_Os08g43310	LOC_Os08g43310	Chr8:27372789-27373296	12.8448	16.4906	0.360464	up	0.2053	0.586552	PE-PGRS FAMILY PROTEIN, putative, expressed
LOC_Os01g66580	LOC_Os01g66580	Chr1:38659233-38661310	8.37799	8.08594	-0.0511896	down	0.838	0.962985	RNA polymerase III RPC4 domain containing protein, expressed
LOC_Os02g30300	LOC_Os02g30300	Chr2:18025720-18027431	11.9618	10.4344	-0.19709	down	0.38515	0.765976	MYND finger family protein, expressed
LOC_Os07g02970	LOC_Os07g02970	Chr7:1106835-1108834	0.410098	0.648767	0.661731	up	0.1174	0.440719	expressed protein
LOC_Os03g15930	LOC_Os03g15930	Chr3:8790746-8795738	10.8986	9.42911	-0.208946	down	0.39375	0.772309	OTU-like cysteine protease family protein, putative, expressed
LOC_Os01g55799	LOC_Os01g55799	Chr1:32137365-32143435	3.07994	2.78297	-0.146276	down	0.5516	0.863267	exo70 exocyst complex subunit domain containing protein, expressed
LOC_Os08g42630	LOC_Os08g42630	Chr8:26945671-26946675	1.19739	0.233004	-2.36146	down	0.01025	0.0897867	expressed protein
LOC_Os01g71950	LOC_Os01g71950	Chr1:41688390-41690156	0.704389	1.14002	0.694611	up	0.20635	0.587509	expressed protein
LOC_Os07g23550	LOC_Os07g23550	Chr7:13313552-13316594	10.2508	11.5168	0.167993	up	0.4463	0.805897	expressed protein
LOC_Os01g70460	LOC_Os01g70460	Chr1:40807101-40809380	8.64526	7.63261	-0.179734	down	0.55285	0.863731	expressed protein
LOC_Os08g07300	LOC_Os08g07300	Chr8:4078664-4088954	43.1257	39.4239	-0.129477	down	0.484	0.829885	haloacid dehalogenase-like hydrolase domain-containing protein 3, putative, expressed
LOC_Os03g58340	LOC_Os03g58340	Chr3:33240265-33244810	23.5272	20.1024	-0.226959	down	0.2184	0.603688	expressed protein
LOC_Os09g24924	LOC_Os09g24924	Chr9:14887050-14893288	2.39844	2.56488	0.0967901	up	0.7395	0.93668	transporter family protein, putative, expressed
LOC_Os09g24640	LOC_Os09g24640	Chr9:14666228-14667809	3.16633	2.27437	-0.477341	down	0.11745	0.440719	pentatricopeptide, putative, expressed
LOC_Os06g31220	LOC_Os06g31220	Chr6:18158733-18165296	14.8975	14.0247	-0.0871035	down	0.6269	0.896495	mitogen-activated protein kinase 17, putative, expressed
LOC_Os05g48580	LOC_Os05g48580	Chr5:27839376-27840462	1.37445	3.82464	1.47647	up	0.0005	0.00932567	expressed protein
LOC_Os03g39880	LOC_Os03g39880	Chr3:22171725-22174949	0.767102	1.27166	0.729225	up	0.0455	0.246716	expressed protein
LOC_Os07g26610	LOC_Os07g26610	Chr7:15338912-15351164	20.5753	18.6834	-0.139158	down	0.4352	0.799025	phosphoglucomutase, putative, expressed
LOC_Os05g50940	LOC_Os05g50940	Chr5:29228253-29229250	210.094	118.502	-0.826124	down	5e-05	0.00139824	expressed protein
LOC_Os11g43590	LOC_Os11g43590	Chr11:26299759-26305709	13.8574	19.0565	0.459628	up	0.01365	0.109043	kelch repeat protein, putative, expressed
LOC_Os01g72790	LOC_Os01g72790	Chr1:42229505-42232641	40.84	45.6255	0.159858	up	0.3766	0.760592	cyclin-dependent kinase, putative, expressed
LOC_Os06g42020	LOC_Os06g42020	Chr6:25231213-25242965	3.6083	6.32767	0.810353	up	0.07335	0.334209	CSLA9 - cellulose synthase-like family A, expressed
LOC_Os04g55510	LOC_Os04g55510	Chr4:33022715-33028387	29.2386	26.3992	-0.147379	down	0.40975	0.78333	zinc finger, C3HC4 type domain containing protein, expressed
LOC_Os03g27190	LOC_Os03g27190	Chr3:15567898-15572135	0.553248	0.0852081	-2.69886	down	0.0146	0.114089	ICE-like protease p20 domain containing protein, putative, expressed
LOC_Os10g39780	LOC_Os10g39780	Chr10:21292883-21297500	21.6312	24.0624	0.153666	up	0.40225	0.777912	protein phosphatase 2C, putative, expressed
LOC_Os12g03470	LOC_Os12g03470	Chr12:1359571-1366649	13.5159	32.9812	1.28699	up	5e-05	0.00139824	alpha-N-arabinofuranosidase A, putative, expressed
LOC_Os06g13280	LOC_Os06g13280	Chr6:7306305-7307547	1.67424	1.03833	-0.689232	down	0.1354	0.478124	O-methyltransferase, putative, expressed
LOC_Os07g09690	LOC_Os07g09690	Chr7:5151365-5155561	3.33544	4.26392	0.354302	up	0.1166	0.438755	galactosyltransferase family protein, putative, expressed
LOC_Os02g41520	LOC_Os02g41520	Chr2:24899522-24905062	6.39672	7.27029	0.184681	up	0.3903	0.77032	glycosyl transferase 8 domain containing protein, putative, expressed
LOC_Os04g49130	LOC_Os04g49130	Chr4:29289183-29292229	11.7977	17.7601	0.590132	up	0.01025	0.0897867	ubiquitin-conjugating enzyme, putative, expressed
LOC_Os01g59350	LOC_Os01g59350	Chr1:34295650-34313319	6.7635	5.88919	-0.1997	down	0.4789	0.825948	transcription factor, putative, expressed
LOC_Os04g37680	LOC_Os04g37680	Chr4:22411901-22412993	2.77702	1.36026	-1.02966	down	0.01115	0.0952267	alpha/beta hydrolase fold, putative, expressed
LOC_Os02g39000	LOC_Os02g39000	Chr2:23559739-23561669	79.077	57.4184	-0.461746	down	0.01005	0.0889404	remorin C-terminal domain containing protein, putative, expressed
LOC_Os03g20630	LOC_Os03g20630	Chr3:11672779-11677517	91.8826	87.2172	-0.0751785	down	0.67005	0.914102	histidine triad family protein, putative, expressed
LOC_Os05g32730	LOC_Os05g32730	Chr5:19166573-19168235	0.492168	0.499972	0.0226969	up	0.96705	0.991391	tetratricopeptide-like helical, putative, expressed
LOC_Os08g01110	LOC_Os08g01110	Chr8:78197-84427	7.1704	7.23195	0.0123324	up	0.95415	0.988463	expressed protein
LOC_Os02g12570	LOC_Os02g12570	Chr2:6568145-6572535	22.78	25.3987	0.156984	up	0.3822	0.76444	pre-mRNA cleavage complex II protein Clp1, putative, expressed
LOC_Os09g25314	LOC_Os09g25314	Chr9:15153761-15159086	45.8931	39.2354	-0.22612	down	0.34975	0.736451	cytochrome c oxidase copper chaperone, putative, expressed
LOC_Os06g08340	LOC_Os06g08340	Chr6:4040907-4041551	2.97936	2.58209	-0.206463	down	0.6586	0.909004	AP2 domain containing protein, expressed
LOC_Os06g27790	LOC_Os06g27790	Chr6:15733744-15737718	3.85851	3.97066	0.0413347	up	0.8477	0.965136	pentatricopeptide, putative, expressed
LOC_Os09g31466	LOC_Os09g31466	Chr9:18962059-18963967	11.0079	8.93127	-0.301597	down	0.24545	0.637675	expressed protein
LOC_Os03g11590	LOC_Os03g11590	Chr3:6013136-6017199	9.33976	11.5533	0.306851	up	0.1384	0.484615	integral membrane protein, putative, expressed
LOC_Os01g56270	LOC_Os01g56270	Chr1:32408274-32413635	6.75755	7.4855	0.147598	up	0.4881	0.83194	transposon protein, putative, CACTA, En/Spm sub-class, expressed
LOC_Os04g12560	LOC_Os04g12560	Chr4:6955304-6957924	2.50746	2.69068	0.101745	up	0.6786	0.917203	receptor-like protein kinase, putative, expressed
LOC_Os06g03660	LOC_Os06g03660	Chr6:1423796-1427678	43.5275	43.5317	0.000139416	up	0.9996	0.9996	peroxisomal biogenesis factor 11, putative, expressed
LOC_Os02g15140	LOC_Os02g15140	Chr2:8433457-8436707	7.62801	6.13706	-0.31376	down	0.18725	0.560603	retrotransposon protein, putative, unclassified, expressed
LOC_Os02g05710	LOC_Os02g05710	Chr2:2804121-2807635	12.6409	15.6987	0.312544	up	0.09625	0.393658	expressed protein
LOC_Os09g36030	LOC_Os09g36030	Chr9:20750114-20751468	28.9181	27.8052	-0.0566176	down	0.766	0.945248	4-hydroxy-2-oxovalerate aldolase, putative, expressed
LOC_Os03g09200	LOC_Os03g09200	Chr3:4789624-4798615	2.71808	2.17955	-0.318553	down	0.23205	0.621372	domain of unknown function DUF966 domain containing protein, expressed
LOC_Os10g05690	LOC_Os10g05690	Chr10:2849595-2855809	11.4434	10.2888	-0.153439	down	0.47145	0.821133	transmembrane amino acid transporter protein, putative, expressed
LOC_Os09g37340	LOC_Os09g37340	Chr9:21567660-21568053	10.8185	5.97566	-0.85633	down	0.06775	0.317975	expressed protein
LOC_Os03g53650	LOC_Os03g53650	Chr3:30760003-30763963	43.8279	34.9674	-0.325839	down	0.08295	0.359573	cysteine synthase, putative, expressed
LOC_Os08g23870	LOC_Os08g23870	Chr8:14450165-14451006	2844.09	2263.95	-0.329126	down	0.24155	0.632862	late embryogenesis abundant group 1, putative, expressed
LOC_Os10g33910	LOC_Os10g33910	Chr10:18006942-18009746	12.0763	10.9867	-0.136422	down	0.5739	0.873745	mitochondrial import inner membrane translocase subunit Tim16, putative, expressed
LOC_Os12g31800	LOC_Os12g31800	Chr12:19129923-19133778	128.717	108.774	-0.242869	down	0.17945	0.549644	glycine-rich RNA-binding protein 7, putative, expressed
LOC_Os10g05600	LOC_Os10g05600	Chr10:2794498-2796678	23.7101	27.1644	0.196219	up	0.31715	0.705622	thaumatin-like protein 1 precursor, putative, expressed
LOC_Os05g51660	LOC_Os05g51660	Chr5:29623191-29625782	19.5275	17.6352	-0.147044	down	0.48385	0.829885	SCP-like extracellular protein, expressed
LOC_Os02g18460	LOC_Os02g18460	Chr2:10739450-10749006	0.732795	0.394837	-0.892152	down	0.48635	0.830576	NAM, putative, expressed
LOC_Os12g03880	LOC_Os12g03880	Chr12:1601953-1604462	39.247	37.0991	-0.0811973	down	0.6604	0.909372	60S acidic ribosomal protein P0, putative, expressed
LOC_Os12g31460	LOC_Os12g31460	Chr12:18918229-18920690	0.721031	1.1093	0.62152	up	0.2052	0.5865	heat shock protein DnaJ, putative, expressed
LOC_Os03g01216	LOC_Os03g01216	Chr3:139452-144463	5.04757	6.09202	0.271331	up	0.19115	0.566365	phosphatidylserine decarboxylase, putative, expressed
LOC_Os06g21099	LOC_Os06g21099	Chr6:12186507-12190658	8.51766	8.04465	-0.0824282	down	0.71855	0.930831	expressed protein
LOC_Os06g51450	LOC_Os06g51450	Chr6:31161698-31169513	5.80674	6.43399	0.147985	up	0.4556	0.812092	PHD-finger domain containing protein, expressed
LOC_Os01g17390	LOC_Os01g17390	Chr1:10003949-10007768	13.7328	12.3537	-0.152681	down	0.43155	0.796882	OsFBX5 - F-box domain containing protein, expressed
LOC_Os01g63470	LOC_Os01g63470	Chr1:36770985-36772435	28.4194	23.8855	-0.25074	down	0.1797	0.549858	C2 domain containing protein, expressed
LOC_Os07g38370	LOC_Os07g38370	Chr7:23058568-23059595	2.88862	1.31444	-1.13594	down	0.00665	0.0660546	expressed protein
LOC_Os07g38620	LOC_Os07g38620	Chr7:23194202-23199120	21.7892	21.2992	-0.0328135	down	0.86035	0.967989	pyridoxamine 5'-phosphate oxidase family protein, putative, expressed
LOC_Os03g56620	LOC_Os03g56620	Chr3:32248912-32255151	8.73492	6.95553	-0.328635	down	0.64175	0.903075	expressed protein
LOC_Os09g25570	LOC_Os09g25570	Chr9:15344636-15347123	16.332	14.5017	-0.171474	down	0.3847	0.765874	aspartic proteinase, putative, expressed
LOC_Os12g02520	LOC_Os12g02520	Chr12:858267-860498	3.46546	3.4198	-0.0191339	down	0.9422	0.98661	OsMan09 - Endo-Beta-Mannanase, expressed
LOC_Os05g07810	LOC_Os05g07810	Chr5:4205346-4207821	1.15362	0.487708	-1.24208	down	0.02735	0.176466	universal stress protein domain containing protein, putative, expressed
LOC_Os03g30130	LOC_Os03g30130	Chr3:17207292-17210591	5.50368	6.43666	0.225914	up	0.335	0.722223	phospholipase C, putative, expressed
LOC_Os06g22080	LOC_Os06g22080	Chr6:12809565-12812495	198.102	181.286	-0.127979	down	0.5135	0.844675	diacylglycerol O-acyltransferase, putative, expressed
LOC_Os06g45900	LOC_Os06g45900	Chr6:27782931-27791010	1.4128	0.719598	-0.973289	down	0.0111	0.0949127	peptidyl-prolyl cis-trans isomerase-like 4, putative, expressed
LOC_Os08g44780	LOC_Os08g44780	Chr8:28135571-28137271	28.6548	29.3183	0.0330242	up	0.8624	0.968477	expressed protein
LOC_Os05g44810	LOC_Os05g44810	Chr5:26052915-26056268	1.86845	3.06875	0.715811	up	0.01535	0.117851	OsIAA18 - Auxin-responsive Aux/IAA gene family member, expressed
LOC_Os01g15350	LOC_Os01g15350	Chr1:8593787-8599448	10.3792	11.2669	0.1184	up	0.5376	0.858253	zinc finger C-x8-C-x5-C-x3-H type family protein, expressed
LOC_Os02g03320	LOC_Os02g03320	Chr2:1341177-1344290	3.31232	3.55109	0.10042	up	0.6863	0.920723	plant neutral invertase domain containing protein, expressed
LOC_Os03g40610	LOC_Os03g40610	Chr3:22572705-22574008	0.764708	0	#NAME?	down	5e-05	0.00139824	cytochrome P450, putative, expressed
LOC_Os06g07040	LOC_Os06g07040	Chr6:3342422-3346318	1.29131	2.12511	0.718699	up	0.06775	0.317975	OsIAA20 - Auxin-responsive Aux/IAA gene family member, expressed
LOC_Os03g25440	LOC_Os03g25440	Chr3:14543749-14544785	44.4598	92.4697	1.05648	up	5e-05	0.00139824	expressed protein
LOC_Os02g13370	LOC_Os02g13370	Chr2:7126756-7133480	4.84975	2.29398	-1.08006	down	0.0743	0.336596	expressed protein
LOC_Os07g46690	LOC_Os07g46690	Chr7:27902965-27912209	6.08224	6.71119	0.141964	up	0.4351	0.799025	PHD-finger family protein, expressed
LOC_Os03g63290	LOC_Os03g63290	Chr3:35769767-35772247	11.7787	11.0591	-0.0909367	down	0.6657	0.912421	oxidoreductase, short chain dehydrogenase/reductase family protein, putative, expressed
LOC_Os01g70270	LOC_Os01g70270	Chr1:40695641-40700998	95.5566	103.341	0.112991	up	0.5693	0.871435	auxin response factor, putative, expressed
LOC_Os01g64350	LOC_Os01g64350	Chr1:37353383-37356195	17.8558	20.6243	0.207951	up	0.257	0.648144	expressed protein
LOC_Os09g17840	LOC_Os09g17840	Chr9:10915826-10918170	25.2287	22.6531	-0.15536	down	0.41145	0.784557	protein transport protein Sec61 subunit alpha, putative, expressed
LOC_Os03g44150	LOC_Os03g44150	Chr3:24810050-24818067	23.8988	27.8706	0.221803	up	0.22445	0.611801	aminotransferase, putative, expressed
LOC_Os04g28210	LOC_Os04g28210	Chr4:16667098-16672508	0.792564	1.0258	0.372149	up	0.2137	0.597532	verticillium wilt disease resistance protein, putative, expressed
LOC_Os02g14500	LOC_Os02g14500	Chr2:7991880-7996778	9.22266	10.2421	0.151257	up	0.4225	0.790763	expressed protein
LOC_Os05g12130	LOC_Os05g12130	Chr5:6933856-6936591	0.729963	0.899489	0.301281	up	0.35515	0.741386	EMB2261, putative, expressed
LOC_Os02g38410	LOC_Os02g38410	Chr2:23228771-23230852	1.90407	4.81002	1.33695	up	0.00025	0.00543605	ubiquitin family protein, putative, expressed
LOC_Os03g36439	LOC_Os03g36439	Chr3:20188445-20190628	12.4667	8.08722	-0.624364	down	0.043	0.23839	F-box domain containing protein, expressed
LOC_Os06g40450	LOC_Os06g40450	Chr6:24091281-24096118	84.2885	77.1826	-0.12706	down	0.4996	0.838646	targeting protein for Xklp2, putative, expressed
LOC_Os01g41190	LOC_Os01g41190	Chr1:23316215-23322915	13.3292	14.7841	0.149453	up	0.4074	0.781198	glycine-rich protein, putative, expressed
LOC_Os08g24182	LOC_Os08g24182	Chr8:14599905-14600811	14.0096	12.7289	-0.138311	down	0.56905	0.87133	expressed protein
LOC_Os11g10460	LOC_Os11g10460	Chr11:5699784-5702109	6.61902	11.564	0.804949	up	0.00085	0.0140935	peroxidase precursor, putative, expressed
LOC_Os02g12360	LOC_Os02g12360	Chr2:6433219-6441715	12.4481	12.941	0.0560232	up	0.7578	0.943965	nuclear protein ZAP-related, putative, expressed
LOC_Os07g07654	LOC_Os07g07654	Chr7:3834229-3840289	6.12798	6.23141	0.0241458	up	0.916	0.97998	BT1 family protein, putative, expressed
LOC_Os01g44040	LOC_Os01g44040	Chr1:25226664-25233778	10.5986	10.0705	-0.0737296	down	0.7059	0.927386	CAS1 domain-containing protein 1 precursor, putative, expressed
LOC_Os04g55290	LOC_Os04g55290	Chr4:32868114-32871621	36.3495	35.0061	-0.0543261	down	0.7784	0.948252	G10 protein, putative, expressed
LOC_Os04g43760	LOC_Os04g43760	Chr4:25906848-25910074	53.4309	64.7994	0.278305	up	0.12575	0.459516	phenylalanine ammonia-lyase, putative, expressed
LOC_Os07g42640	LOC_Os07g42640	Chr7:25530940-25534258	33.0885	31.0694	-0.0908345	down	0.61905	0.893348	FYVE zinc finger family protein, expressed
LOC_Os06g12450	LOC_Os06g12450	Chr6:6748357-6753338	26.2315	15.0465	-0.801873	down	0.0001	0.00255101	soluble starch synthase 2-3, chloroplast precursor, putative, expressed
LOC_Os09g33790	LOC_Os09g33790	Chr9:19950703-19953955	14.6124	12.9385	-0.175528	down	0.42415	0.792334	snRK1-interacting protein 1, putative, expressed
LOC_Os03g03654	LOC_Os03g03654	Chr3:1619518-1620294	0.713256	0.200647	-1.82976	down	0.04985	0.261853	expressed protein
LOC_Os03g17800	LOC_Os03g17800	Chr3:9904419-9907008	1.98288	3.69057	0.896246	up	0.00455	0.04977	phosphatidylinositol transfer protein alpha isoform, putative, expressed
LOC_Os02g13560	LOC_Os02g13560	Chr2:7273032-7278272	19.3122	16.4175	-0.234276	down	0.19885	0.578098	transporter family protein, putative, expressed
LOC_Os01g16960	LOC_Os01g16960	Chr1:9694026-9699817	29.526	38.7672	0.392849	up	0.0348	0.207134	pyruvate kinase, putative, expressed
LOC_Os02g04050	LOC_Os02g04050	Chr2:1758438-1764006	14.5791	17.3602	0.251883	up	0.16955	0.535729	chromosome segregation protein, putative, expressed
LOC_Os03g57170	LOC_Os03g57170	Chr3:32599190-32602584	8.57051	7.21152	-0.249078	down	0.2516	0.642571	cell cycle control protein, putative, expressed
LOC_Os01g04409	LOC_Os01g04409	Chr1:1957776-1967451	0.854203	0.995683	0.221108	up	0.493	0.833779	OsWAK1 - OsWAK receptor-like cytoplasmic kinase OsWAK-RLCK, expressed
LOC_Os09g14019	LOC_Os09g14019	Chr9:8282690-8286162	6.57587	6.89899	0.0692032	up	0.7282	0.933863	expressed protein
LOC_Os04g40740	LOC_Os04g40740	Chr4:24180680-24187263	14.0687	15.2628	0.117525	up	0.5263	0.8531	kelch repeat protein, putative, expressed
LOC_Os06g21240	LOC_Os06g21240	Chr6:12279966-12281409	25.1783	89.0735	1.82282	up	5e-05	0.00139824	glycine rich protein family protein, putative, expressed
LOC_Os11g31540	LOC_Os11g31540	Chr11:18430459-18432558	0.129559	0.597668	2.20574	up	0.04025	0.228807	BRASSINOSTEROID INSENSITIVE 1-associated receptor kinase 1 precursor, putative, expressed
LOC_Os06g49460	LOC_Os06g49460	Chr6:29967951-29970514	31.4481	35.3296	0.167902	up	0.3773	0.761236	Rer1 protein, putative, expressed
LOC_Os07g08140	LOC_Os07g08140	Chr7:4139159-4142449	9.40729	11.0302	0.229607	up	0.25015	0.641586	heat stress transcription factor, putative, expressed
LOC_Os02g45520	LOC_Os02g45520	Chr2:27696286-27702193	5.6066	6.54121	0.222433	up	0.2819	0.673405	uncharacterized membrane protein, putative, expressed
LOC_Os05g47670	LOC_Os05g47670	Chr5:27317412-27320555	3.85154	6.23825	0.695706	up	0.0071	0.0694657	zinc finger, C3HC4 type domain containing protein, expressed
LOC_Os04g01280	LOC_Os04g01280	Chr4:215928-219439	3.35072	3.30167	-0.0212747	down	0.93195	0.983948	glycosyltransferase family 43 protein, putative, expressed
LOC_Os09g19750	LOC_Os09g19750	Chr9:11818397-11821425	11.4135	9.60186	-0.249357	down	0.34085	0.727614	expressed protein
LOC_Os05g51140	LOC_Os05g51140	Chr5:29336107-29340508	50.042	49.9497	-0.00266162	down	0.98695	0.996443	expressed protein
LOC_Os01g56780	LOC_Os01g56780	Chr1:32759123-32764841	6.15871	8.66221	0.492106	up	0.01085	0.0931826	plus-3 domain containing protein, expressed
LOC_Os03g27040	LOC_Os03g27040	Chr3:15479742-15482139	1.50949	1.87656	0.314029	up	0.4056	0.780392	heavy metal-associated domain containing protein, expressed
LOC_Os03g37411	LOC_Os03g37411	Chr3:20725387-20747318	1.80185	1.59444	-0.176431	down	0.6209	0.893798	MATE efflux family protein, putative, expressed
LOC_Os03g44800	LOC_Os03g44800	Chr3:25264261-25267958	14.0061	12.9551	-0.112535	down	0.55455	0.864299	DUF593 domain containing protein, expressed
LOC_Os02g51410	LOC_Os02g51410	Chr2:31491697-31494356	32.2928	36.2347	0.166157	up	0.38525	0.765976	shikimate kinase, putative, expressed
LOC_Os01g55650	LOC_Os01g55650	Chr1:32057154-32062829	12.2249	11.4997	-0.0882265	down	0.6247	0.895504	phospholipase, patatin family, putative, expressed
LOC_Os07g32380	LOC_Os07g32380	Chr7:19243264-19247820	12.8923	11.1526	-0.209129	down	0.28725	0.679199	protein phosphatase 2C, putative, expressed
LOC_Os03g14050	LOC_Os03g14050	Chr3:7626454-7629682	320.861	286.543	-0.163198	down	0.45085	0.8085	thaumatin-like protein 1 precursor, putative, expressed
LOC_Os05g47442	LOC_Os05g47442	Chr5:27177893-27178615	2.64862	3.78984	0.5169	up	0.18415	0.557201	expressed protein
LOC_Os03g63320	LOC_Os03g63320	Chr3:35785438-35786446	2.72177	2.98113	0.131312	up	0.70705	0.927942	SAM domain containing protein, putative, expressed
LOC_Os12g04220	LOC_Os12g04220	Chr12:1783574-1789565	4.85288	5.75334	0.24556	up	0.22145	0.608287	calcium-transporting ATPase, plasma membrane-type, putative, expressed
LOC_Os03g45390	LOC_Os03g45390	Chr3:25624206-25627079	1.32246	2.81087	1.08779	up	0.0029	0.0358829	glucan endo-1,3-beta-glucosidase precursor, putative, expressed
LOC_Os03g17690	LOC_Os03g17690	Chr3:9843326-9846747	172.139	154.84	-0.152794	down	0.3972	0.775469	OsAPx1 - Cytosolic Ascorbate Peroxidase encoding gene 1-8, expressed
LOC_Os05g06980	LOC_Os05g06980	Chr5:3652661-3663546	16.8707	15.9832	-0.0779669	down	0.6678	0.913145	expressed protein
LOC_Os07g05880	LOC_Os07g05880	Chr7:2824320-2826637	17.5707	18.2749	0.0566963	up	0.77435	0.947828	OsFBK18 - F-box domain and kelch repeat containing protein, expressed
LOC_Os01g05070	LOC_Os01g05070	Chr1:2378809-2382690	44.2073	46.502	0.0730062	up	0.6758	0.916451	expressed protein
LOC_Os05g49900	LOC_Os05g49900	Chr5:28625169-28627550	3.02306	1.98797	-0.604709	down	0.0311	0.1918	3-ketoacyl-CoA synthase, putative, expressed
LOC_Os02g01020	LOC_Os02g01020	Chr2:9238-13896	7.04326	8.21338	0.221732	up	0.2523	0.643238	expressed protein
LOC_Os02g14900	LOC_Os02g14900	Chr2:8299856-8317191	1.25311	1.63441	0.383262	up	0.1124	0.429565	1,3-beta-glucan synthase component domain containing protein, expressed
LOC_Os06g07905	LOC_Os06g07905	Chr6:3840731-3844896	3.52242	2.83653	-0.31244	down	0.28905	0.681039	galactosyltransferase family protein, putative, expressed
LOC_Os11g05190	LOC_Os11g05190	Chr11:2291322-2292599	2.98927	8.02558	1.42481	up	5e-05	0.00139824	phytosulfokines precursor, putative, expressed
LOC_Os03g32270	LOC_Os03g32270	Chr3:18450995-18456312	10.8638	14.2008	0.386435	up	0.0752	0.338747	hydrolase, alpha/beta fold family domain containing protein, expressed
LOC_Os01g18240	LOC_Os01g18240	Chr1:10217246-10219696	0.684113	0.890521	0.380415	up	0.2735	0.663615	MYB family transcription factor, putative, expressed
LOC_Os06g12960	LOC_Os06g12960	Chr6:7093924-7096207	16.2862	19.8522	0.285651	up	0.16415	0.526009	expressed protein
LOC_Os05g03210	LOC_Os05g03210	Chr5:1299348-1302199	1.01844	0.65155	-0.64441	down	0.1323	0.473239	OsFBDUF23 - F-box and DUF domain containing protein, expressed
LOC_Os05g35470	LOC_Os05g35470	Chr5:21078432-21079880	0.720921	1.12505	0.642077	up	0.2278	0.616284	dienelactone hydrolase family protein, expressed
LOC_Os02g01590	LOC_Os02g01590	Chr2:343056-347196	0.510355	2.62784	2.36431	up	5e-05	0.00139824	glycosyl hydrolases, putative, expressed
LOC_Os05g45880	LOC_Os05g45880	Chr5:26584624-26588362	1.02627	1.10319	0.104275	up	0.78495	0.949778	phosphotransferase, putative, expressed
LOC_Os11g01280	LOC_Os11g01280	Chr11:152110-155482	3.31083	3.83736	0.21292	up	0.35975	0.74446	expressed protein
LOC_Os04g52640	LOC_Os04g52640	Chr4:31317588-31328040	1.99676	2.17342	0.122312	up	0.5861	0.878987	SHR5-receptor-like kinase, putative, expressed
LOC_Os02g49160	LOC_Os02g49160	Chr2:30064480-30066157	0.653743	1.05223	0.686654	up	0.20825	0.590261	OsIAA8 - Auxin-responsive Aux/IAA gene family member, expressed
LOC_Os07g46430	LOC_Os07g46430	Chr7:27701511-27705190	6.99063	9.10096	0.380598	up	0.1112	0.427257	expressed protein
LOC_Os04g48460	LOC_Os04g48460	Chr4:28892560-28894834	7.43614	7.75279	0.060161	up	0.78285	0.949638	cytochrome P450, putative, expressed
LOC_Os02g57760	LOC_Os02g57760	Chr2:35370514-35373858	10.4473	10.0551	-0.055209	down	0.79705	0.95164	O-methyltransferase, putative, expressed
LOC_Os03g50980	LOC_Os03g50980	Chr3:29126786-29134966	12.5255	14.2123	0.182273	up	0.3235	0.711554	ATSIZ1/SIZ1, putative, expressed
LOC_Os01g68320	LOC_Os01g68320	Chr1:39688259-39693159	106.257	114.273	0.104917	up	0.6219	0.894257	DEAD-box ATP-dependent RNA helicase 30, putative, expressed
LOC_Os03g07910	LOC_Os03g07910	Chr3:4024335-4028528	15.353	15.3187	-0.00322548	down	0.9862	0.996307	nitrilase, putative, expressed
LOC_Os01g12900	LOC_Os01g12900	Chr1:7164593-7167419	15.8196	12.2673	-0.366892	down	0.07455	0.337231	ras-related protein, putative, expressed
LOC_Os10g40230	LOC_Os10g40230	Chr10:21545397-21547268	2.24206	1.52102	-0.559784	down	0.23565	0.62525	expressed protein
LOC_Os01g72000	LOC_Os01g72000	Chr1:41722423-41726252	2.07576	2.10927	0.023104	up	0.93205	0.983948	armadillo repeat-containing protein, putative, expressed
LOC_Os12g21730	LOC_Os12g21730	Chr12:12215035-12220997	1.28812	1.34779	0.0653301	up	0.8	0.952873	retrotransposon protein, putative, unclassified, expressed
LOC_Os05g02490	LOC_Os05g02490	Chr5:851752-858069	11.7992	13.8545	0.231669	up	0.2555	0.646212	transporter family protein, putative, expressed
LOC_Os01g14770	LOC_Os01g14770	Chr1:8251638-8263539	1.87279	2.27458	0.280411	up	0.17615	0.545758	retrotransposon protein, putative, unclassified, expressed
LOC_Os02g19140	LOC_Os02g19140	Chr2:11156871-11161168	20.7742	23.7435	0.19274	up	0.30005	0.692262	seven in absentia protein family domain containing protein, expressed
LOC_Os07g18930	LOC_Os07g18930	Chr7:11218020-11221330	12.9624	11.5936	-0.160997	down	0.4785	0.825655	expressed protein
LOC_Os07g48310	LOC_Os07g48310	Chr7:28863556-28868629	6.51834	6.13941	-0.0864042	down	0.677	0.916643	inactive receptor kinase At2g26730 precursor, putative, expressed
LOC_Os11g38040	LOC_Os11g38040	Chr11:22565869-22568597	5.74766	4.77202	-0.268376	down	0.34685	0.733433	expressed protein
LOC_Os04g34540	LOC_Os04g34540	Chr4:20904121-20905476	7.94558	9.37619	0.238849	up	0.39155	0.771116	expressed protein
LOC_Os01g33460	LOC_Os01g33460	Chr1:18425444-18430767	0.806881	0.797725	-0.0164647	down	0.95585	0.988463	retrotransposon protein, putative, unclassified, expressed
LOC_Os09g23380	LOC_Os09g23380	Chr9:13891776-13897441	8.76487	7.62761	-0.200503	down	0.3208	0.709097	metallo-beta-lactamase, putative, expressed
LOC_Os09g23070	LOC_Os09g23070	Chr9:13626115-13629876	6.03072	5.92982	-0.0243408	down	0.90935	0.979002	malonyl-CoA decarboxylase, mitochondrial precursor, putative, expressed
LOC_Os07g41410	LOC_Os07g41410	Chr7:24809649-24810369	46.6067	75.2929	0.691977	up	0.0005	0.00932567	EGG APPARATUS-1, putative, expressed
LOC_Os05g33280	LOC_Os05g33280	Chr5:19507482-19509091	0.523632	1.16512	1.15386	up	0.02315	0.157296	thylakoid lumen protein, putative, expressed
LOC_Os02g52950	LOC_Os02g52950	Chr2:32374869-32381518	4.32094	5.33973	0.305423	up	0.57045	0.872078	expressed protein
LOC_Os01g59080	LOC_Os01g59080	Chr1:34138325-34139709	5.86613	7.26508	0.30857	up	0.25585	0.646312	expressed protein
LOC_Os01g07530	LOC_Os01g07530	Chr1:3598417-3602211	28.9278	23.5539	-0.296488	down	0.1788	0.548516	uncharacterized glycosyltransferase, putative, expressed
LOC_Os12g01740	LOC_Os12g01740	Chr12:439033-443732	5.87462	6.48278	0.142116	up	0.51085	0.843372	serine/threonine-protein kinase, putative, expressed
LOC_Os02g05600	LOC_Os02g05600	Chr2:2722135-2725218	2.07783	2.07643	-0.000970035	down	0.98875	0.996909	expressed protein
LOC_Os05g36290	LOC_Os05g36290	Chr5:21500569-21504248	137.439	112.287	-0.291603	down	0.13195	0.472616	actin, putative, expressed
LOC_Os02g43840	LOC_Os02g43840	Chr2:26471632-26473623	1.57577	1.6762	0.0891384	up	0.81245	0.956622	ethylene-responsive element-binding protein, putative, expressed
LOC_Os12g35460	LOC_Os12g35460	Chr12:21557423-21568288	2.07496	1.55259	-0.418405	down	0.1311	0.471377	retrotransposon protein, putative, unclassified, expressed
LOC_Os08g17520	LOC_Os08g17520	Chr8:10725760-10726744	6.14107	0.730458	-3.07162	down	0.00085	0.0140935	flavonol sulfotransferase-like, putative, expressed
LOC_Os05g51710	LOC_Os05g51710	Chr5:29664029-29667564	9.65944	8.39526	-0.202365	down	0.362	0.747063	pleckstrin homology domain-containing protein-related taxo, putative, expressed
LOC_Os09g31490	LOC_Os09g31490	Chr9:18994538-18998420	7.00844	7.15281	0.0294168	up	0.89465	0.975882	reductase, putative, expressed
LOC_Os12g06464	LOC_Os12g06464	Chr12:3100850-3110416	3.49953	5.06741	0.534087	up	0.0388	0.223279	expressed protein
LOC_Os04g33920	LOC_Os04g33920	Chr4:20543120-20544485	4.40176	1.84005	-1.25833	down	0.0008	0.0134722	LTPL102 - Protease inhibitor/seed storage/LTP family protein precursor, expressed
LOC_Os03g55970	LOC_Os03g55970	Chr3:31860448-31863401	9.45892	10.1246	0.098118	up	0.61825	0.892912	uncharacterized protein ycf44, putative, expressed
LOC_Os06g50950	LOC_Os06g50950	Chr6:30837988-30839952	0.985451	0.230107	-2.09848	down	0.0051	0.054054	GDSL-like lipase/acylhydrolase, putative, expressed
LOC_Os05g32810	LOC_Os05g32810	Chr5:19217188-19218684	2.80037	2.75924	-0.0213465	down	0.9419	0.986488	expressed protein
LOC_Os04g32350	LOC_Os04g32350	Chr4:19398844-19401436	20.6602	20.6014	-0.00411197	down	0.9836	0.995684	RNA polymerase III RPC4 domain containing protein, expressed
LOC_Os12g13590	LOC_Os12g13590	Chr12:7630224-7644294	11.3373	11.1788	-0.020308	down	0.91265	0.979531	exocyst complex component 5, putative, expressed
LOC_Os02g57010	LOC_Os02g57010	Chr2:34922500-34924811	1.09568	2.18379	0.995004	up	0.0077	0.0736276	RNA recognition motif containing protein, putative, expressed
LOC_Os05g44590	LOC_Os05g44590	Chr5:25942430-25947920	17.3779	17.6329	0.0210171	up	0.90655	0.978643	ATP-dependent protease La, putative, expressed
LOC_Os04g23130	LOC_Os04g23130	Chr4:13142404-13142959	0.173433	0.489523	1.497	up	0.26715	0.65733	expressed protein
LOC_Os12g36030	LOC_Os12g36030	Chr12:22047696-22054209	8.56268	6.90069	-0.311322	down	0.2802	0.670939	expressed protein
LOC_Os04g28020	LOC_Os04g28020	Chr4:16548298-16550868	1.06078	1.33091	0.327282	up	0.38985	0.769785	expressed protein
LOC_Os04g01570	LOC_Os04g01570	Chr4:386000-387012	37.174	23.1221	-0.685021	down	0.0007	0.0120912	invertase/pectin methylesterase inhibitor family protein, putative, expressed
LOC_Os02g07680	LOC_Os02g07680	Chr2:3995979-4006898	46.5927	51.8384	0.15392	up	0.41995	0.78913	cytochrome P450, putative, expressed
LOC_Os07g30170	LOC_Os07g30170	Chr7:17816191-17823755	16.2755	12.7122	-0.356488	down	0.0678	0.318071	nitrilase, putative, expressed
LOC_Os10g38050	LOC_Os10g38050	Chr10:20377030-20386096	0.629524	0.325081	-0.95346	down	0.50775	0.842203	HOTHEAD precursor, putative, expressed
LOC_Os01g09750	LOC_Os01g09750	Chr1:5021087-5025720	2.69308	3.12477	0.214497	up	0.3882	0.767725	RNA methyltransferase protein, putative, expressed
LOC_Os02g01730	LOC_Os02g01730	Chr2:404244-406691	5.20609	3.81327	-0.44917	down	0.11915	0.444648	serine/threonine-protein kinase At1g18390 precursor, putative, expressed
LOC_Os07g12560	LOC_Os07g12560	Chr7:7165535-7167725	1.42179	1.51889	0.0953091	up	0.77635	0.948108	OsFBX224 - F-box domain containing protein, expressed
LOC_Os05g36000	LOC_Os05g36000	Chr5:21322821-21325176	23.5632	23.9239	0.0219147	up	0.9135	0.979531	FabA-like domain containing protein, expressed
LOC_Os06g40415	LOC_Os06g40415	Chr6:24069341-24072448	4.49138	7.21846	0.684531	up	0.02195	0.151051	expressed protein
LOC_Os10g31830	LOC_Os10g31830	Chr10:16686825-16697515	5.42956	4.06576	-0.417308	down	0.48285	0.829302	ras-related protein, putative, expressed
LOC_Os08g42740	LOC_Os08g42740	Chr8:27047368-27059375	56.5053	55.4577	-0.0269973	down	0.9141	0.979531	IBR domain containing protein, putative, expressed
LOC_Os04g57330	LOC_Os04g57330	Chr4:34127974-34131164	3.87087	4.02713	0.0570935	up	0.83605	0.962848	expressed protein
LOC_Os11g07600	LOC_Os11g07600	Chr11:3853545-3857282	71.0678	61.1553	-0.216717	down	0.22325	0.610347	ABC-2 type transporter domain containing protein, expressed
LOC_Os09g21760	LOC_Os09g21760	Chr9:13174381-13178163	14.8224	13.7247	-0.111003	down	0.57085	0.87238	proteasome subunit, putative, expressed
LOC_Os06g23800	LOC_Os06g23800	Chr6:13905081-13909018	1.06741	1.05458	-0.0174444	down	0.9776	0.994432	flavin-containing monooxygenase family protein, putative, expressed
LOC_Os02g35060	LOC_Os02g35060	Chr2:21039610-21042737	6.6635	5.80333	-0.1994	down	0.37025	0.755501	RNA methyltransferase protein, putative, expressed
LOC_Os08g04440	LOC_Os08g04440	Chr8:2173390-2177071	40.4444	36.4225	-0.15111	down	0.42285	0.791142	RNA recognition motif containing protein, putative, expressed
LOC_Os07g47360	LOC_Os07g47360	Chr7:28324761-28335078	11.6095	13.3011	0.196238	up	0.28215	0.673448	CW-type Zinc Finger, putative, expressed
LOC_Os07g48730	LOC_Os07g48730	Chr7:29179660-29181610	4.2768	1.85856	-1.20234	down	0.00025	0.00543605	tyrosine protein kinase domain containing protein, putative, expressed
LOC_Os06g45020	LOC_Os06g45020	Chr6:27226618-27233106	8.11546	7.70823	-0.0742726	down	0.69865	0.924487	STRUBBELIG-RECEPTOR FAMILY 3 precursor, putative, expressed
LOC_Os06g47350	LOC_Os06g47350	Chr6:28699600-28706489	285.941	318.852	0.157166	up	0.4991	0.838441	RNA polymerase I specific transcription initiation factor RRN3 family protein, putative, expressed
LOC_Os04g25440	LOC_Os04g25440	Chr4:14742170-14744334	2.2712	2.75746	0.279882	up	0.3317	0.719581	cytokinin-O-glucosyltransferase 2, putative, expressed
LOC_Os08g13690	LOC_Os08g13690	Chr8:8153368-8155981	388.593	323.911	-0.262663	down	0.20315	0.583199	60S ribosomal protein L7, putative, expressed
LOC_Os02g54340	LOC_Os02g54340	Chr2:33315202-33319261	34.629	32.7783	-0.0792376	down	0.65455	0.907641	26S protease regulatory subunit 7, putative, expressed
LOC_Os09g32984	LOC_Os09g32984	Chr9:19691524-19691941	0.989842	0.970853	-0.0279457	down	0.9201	0.981002	auxin responsive protein, putative, expressed
LOC_Os07g46410	LOC_Os07g46410	Chr7:27694621-27699164	9.36495	11.0324	0.236403	up	0.23215	0.621562	bifunctional thioredoxin reductase/thioredoxin, putative, expressed
LOC_Os12g44380	LOC_Os12g44380	Chr12:27513938-27518251	18.3824	19.8771	0.11278	up	0.5428	0.859772	sucrose transporter, putativ, expressed
LOC_Os10g11354	LOC_Os10g11354	Chr10:6295744-6301787	1.80011	1.73079	-0.0566534	down	0.8599	0.967989	MATE efflux family protein, putative, expressed
LOC_Os06g01210	LOC_Os06g01210	Chr6:149383-150246	7.42074	20.1877	1.44384	up	5e-05	0.00139824	plastocyanin, chloroplast precursor, putative, expressed
LOC_Os05g40990	LOC_Os05g40990	Chr5:24027774-24030928	9.11878	8.61401	-0.0821558	down	0.68775	0.921729	NADH-cytochrome b5 reductase, putative, expressed
LOC_Os01g03110	LOC_Os01g03110	Chr1:1198686-1203506	32.317	29.5318	-0.130022	down	0.4755	0.824049	expressed protein
LOC_Os07g40224	LOC_Os07g40224	Chr7:24118351-24120813	7.12414	8.02268	0.171368	up	0.4442	0.804423	expressed protein
LOC_Os06g11190	LOC_Os06g11190	Chr6:5869894-5876421	13.4176	13.0449	-0.0406338	down	0.82825	0.960645	OsPOP13 - Putative Prolyl Oligopeptidase homologue, expressed
LOC_Os06g24704	LOC_Os06g24704	Chr6:14504076-14512950	5.46012	6.48337	0.247811	up	0.23445	0.624455	acyl-coenzyme A oxidase, putative, expressed
LOC_Os01g53700	LOC_Os01g53700	Chr1:30850588-30856227	35.1575	34.6302	-0.0217998	down	0.9047	0.978591	mitochondrial-processing peptidase subunit, mitochondrial precursor, putative, expressed
LOC_Os04g37490	LOC_Os04g37490	Chr4:22323859-22326907	1.40444	1.78435	0.345412	up	0.31655	0.705588	oxidoreductase, aldo/keto reductase family protein, putative, expressed
LOC_Os02g19150	LOC_Os02g19150	Chr2:11162262-11171493	18.5222	18.4788	-0.00338617	down	0.9863	0.996307	AAA family ATPase, putative, expressed
LOC_Os02g02360	LOC_Os02g02360	Chr2:785940-789235	21.3166	20.0125	-0.0910745	down	0.61775	0.89255	expressed protein
LOC_Os01g59880	LOC_Os01g59880	Chr1:34626183-34635205	0.588902	0.614919	0.0623685	up	0.9291	0.983436	inositol-1, 4, 5-trisphosphate 5-phosphatase, putative, expressed
LOC_Os08g04790	LOC_Os08g04790	Chr8:2389728-2393042	21.3759	20.7853	-0.0404181	down	0.82475	0.959945	xylosyltransferase, putative, expressed
LOC_Os05g50560	LOC_Os05g50560	Chr5:28989785-28995672	4.02203	4.44369	0.143835	up	0.50985	0.84315	CGMC_MAPKCMGC_2.9 - CGMC includes CDA, MAPK, GSK3, and CLKC kinases, expressed
LOC_Os05g34500	LOC_Os05g34500	Chr5:20455498-20456338	4.94442	6.50548	0.395856	up	0.21115	0.593755	expressed protein
LOC_Os08g03070	LOC_Os08g03070	Chr8:1371047-1373780	0.594297	0.168156	-1.82138	down	0.002	0.0269994	lectin-like receptor kinase 1, putative, expressed
LOC_Os05g08610	LOC_Os05g08610	Chr5:4710580-4715385	37.585	31.081	-0.274123	down	0.13885	0.484893	zinc finger family protein, putative, expressed
LOC_Os08g21840	LOC_Os08g21840	Chr8:13072636-13076061	19.6803	19.13	-0.0409194	down	0.83885	0.963136	50S ribosomal protein L15, putative, expressed
LOC_Os08g01274	LOC_Os08g01274	Chr8:172049-182546	0.276935	0.795101	1.52159	up	0.0996	0.401405	expressed protein
LOC_Os03g15230	LOC_Os03g15230	Chr3:8329113-8331769	0.678005	0.600306	-0.175599	down	0.6817	0.918276	DUF292 domain containing protein, expressed
LOC_Os01g17070	LOC_Os01g17070	Chr1:9816782-9822750	1.62825	2.63236	0.693039	up	0.01595	0.12116	OsDegp1 - Putative Deg protease homologue, expressed
LOC_Os11g44660	LOC_Os11g44660	Chr11:27007528-27009696	1.83229	1.69987	-0.10822	down	0.74455	0.938538	protein kinase, putative, expressed
LOC_Os09g04924	LOC_Os09g04924	Chr9:2640762-2643481	2.53413	2.59074	0.031876	up	0.9066	0.978643	expressed protein
LOC_Os01g59130	LOC_Os01g59130	Chr1:34153329-34160139	15.4689	17.2477	0.157031	up	0.3892	0.768995	proline-rich family protein, putative, expressed
LOC_Os02g32550	LOC_Os02g32550	Chr2:19271387-19273212	16.4246	10.636	-0.626903	down	0.0039	0.0444695	expressed protein
LOC_Os08g42189	LOC_Os08g42189	Chr8:26652113-26655788	0.858827	1.34405	0.646149	up	0.0787	0.34731	expressed protein
LOC_Os10g35550	LOC_Os10g35550	Chr10:19009679-19014274	13.8208	14.7662	0.0954552	up	0.59785	0.885086	pre-mRNA-processing factor 6, putative, expressed
LOC_Os01g52140	LOC_Os01g52140	Chr1:29995195-29999996	1.23359	2.40364	0.962354	up	0.00155	0.0223111	expressed protein
LOC_Os10g02300	LOC_Os10g02300	Chr10:824622-826309	0.253432	0.686204	1.43704	up	0.04365	0.240444	uncharacterized Cys-rich domain containing protein, putative, expressed
LOC_Os01g40160	LOC_Os01g40160	Chr1:22651085-22653720	0.376804	0.626058	0.73248	up	0.1749	0.543608	OsFBX16 - F-box domain containing protein, expressed
LOC_Os06g05060	LOC_Os06g05060	Chr6:2234118-2239162	9.08534	8.54086	-0.0891591	down	0.63965	0.902387	ELF3 protein, putative, expressed
LOC_Os08g11265	LOC_Os08g11265	Chr8:6626914-6627830	18.4701	17.3104	-0.093557	down	0.6883	0.922006	retrotransposon protein, putative, unclassified, expressed
LOC_Os02g58490	LOC_Os02g58490	Chr2:35754945-35768407	52.9044	57.5695	0.121918	up	0.52095	0.849293	PINHEAD, putative, expressed
LOC_Os03g21520	LOC_Os03g21520	Chr3:12291810-12296862	7.6874	8.14629	0.0836478	up	0.67735	0.916818	expressed protein
LOC_Os01g15610	LOC_Os01g15610	Chr1:8770873-8773267	5.81796	9.46619	0.70227	up	0.41495	0.786583	expressed protein
LOC_Os01g74280	LOC_Os01g74280	Chr1:43039983-43043991	9.57733	10.8847	0.184604	up	0.36415	0.749024	TGD2, putative, expressed
LOC_Os05g11210	LOC_Os05g11210	Chr5:6333106-6333908	0.690806	0.235245	-1.55412	down	0.17395	0.54301	lachrymatory factor synthase, putative, expressed
LOC_Os01g65670	LOC_Os01g65670	Chr1:38133430-38137770	80.2628	55.0277	-0.544574	down	0.00305	0.0371616	amino acid transporter, putative, expressed
LOC_Os11g48000	LOC_Os11g48000	Chr11:28947298-28948945	2.26943	3.48208	0.61762	up	0.0323	0.196662	ZOS11-11 - C2H2 zinc finger protein, expressed
LOC_Os03g14530	LOC_Os03g14530	Chr3:7884814-7886832	67.4901	63.3314	-0.0917546	down	0.61365	0.890936	S10/S20 domain containing ribosomal protein, putative, expressed
LOC_Os04g30720	LOC_Os04g30720	Chr4:18361188-18366200	2.75335	3.43318	0.318355	up	0.16995	0.536284	kinesin motor domain containing protein, putative, expressed
LOC_Os02g14059	LOC_Os02g14059	Chr2:7676810-7687506	216.462	196.126	-0.142326	down	0.43255	0.797701	ribosomal protein L5, putative, expressed
LOC_Os12g40180	LOC_Os12g40180	Chr12:24871708-24872333	30.2849	13.1179	-1.20707	down	5e-05	0.00139824	expressed protein
LOC_Os04g51360	LOC_Os04g51360	Chr4:30413783-30415688	2.39431	2.90134	0.27711	up	0.4156	0.787122	oxidoreductase, 2OG-Fe oxygenase family protein, putative, expressed
LOC_Os03g19380	LOC_Os03g19380	Chr3:10910539-10911544	15.3608	22.4063	0.544652	up	0.0107	0.092152	calvin cycle protein CP12, putative, expressed
LOC_Os03g48000	LOC_Os03g48000	Chr3:27287852-27294506	8.75918	9.35337	0.0946911	up	0.6354	0.900565	CorA-like magnesium transporter protein, putative, expressed
LOC_Os02g48100	LOC_Os02g48100	Chr2:29447863-29451446	8.47966	10.7058	0.336308	up	0.12	0.44678	DEAD-box ATP-dependent RNA helicase, putative, expressed
LOC_Os03g42799	LOC_Os03g42799	Chr3:23841708-23844608	75.7413	69.966	-0.114426	down	0.5449	0.860864	expressed protein
LOC_Os09g29470	LOC_Os09g29470	Chr9:17918677-17923876	10.069	12.8336	0.350002	up	0.06895	0.321642	AGAP005770-PA, putative, expressed
LOC_Os03g63910	LOC_Os03g63910	Chr3:36107250-36110942	2.24179	2.76505	0.302658	up	0.2332	0.623287	PPR repeat domain containing protein, putative, expressed
LOC_Os10g29310	LOC_Os10g29310	Chr10:15245004-15246475	6.06478	7.71149	0.346556	up	0.1374	0.482335	MBTB51 - Bric-a-Brac, Tramtrack, Broad Complex BTB domain with Meprin and TRAF Homology MATH domain, expressed
LOC_Os04g51700	LOC_Os04g51700	Chr4:30629645-30638800	4.59688	5.50703	0.26062	up	0.181	0.551723	DNA ligase I, ATP-dependent family protein, expressed
LOC_Os07g25430	LOC_Os07g25430	Chr7:14533303-14534386	3.19405	6.55935	1.03817	up	0.0019	0.0260417	photosystem I reaction center subunit IV A, chloroplast precursor, putative, expressed
LOC_Os02g37580	LOC_Os02g37580	Chr2:22666454-22671479	1.62211	1.94988	0.265516	up	0.33035	0.717884	fimbrin-like protein 2, putative, expressed
LOC_Os08g19420	LOC_Os08g19420	Chr8:11607389-11608885	15.4245	3.35994	-2.19872	down	5e-05	0.00139824	O-methyltransferase, putative, expressed
LOC_Os03g30250	LOC_Os03g30250	Chr3:17260195-17266546	0.32687	1.36116	2.05805	up	0.019	0.137204	COBRA-like protein precursor, putative, expressed
LOC_Os03g01850	LOC_Os03g01850	Chr3:510594-514786	13.2783	13.1483	-0.0141937	down	0.94655	0.987659	cyclin-dependent kinase A-1, putative, expressed
LOC_Os06g02600	LOC_Os06g02600	Chr6:922215-925282	56.6174	53.8567	-0.0721202	down	0.6923	0.923224	DAG protein, chloroplast precursor, putative, expressed
LOC_Os03g06705	LOC_Os03g06705	Chr3:3405790-3407199	32.96	11.665	-1.49853	down	5e-05	0.00139824	3-ketoacyl-CoA synthase, putative, expressed
LOC_Os04g38790	LOC_Os04g38790	Chr4:23059404-23060944	2.4664	1.64954	-0.580341	down	0.11195	0.42876	expressed protein
LOC_Os07g38230	LOC_Os07g38230	Chr7:22925567-22927054	0.635863	0.642326	0.0145896	up	0.9638	0.990373	expressed protein
LOC_Os08g37840	LOC_Os08g37840	Chr8:23969344-23970659	115.663	186.881	0.692192	up	0.0004	0.00792081	phosphate-induced protein 1 conserved region domain containing protein, expressed
LOC_Os01g64360	LOC_Os01g64360	Chr1:37358203-37359596	20.8281	16.3473	-0.34948	down	0.1016	0.405664	MYB family transcription factor, putative, expressed
LOC_Os06g04370	LOC_Os06g04370	Chr6:1864514-1868211	3.9798	7.84365	0.978828	up	5e-05	0.00139824	expressed protein
LOC_Os08g04420	LOC_Os08g04420	Chr8:2159511-2164019	0.548956	0.563899	0.0387453	up	0.92705	0.98266	tyrosine protein kinase domain containing protein, putative, expressed
LOC_Os03g19080	LOC_Os03g19080	Chr3:10684314-10688955	3.0713	4.55824	0.569629	up	0.00585	0.0599925	expressed protein
LOC_Os03g11900	LOC_Os03g11900	Chr3:6232978-6238297	1.50462	2.07927	0.466676	up	0.1041	0.411293	transporter family protein, putative, expressed
LOC_Os05g25260	LOC_Os05g25260	Chr5:14662778-14664671	27.0503	21.7458	-0.31491	down	0.0981	0.397371	AP2 domain containing protein, expressed
LOC_Os02g53890	LOC_Os02g53890	Chr2:32995756-32996137	2.66901	2.60948	-0.0325422	down	0.9433	0.986753	expressed protein
LOC_Os10g27050	LOC_Os10g27050	Chr10:14255768-14260896	24.7279	23.8973	-0.0492935	down	0.78815	0.951224	OsPP2Ac-4 - Phosphatase 2A isoform 4 belonging to family 2, expressed
LOC_Os03g58150	LOC_Os03g58150	Chr3:33103021-33105443	57.3332	48.0137	-0.255926	down	0.165	0.527946	transmembrane BAX inhibitor motif-containing protein, putative, expressed
LOC_Os04g39629	LOC_Os04g39629	Chr4:23616057-23623902	16.9188	18.0055	0.0898093	up	0.6114	0.889363	RNA recognition motif containing protein, putative, expressed
LOC_Os07g42860	LOC_Os07g42860	Chr7:25662766-25665316	4.72154	6.29493	0.414934	up	0.07885	0.347551	cyclin, putative, expressed
LOC_Os02g34680	LOC_Os02g34680	Chr2:20800952-20804474	21.1617	18.3072	-0.209045	down	0.26155	0.651225	ZOS2-09 - C2H2 zinc finger protein, expressed
LOC_Os07g10460	LOC_Os07g10460	Chr7:5613813-5623724	3.03634	3.40457	0.16514	up	0.5716	0.872858	5-nucleotidase surE, putative, expressed
LOC_Os05g02220	LOC_Os05g02220	Chr5:699002-705325	28.946	24.9008	-0.217174	down	0.25865	0.648737	ACT domain containing protein, expressed
LOC_Os12g02960	LOC_Os12g02960	Chr12:1097475-1098454	2.22239	2.07427	-0.099507	down	0.80085	0.953192	glutathione S-transferase, putative, expressed
LOC_Os04g54210	LOC_Os04g54210	Chr4:32295070-32295355	34.7779	29.0427	-0.259997	down	0.5837	0.878348	expressed protein
LOC_Os01g49614	LOC_Os01g49614	Chr1:28524005-28534608	4.19621	7.22455	0.78382	up	0.00935	0.084555	Protein kinase domain containing protein, expressed
LOC_Os04g55210	LOC_Os04g55210	Chr4:32820645-32825432	23.6711	20.009	-0.242473	down	0.18965	0.56441	chloride channel protein, putative, expressed
LOC_Os05g50090	LOC_Os05g50090	Chr5:28705904-28708523	0.71715	0.796249	0.150945	up	0.7654	0.945212	oxidoreductase, 2OG-FeII oxygenase domain containing protein, putative, expressed
LOC_Os02g01360	LOC_Os02g01360	Chr2:199223-207508	30.2837	25.3299	-0.257702	down	0.17525	0.543753	OsMADS60 - MADS-box family gene with MIKCc type-box, expressed
LOC_Os01g41740	LOC_Os01g41740	Chr1:23630443-23631237	0.899952	2.2989	1.35303	up	0.0175	0.12937	expressed protein
LOC_Os01g18360	LOC_Os01g18360	Chr1:10312340-10314826	10.714	7.37707	-0.538374	down	0.04105	0.231475	OsIAA4 - Auxin-responsive Aux/IAA gene family member, expressed
LOC_Os03g45970	LOC_Os03g45970	Chr3:25978467-25990239	2.09528	2.92463	0.481115	up	0.05195	0.268683	expressed protein
LOC_Os11g43200	LOC_Os11g43200	Chr11:26057508-26059083	2.04741	1.5928	-0.36223	down	0.4393	0.801965	tropinone reductase 2, putative, expressed
LOC_Os06g45090	LOC_Os06g45090	Chr6:27271965-27275228	36.8462	29.8874	-0.301978	down	0.1089	0.422801	expressed protein
LOC_Os10g26859	LOC_Os10g26859	Chr10:14096635-14099891	10.9331	13.7844	0.334332	up	0.08125	0.354778	expressed protein
LOC_Os12g15530	LOC_Os12g15530	Chr12:8869429-8874715	0.593107	1.51072	1.34887	up	0.0007	0.0120912	retrotransposon protein, putative, unclassified, expressed
LOC_Os04g28300	LOC_Os04g28300	Chr4:16753555-16757223	3.14581	3.92367	0.318773	up	0.17415	0.54324	Rf1, mitochondrial precursor, putative, expressed
LOC_Os10g34602	LOC_Os10g34602	Chr10:18446070-18449621	1.06947	1.09566	0.0349019	up	0.9292	0.983436	csAtPR5, putative, expressed
LOC_Os04g20990	LOC_Os04g20990	Chr4:11801163-11814990	6.18193	7.12922	0.205688	up	0.363	0.747803	tRNA-dihydrouridine synthase, putative, expressed
LOC_Os05g25600	LOC_Os05g25600	Chr5:14879435-14886369	3.94437	4.83357	0.293295	up	0.1904	0.565593	transposon protein, putative, unclassified, expressed
LOC_Os02g52420	LOC_Os02g52420	Chr2:32081281-32085569	5.80565	6.78966	0.225882	up	0.3576	0.742798	peptidase, M24 family protein, putative, expressed
LOC_Os03g05180	LOC_Os03g05180	Chr3:2512869-2516234	1.23081	0.982347	-0.325299	down	0.3254	0.713544	expressed protein
LOC_Os11g45790	LOC_Os11g45790	Chr11:27703760-27707310	1.07798	0.809469	-0.413277	down	0.16455	0.52682	NB-ARC domain containing protein, expressed
LOC_Os11g11790	LOC_Os11g11790	Chr11:6541923-6546026	4.0676	3.47201	-0.22841	down	0.27795	0.668529	NBS-LRR type disease resistance protein, putative, expressed
LOC_Os06g21720	LOC_Os06g21720	Chr6:12555479-12555815	1.23633	1.2184	-0.0210778	down	0.87045	0.97021	methyltransferase, putative, expressed
LOC_Os04g45220	LOC_Os04g45220	Chr4:26722011-26722620	10.1139	7.84867	-0.365814	down	0.2323	0.621809	expressed protein
LOC_Os05g13810	LOC_Os05g13810	Chr5:7672592-7673256	3.61095	2.86745	-0.332612	down	0.4045	0.779739	expressed protein
LOC_Os02g51030	LOC_Os02g51030	Chr2:31210188-31212660	10.8964	8.70131	-0.324543	down	0.17855	0.548374	methyltransferase domain containing protein, putative, expressed
LOC_Os08g38880	LOC_Os08g38880	Chr8:24575561-24579358	82.2672	79.6053	-0.0474532	down	0.80795	0.955279	WD-40 repeat family protein, putative, expressed
LOC_Os10g05540	LOC_Os10g05540	Chr10:2743359-2748402	3.3678	2.20186	-0.613081	down	0.04375	0.240625	OsFBX373 - F-box domain containing protein, expressed
LOC_Os11g16470	LOC_Os11g16470	Chr11:9108472-9112774	1.57059	1.89753	0.272815	up	0.3081	0.697955	MLA10, putative, expressed
LOC_Os10g36750	LOC_Os10g36750	Chr10:19676046-19676733	0.752925	0.188245	-1.9999	down	0.0988	0.399304	mitochondrial transcription termination factor-related, putative, expressed
LOC_Os03g30290	LOC_Os03g30290	Chr3:17285860-17287294	8.74971	7.5166	-0.219154	down	0.35815	0.743151	expressed protein
LOC_Os03g46650	LOC_Os03g46650	Chr3:26398522-26406544	34.2329	31.5923	-0.11581	down	0.5126	0.844063	WD domain, G-beta repeat domain containing protein, expressed
LOC_Os05g47900	LOC_Os05g47900	Chr5:27463146-27465297	0.836196	1.99872	1.25716	up	0.00355	0.0416264	protein binding protein, putative, expressed
LOC_Os07g43010	LOC_Os07g43010	Chr7:25761783-25765665	12.1917	11.0581	-0.140803	down	0.56375	0.867882	expressed protein
LOC_Os01g36620	LOC_Os01g36620	Chr1:20317861-20319378	8.32131	6.98473	-0.252606	down	0.2842	0.675403	pectate lyase family protein, expressed
LOC_Os04g39444	LOC_Os04g39444	Chr4:23497155-23499370	12.9869	10.9267	-0.2492	down	0.3081	0.697955	LSM domain containing protein, expressed
LOC_Os03g35950	LOC_Os03g35950	Chr3:19947339-19948211	0.708908	0.125594	-2.49684	down	0.248	0.639477	expressed protein
LOC_Os05g34460	LOC_Os05g34460	Chr5:20433365-20437932	10.2652	9.80868	-0.0656307	down	0.7363	0.9361	OsDegp7 - Putative Deg protease homologue, expressed
LOC_Os02g40030	LOC_Os02g40030	Chr2:24235667-24239781	9.12313	8.76797	-0.0572862	down	0.7949	0.95164	transporter family protein, putative, expressed
LOC_Os03g20520	LOC_Os03g20520	Chr3:11621921-11627903	26.3207	25.9852	-0.0185072	down	0.9213	0.981062	endoplasmic reticulum-Golgi intermediate compartment protein 3, putative, expressed
LOC_Os01g42070	LOC_Os01g42070	Chr1:23850864-23854484	1.36711	1.65565	0.276263	up	0.3167	0.705588	kinesin motor domain containing protein, putative, expressed
LOC_Os09g20990	LOC_Os09g20990	Chr9:12644224-12650074	22.693	22.3756	-0.0203191	down	0.9096	0.979124	trehalose-6-phosphate synthase, putative, expressed
LOC_Os07g43740	LOC_Os07g43740	Chr7:26173594-26174386	3.89045	6.05268	0.637635	up	0.06465	0.308065	zinc finger, C3HC4 type domain containing protein, expressed
LOC_Os11g01270	LOC_Os11g01270	Chr11:144164-149105	3.37011	4.23814	0.330637	up	0.1499	0.503609	mitochondrial substrate carrier family protein, putative, expressed
LOC_Os02g45090	LOC_Os02g45090	Chr2:27352068-27357013	21.9564	23.7291	0.112012	up	0.54285	0.859772	expressed protein
LOC_Os01g65410	LOC_Os01g65410	Chr1:37962541-37966808	13.2892	12.0871	-0.13679	down	0.46725	0.818458	serine hydroxymethyltransferase, mitochondrial precursor, putative, expressed
LOC_Os12g33020	LOC_Os12g33020	Chr12:19948087-19953218	39.039	35.6187	-0.13228	down	0.47555	0.82407	mitochondrial import inner membrane translocase subunit Tim17, putative, expressed
LOC_Os04g41560	LOC_Os04g41560	Chr4:24647900-24649396	15.3847	20.468	0.411875	up	0.04755	0.25336	B-box zinc finger family protein, putative, expressed
LOC_Os03g24730	LOC_Os03g24730	Chr3:14094379-14097988	0.415001	1.03941	1.32457	up	0.00305	0.0371616	expressed protein
LOC_Os06g46240	LOC_Os06g46240	Chr6:28007284-28017490	4.0764	4.50099	0.142945	up	0.49025	0.832843	BTB/POZ domain containing protein, putative, expressed
LOC_Os02g35620	LOC_Os02g35620	Chr2:21419920-21422365	4.18273	4.34226	0.0540017	up	0.80475	0.954085	expressed protein
LOC_Os02g04120	LOC_Os02g04120	Chr2:1793651-1797589	3.57473	3.33618	-0.0996399	down	0.71505	0.930734	cytidylyltransferase domain containing protein, expressed
LOC_Os04g38940	LOC_Os04g38940	Chr4:23134254-23137290	9.83715	4.29794	-1.19459	down	5e-05	0.00139824	integral membrane protein, putative, expressed
LOC_Os04g01530	LOC_Os04g01530	Chr4:362890-367448	14.8981	14.5065	-0.0384277	down	0.85055	0.965852	adenylate kinase, putative, expressed
LOC_Os02g11760	LOC_Os02g11760	Chr2:6069030-6075807	0.917939	1.23332	0.426082	up	0.1025	0.407668	pleiotropic drug resistance protein, putative, expressed
LOC_Os02g54860	LOC_Os02g54860	Chr2:33595727-33599459	6.01318	6.65809	0.146982	up	0.50315	0.840472	ankyrin repeat-rich protein, putative, expressed
LOC_Os12g33415	LOC_Os12g33415	Chr12:20199014-20199758	4.99753	6.53615	0.387227	up	0.227	0.615358	expressed protein
LOC_Os02g08440	LOC_Os02g08440	Chr2:4542761-4544983	16.7851	11.5811	-0.535405	down	0.0139	0.110465	WRKY71, expressed
LOC_Os01g64230	LOC_Os01g64230	Chr1:37299712-37301162	1.45878	1.56918	0.105244	up	0.7919	0.95164	long cell-linked locus protein, putative, expressed
LOC_Os01g23850	LOC_Os01g23850	Chr1:13422752-13424642	0.634302	1.03692	0.709065	up	0.12015	0.447261	transposon protein, putative, CACTA, En/Spm sub-class, expressed
LOC_Os09g24650	LOC_Os09g24650	Chr9:14671542-14676773	32.8348	30.9503	-0.0852722	down	0.63325	0.899474	zinc finger, C3HC4 type, putative, expressed
LOC_Os01g42430	LOC_Os01g42430	Chr1:24126548-24129627	64.0778	54.6438	-0.229765	down	0.2049	0.586032	vacuolar ATP synthase, putative, expressed
LOC_Os05g39590	LOC_Os05g39590	Chr5:23247648-23250054	0.37599	0.476307	0.341198	up	0.529	0.854578	AP2 domain containing protein, expressed
LOC_Os03g64219	LOC_Os03g64219	Chr3:36286351-36289215	14.261	13.2601	-0.104987	down	0.6069	0.88756	OTU-like cysteine protease family protein, putative, expressed
LOC_Os04g01980	LOC_Os04g01980	Chr4:610121-612879	3.44155	2.09765	-0.714285	down	0.0444	0.243081	receptor protein kinase, putative, expressed
LOC_Os01g58520	LOC_Os01g58520	Chr1:33816617-33821133	0.379363	0.669228	0.818918	up	0.02715	0.175544	disease resistance protein, putative, expressed
LOC_Os03g54910	LOC_Os03g54910	Chr3:31216400-31218822	47.2796	81.5679	0.786783	up	5e-05	0.00139824	X8 domain containing protein, expressed
LOC_Os03g48090	LOC_Os03g48090	Chr3:27347077-27351216	9.05689	9.78529	0.111598	up	0.5852	0.878987	WD domain, G-beta repeat domain containing protein, expressed
LOC_Os05g45040	LOC_Os05g45040	Chr5:26177387-26179782	10.7554	11.4531	0.0906704	up	0.6853	0.920108	OsFBX170 - F-box domain containing protein, expressed
LOC_Os10g04700	LOC_Os10g04700	Chr10:2243001-2245973	4.79556	6.01011	0.325693	up	0.1885	0.563006	OsFBX361 - F-box domain containing protein, expressed
LOC_Os08g23210	LOC_Os08g23210	Chr8:14016433-14017518	2.5189	2.68582	0.0925676	up	0.7978	0.951933	retrotransposon protein, putative, unclassified, expressed
LOC_Os05g06440	LOC_Os05g06440	Chr5:3303196-3307713	19.3961	19.4582	0.00461411	up	0.983	0.995684	dnaJ homolog subfamily B member 11 precursor, putative, expressed
LOC_Os01g57250	LOC_Os01g57250	Chr1:33082076-33083412	1105.99	1135.28	0.0377078	up	0.8777	0.971791	expressed protein
LOC_Os05g26840	LOC_Os05g26840	Chr5:15574251-15576162	1.86105	4.44305	1.25543	up	0.0005	0.00932567	permease domain containing protein, putative, expressed
LOC_Os10g43040	LOC_Os10g43040	Chr10:23186412-23189553	49.3477	44.5957	-0.146079	down	0.4225	0.790763	ankyrin repeat domain-containing protein 28, putative, expressed
LOC_Os08g35740	LOC_Os08g35740	Chr8:22547183-22550740	11.7918	15.9098	0.432138	up	0.0334	0.201364	12-oxophytodienoate reductase, putative, expressed
LOC_Os09g10910	LOC_Os09g10910	Chr9:5991119-5996533	18.379	16.9954	-0.112912	down	0.5784	0.876102	fiber protein Fb34, putative, expressed
LOC_Os02g52130	LOC_Os02g52130	Chr2:31908531-31911697	39.2104	37.3095	-0.0716904	down	0.704	0.926558	OsFBX61 - F-box domain containing protein, expressed
LOC_Os10g40280	LOC_Os10g40280	Chr10:21592729-21599239	1.82258	0.981323	-0.893182	down	0.05025	0.26331	expressed protein
LOC_Os05g48950	LOC_Os05g48950	Chr5:28077325-28078527	13.3855	10.3599	-0.369665	down	0.15835	0.516583	expressed protein
LOC_Os09g25580	LOC_Os09g25580	Chr9:15349071-15355640	10.6356	12.4163	0.223343	up	0.25945	0.649304	monogalactosyldiacylglycerol synthase, putative, expressed
LOC_Os09g08370	LOC_Os09g08370	Chr9:4338024-4345781	5.49634	5.94194	0.112463	up	0.6127	0.890338	retrotransposon protein, putative, Ty3-gypsy subclass, expressed
LOC_Os03g61829	LOC_Os03g61829	Chr3:35053005-35055403	0.885832	0.823472	-0.105312	down	0.81115	0.956543	haloacid dehalogenase-like hydrolase family protein, putative, expressed
LOC_Os09g20550	LOC_Os09g20550	Chr9:12381751-12387955	16.0775	15.9565	-0.0109064	down	0.9517	0.988163	zinc finger protein-related, putative, expressed
LOC_Os01g65140	LOC_Os01g65140	Chr1:37810769-37812129	1.08205	0.884593	-0.29068	down	0.59535	0.883615	peptide transporter PTR2, putative, expressed
LOC_Os07g01020	LOC_Os07g01020	Chr7:11571-12986	165.916	146.67	-0.177884	down	0.33225	0.720121	SOR/SNZ family protein, putative, expressed
LOC_Os03g19709	LOC_Os03g19709	Chr3:11090192-11091037	0.742412	0.503528	-0.560148	down	0.3779	0.761547	expressed protein
LOC_Os03g62550	LOC_Os03g62550	Chr3:35414073-35416036	2.50631	2.37798	-0.0758256	down	0.7866	0.950541	retrotransposon protein, putative, unclassified, expressed
LOC_Os02g45000	LOC_Os02g45000	Chr2:27261969-27263595	167.898	121.542	-0.466128	down	0.01385	0.11019	expressed protein
LOC_Os08g03870	LOC_Os08g03870	Chr8:1843878-1846218	36.7915	34.694	-0.0846873	down	0.6413	0.902917	2-aminoethanethiol dioxygenase, putative, expressed
LOC_Os04g41550	LOC_Os04g41550	Chr4:24644169-24647863	8.44991	7.5828	-0.156206	down	0.41975	0.78913	CRS1/YhbY domain containing protein, putative, expressed
LOC_Os03g03910	LOC_Os03g03910	Chr3:1787647-1790957	4.5347	6.67299	0.557327	up	0.01995	0.142155	catalase domain containing protein, expressed
LOC_Os02g43550	LOC_Os02g43550	Chr2:26275369-26277684	0.353947	0.541607	0.613712	up	0.3348	0.722081	cyclin, putative, expressed
LOC_Os01g51220	LOC_Os01g51220	Chr1:29442649-29447144	31.0454	24.6291	-0.334019	down	0.09085	0.380103	transport protein particle component, Bet3, domain containing protein, expressed
LOC_Os12g42884	LOC_Os12g42884	Chr12:26657191-26662994	97.6651	90.6574	-0.107418	down	0.57305	0.873569	5-methyltetrahydropteroyltriglutamate--homocysteine methyltransferase, putative, expressed
LOC_Os06g36520	LOC_Os06g36520	Chr6:21447773-21451133	0.756881	1.53858	1.02346	up	0.00985	0.0877482	GDSL-like lipase/acylhydrolase, putative, expressed
LOC_Os05g25784	LOC_Os05g25784	Chr5:15006009-15007071	0.237687	0.670623	1.49644	up	0.41935	0.78913	expressed protein
LOC_Os03g56790	LOC_Os03g56790	Chr3:32360571-32363839	142.394	133.78	-0.0900169	down	0.62265	0.894486	actin-depolymerizing factor, putative, expressed
LOC_Os06g28720	LOC_Os06g28720	Chr6:16352387-16353257	1.83197	1.00466	-0.86669	down	0.07945	0.349044	expressed protein
LOC_Os08g41990	LOC_Os08g41990	Chr8:26531390-26534074	17.0277	18.7562	0.139486	up	0.4515	0.808654	aminotransferase, putative, expressed
LOC_Os10g33960	LOC_Os10g33960	Chr10:18085535-18092500	7.94497	11.8172	0.572775	up	0.00395	0.0448494	START domain containing protein, expressed
LOC_Os08g25430	LOC_Os08g25430	Chr8:15476555-15483069	2.77683	3.15287	0.18323	up	0.47525	0.823948	cysteine-rich receptor-like protein kinase 35 precursor, putative, expressed
LOC_Os02g51430	LOC_Os02g51430	Chr2:31501017-31512442	9.93858	10.1772	0.0342303	up	0.85315	0.966547	SEC6, putative, expressed
LOC_Os07g39920	LOC_Os07g39920	Chr7:23944535-23950464	4.35557	4.72854	0.118531	up	0.5834	0.878259	formin, putative, expressed
LOC_Os06g37300	LOC_Os06g37300	Chr6:22020839-22028146	0.592083	0.595616	0.00858332	up	0.9793	0.994996	cytochrome P450, putative, expressed
LOC_Os01g55820	LOC_Os01g55820	Chr1:32145823-32147365	3.61675	3.0863	-0.228819	down	0.4349	0.798815	X8 domain containing protein, expressed
LOC_Os01g42990	LOC_Os01g42990	Chr1:24484548-24487831	6.47466	6.75157	0.0604187	up	0.7962	0.95164	PPR repeat domain containing protein, putative, expressed
LOC_Os06g19650	LOC_Os06g19650	Chr6:11209824-11215343	21.7633	23.7013	0.123069	up	0.5088	0.842634	expressed protein
LOC_Os01g58640	LOC_Os01g58640	Chr1:33897215-33904518	1.83942	4.93711	1.42441	up	5e-05	0.00139824	nucleotide pyrophosphatase/phosphodiesterase, putative, expressed
LOC_Os01g32080	LOC_Os01g32080	Chr1:17559697-17567805	25.4734	29.6033	0.216771	up	0.2641	0.654166	thiamine pyrophosphate enzyme, C-terminal TPP binding domain containing protein, expressed
LOC_Os01g68930	LOC_Os01g68930	Chr1:40056052-40059446	10.3803	8.48735	-0.290461	down	0.16885	0.53446	expressed protein
LOC_Os03g13800	LOC_Os03g13800	Chr3:7476237-7478236	141.896	141.339	-0.00566572	down	0.9774	0.994417	ribosomal protein L7Ae, putative, expressed
LOC_Os03g60720	LOC_Os03g60720	Chr3:34508261-34511279	42.132	40.4937	-0.0572176	down	0.754	0.942226	expansin precursor, putative, expressed
LOC_Os09g31190	LOC_Os09g31190	Chr9:18754629-18755187	4.77282	3.24327	-0.557393	down	0.1751	0.543753	slowmo homolog, putative, expressed
LOC_Os06g02410	LOC_Os06g02410	Chr6:825520-830761	20.0115	22.214	0.150642	up	0.4712	0.821117	expressed protein
LOC_Os01g50840	LOC_Os01g50840	Chr1:29202408-29203689	4.57145	3.35318	-0.447123	down	0.1431	0.492378	expressed protein
LOC_Os07g42310	LOC_Os07g42310	Chr7:25320454-25323506	0.916584	1.74834	0.931647	up	0.0118	0.0986621	lung seven transmembrane domain containing protein, putative, expressed
LOC_Os01g13300	LOC_Os01g13300	Chr1:7417302-7422624	0.814053	1.19141	0.549474	up	0.1004	0.403043	B3 DNA binding domain containing protein, expressed
LOC_Os01g67240	LOC_Os01g67240	Chr1:39013758-39017951	18.3542	19.7811	0.108015	up	0.5531	0.863789	formin-like protein 1 precursor, putative, expressed
LOC_Os05g48670	LOC_Os05g48670	Chr5:27892621-27895816	2.32693	3.19324	0.456593	up	0.12895	0.466792	OsFBT10 - F-box and tubby domain containing protein, expressed
LOC_Os09g39350	LOC_Os09g39350	Chr9:22631108-22633495	27.8308	26.6675	-0.0615963	down	0.73145	0.934878	expressed protein
LOC_Os01g56550	LOC_Os01g56550	Chr1:32598080-32601810	23.5753	25.598	0.11876	up	0.5293	0.854727	transcription initiation factor IIF beta subunit, putative, expressed
LOC_Os11g03710	LOC_Os11g03710	Chr11:1442723-1444669	7.33828	9.44382	0.363927	up	0.24035	0.631333	mitochondrial import inner membrane translocase subunit Tim, putative, expressed
LOC_Os12g36570	LOC_Os12g36570	Chr12:22389835-22392521	0.776025	1.74654	1.17033	up	0.04145	0.232676	retrotransposon protein, putative, unclassified, expressed
LOC_Os01g22380	LOC_Os01g22380	Chr1:12582734-12583462	78.5558	228.945	1.54321	up	5e-05	0.00139824	expressed protein
LOC_Os03g15960	LOC_Os03g15960	Chr3:8805566-8806601	1265.68	1225.92	-0.0460511	down	0.862	0.968427	hsp20/alpha crystallin family protein, putative, expressed
LOC_Os10g38980	LOC_Os10g38980	Chr10:20779552-20783595	29.7384	30.7854	0.049918	up	0.77595	0.948108	expressed protein
LOC_Os11g04560	LOC_Os11g04560	Chr11:1931409-1932509	6.62371	17.8226	1.42799	up	5e-05	0.00139824	calmodulin-like protein 1, putative, expressed
LOC_Os11g23880	LOC_Os11g23880	Chr11:13521324-13526265	16.9543	17.6799	0.0604615	up	0.7543	0.942327	expressed protein
LOC_Os05g01550	LOC_Os05g01550	Chr5:321101-324421	16.5607	17.9857	0.119081	up	0.52055	0.848899	ZOS5-01 - C2H2 zinc finger protein, expressed
LOC_Os03g11060	LOC_Os03g11060	Chr3:5686614-5687605	46.8554	46.1084	-0.0231859	down	0.90495	0.978591	MFP1 attachment factor 1, putative, expressed
LOC_Os11g03110	LOC_Os11g03110	Chr11:1119741-1123350	3.92097	6.9476	0.825302	up	0.0002	0.00453214	GRAS family transcription factor domain containing protein, expressed
LOC_Os06g12740	LOC_Os06g12740	Chr6:6953694-6956088	5.66953	6.25133	0.140934	up	0.5707	0.872337	expressed protein
LOC_Os03g39820	LOC_Os03g39820	Chr3:22147966-22149973	16.9783	16.4301	-0.0473587	down	0.831	0.961186	expressed protein
LOC_Os01g13570	LOC_Os01g13570	Chr1:7590398-7592760	1.55784	1.74918	0.167129	up	0.64525	0.904216	phosphoglycerate mutase, putative, expressed
LOC_Os11g45880	LOC_Os11g45880	Chr11:27752700-27755233	0.56505	0.58195	0.0425182	up	0.90595	0.978643	transposon protein, putative, CACTA, En/Spm sub-class, expressed
LOC_Os02g09530	LOC_Os02g09530	Chr2:4908801-4910881	4.51904	8.97003	0.989096	up	0.0048	0.0517673	expressed protein
LOC_Os01g11340	LOC_Os01g11340	Chr1:6076687-6078711	8.57079	8.2054	-0.0628547	down	0.7816	0.949311	cytochrome P450, putative, expressed
LOC_Os02g46920	LOC_Os02g46920	Chr2:28626877-28632396	16.969	16.5809	-0.0333812	down	0.8552	0.966934	expressed protein
LOC_Os01g01930	LOC_Os01g01930	Chr1:509386-510112	0.877424	0.693348	-0.339695	down	0.58415	0.878595	expressed protein
LOC_Os01g47840	LOC_Os01g47840	Chr1:27386570-27388916	4.12447	4.93585	0.25909	up	0.22745	0.615917	S-locus-like receptor protein kinase, putative, expressed
LOC_Os03g11840	LOC_Os03g11840	Chr3:6203129-6204006	13.3097	6.66222	-0.9984	down	0.0008	0.0134722	expressed protein
LOC_Os08g06060	LOC_Os08g06060	Chr8:3307519-3310590	1.81738	1.89902	0.063395	up	0.84245	0.963921	CGMC_MAPKCMGC_2_ERK.13 - CGMC includes CDA, MAPK, GSK3, and CLKC kinases, expressed
LOC_Os09g27570	LOC_Os09g27570	Chr9:16748246-16751291	3.73889	3.60137	-0.0540651	down	0.8153	0.956886	OsFBA3 - F-box and FBA domain containing protein, expressed
LOC_Os06g05530	LOC_Os06g05530	Chr6:2505589-2509040	6.29212	5.98824	-0.071414	down	0.79555	0.95164	RNA recognition motif containing protein, putative, expressed
LOC_Os03g04580	LOC_Os03g04580	Chr3:2139909-2141372	1.74499	1.80244	0.0467363	up	0.88525	0.973581	expressed protein
LOC_Os04g49510	LOC_Os04g49510	Chr4:29531222-29538538	22.7922	27.7132	0.282035	up	0.20635	0.587509	CAMK_CAMK_like.27 - CAMK includes calcium/calmodulin depedent protein kinases, expressed
LOC_Os07g40450	LOC_Os07g40450	Chr7:24240463-24243369	7.25453	6.48379	-0.162043	down	0.5241	0.85146	expressed protein
LOC_Os06g51524	LOC_Os06g51524	Chr6:31217634-31219932	20.0053	18.268	-0.131064	down	0.51745	0.846592	expressed protein
LOC_Os10g03220	LOC_Os10g03220	Chr10:1356941-1359181	0.763908	0.766538	0.00495814	up	0.97735	0.994417	transposon protein, putative, unclassified, expressed
LOC_Os06g35900	LOC_Os06g35900	Chr6:20941119-20944275	10.523	10.7907	0.0362409	up	0.85835	0.967855	BES1/BZR1 homolog protein, putative, expressed
LOC_Os03g61330	LOC_Os03g61330	Chr3:34817124-34820371	24.7841	23.2884	-0.0898063	down	0.6387	0.901854	fumarylacetoacetase, putative, expressed
LOC_Os09g04710	LOC_Os09g04710	Chr9:2501666-2504421	8.29664	9.07157	0.128827	up	0.58245	0.877832	GDSL-like lipase/acylhydrolase, putative, expressed
LOC_Os06g35410	LOC_Os06g35410	Chr6:20635346-20639704	0.913098	1.13228	0.310387	up	0.35235	0.739103	growth regulator related protein, putative, expressed
LOC_Os02g46080	LOC_Os02g46080	Chr2:28078821-28081773	10.8311	9.78039	-0.147209	down	0.48445	0.8301	protein phosphatase 2C, putative, expressed
LOC_Os11g37050	LOC_Os11g37050	Chr11:21872062-21877085	1.05073	1.57636	0.585208	up	0.01595	0.12116	expressed protein
LOC_Os05g30030	LOC_Os05g30030	Chr5:17378789-17382569	34.2028	28.6431	-0.255926	down	0.2029	0.582714	expressed protein
LOC_Os01g08700	LOC_Os01g08700	Chr1:4329151-4338486	56.0795	45.0059	-0.31736	down	0.1556	0.511257	GIGANTEA, putative, expressed
LOC_Os02g10040	LOC_Os02g10040	Chr2:5220251-5221800	5.26886	5.08866	-0.0502059	down	0.85385	0.966729	guanine nucleotide-exchange protein like, putative, expressed
LOC_Os02g53790	LOC_Os02g53790	Chr2:32951604-32955086	6.57432	7.78802	0.244416	up	0.30665	0.696846	adenylate kinase, putative, expressed
LOC_Os05g27320	LOC_Os05g27320	Chr5:15866238-15880426	6.276	5.60869	-0.16218	down	0.40895	0.782565	VHS and GAT domain containing protein, expressed
LOC_Os08g31814	LOC_Os08g31814	Chr8:19730431-19733275	21.9428	23.7903	0.116624	up	0.59385	0.883252	OsAPRL4 adenosine 5'-phosphosulfate reductase-like OsAPRL4, expressed
LOC_Os04g57530	LOC_Os04g57530	Chr4:34231185-34233373	1.38587	2.91755	1.07396	up	0.00475	0.051331	transcription factor, putative, expressed
LOC_Os10g27450	LOC_Os10g27450	Chr10:14474780-14478810	8.37251	7.72813	-0.11554	down	0.5981	0.885213	tetrapyrrole methylase family protein, putative, expressed
LOC_Os09g37020	LOC_Os09g37020	Chr9:21354801-21357854	31.2701	28.8693	-0.115247	down	0.54055	0.859437	expressed protein
LOC_Os12g38850	LOC_Os12g38850	Chr12:23879857-23884982	17.4015	17.0213	-0.0318706	down	0.86405	0.968745	DUF1336 domain containing protein, expressed
LOC_Os02g49080	LOC_Os02g49080	Chr2:30011065-30015639	17.8024	17.0855	-0.0592993	down	0.75535	0.942927	KH domain containing protein, putative, expressed
LOC_Os04g01960	LOC_Os04g01960	Chr4:599972-600932	0.620587	2.66722	2.10363	up	0.0018	0.0249897	expressed protein
LOC_Os10g38040	LOC_Os10g38040	Chr10:20374251-20375455	16.4307	6.05467	-1.44027	down	5e-05	0.00139824	lysM domain containing protein, putative, expressed
LOC_Os01g56470	LOC_Os01g56470	Chr1:32543303-32545209	41.6831	37.8708	-0.138374	down	0.4541	0.81061	mal d 1-associated protein, putative, expressed
LOC_Os03g06730	LOC_Os03g06730	Chr3:3424903-3426962	1.9233	1.52111	-0.338466	down	0.26745	0.657589	plant protein of unknown function domain containing protein, expressed
LOC_Os09g33740	LOC_Os09g33740	Chr9:19922089-19931713	1.93764	1.79581	-0.109668	down	0.70905	0.928857	Zinc finger, ZZ type domain containing protein, expressed
LOC_Os03g01620	LOC_Os03g01620	Chr3:389756-390047	5.60284	0.802037	-2.80442	down	0.1617	0.522048	expressed protein
LOC_Os02g04924	LOC_Os02g04924	Chr2:2277043-2279843	2.8477	2.46299	-0.209387	down	0.39655	0.774833	retrotransposon protein, putative, unclassified, expressed
LOC_Os08g31940	LOC_Os08g31940	Chr8:19804131-19808804	5.1088	6.34438	0.312494	up	0.19465	0.571832	expressed protein
LOC_Os02g25020	LOC_Os02g25020	Chr2:14507846-14509480	22.3294	7.95823	-1.48843	down	5e-05	0.00139824	DNA binding protein, putative, expressed
LOC_Os05g36190	LOC_Os05g36190	Chr5:21460162-21463405	14.8516	15.8975	0.0981776	up	0.601	0.885344	OsFBT7 - F-box and tubby domain containing protein, expressed
LOC_Os01g44980	LOC_Os01g44980	Chr1:25519991-25523268	3.90828	3.84804	-0.0224072	down	0.9376	0.984766	peptide deformylase, putative, expressed
LOC_Os03g60500	LOC_Os03g60500	Chr3:34391430-34393235	6.70852	7.79514	0.21658	up	0.47545	0.824049	expressed protein
LOC_Os02g39100	LOC_Os02g39100	Chr2:23612001-23614519	12.4543	14.1939	0.188623	up	0.31685	0.705588	fasciated ear2, putative, expressed
LOC_Os02g58580	LOC_Os02g58580	Chr2:35807044-35812446	20.9923	17.1625	-0.290598	down	0.15285	0.508622	cation efflux family protein, putative, expressed
LOC_Os10g41440	LOC_Os10g41440	Chr10:22274498-22278018	27.4141	28.3886	0.0503909	up	0.77925	0.948428	KH domain containing protein, putative, expressed
LOC_Os11g19149	LOC_Os11g19149	Chr11:10925274-10926601	28.1108	30.7862	0.131158	up	0.49435	0.834917	expressed protein
LOC_Os03g43430	LOC_Os03g43430	Chr3:24220020-24222271	23.3125	16.558	-0.493578	down	0.0334	0.201364	mttA/Hcf106 family protein, putative, expressed
LOC_Os01g12060	LOC_Os01g12060	Chr1:6558930-6559377	5.73319	5.48116	-0.064855	down	0.88515	0.973581	expressed protein
LOC_Os06g21600	LOC_Os06g21600	Chr6:12456758-12462588	27.2481	28.2827	0.0537666	up	0.7653	0.945212	selenoprotein O, putative, expressed
LOC_Os11g46970	LOC_Os11g46970	Chr11:28228912-28232303	0.615052	0.992556	0.690439	up	0.0283	0.18027	receptor-like protein kinase 5 precursor, putative, expressed
LOC_Os05g06460	LOC_Os05g06460	Chr5:3313390-3319717	55.7219	54.0866	-0.0429725	down	0.81155	0.956543	dihydrolipoyl dehydrogenase, putative, expressed
LOC_Os04g52140	LOC_Os04g52140	Chr4:30974111-30979849	11.0848	9.68001	-0.195496	down	0.32145	0.709696	protein kinase domain containing protein, expressed
LOC_Os07g14310	LOC_Os07g14310	Chr7:8160533-8165041	6.09028	6.77434	0.153571	up	0.4972	0.836577	expressed protein
LOC_Os04g14410	LOC_Os04g14410	Chr4:8064648-8072284	4.38531	5.39603	0.29922	up	0.1934	0.569804	expressed protein
LOC_Os03g21800	LOC_Os03g21800	Chr3:12452079-12456329	27.5008	21.2301	-0.373362	down	0.0454	0.246485	bZIP transcription factor family protein, putative, expressed
LOC_Os01g08190	LOC_Os01g08190	Chr1:3975901-3984922	6.441	9.13347	0.503878	up	0.01185	0.0989263	transcriptional corepressor LEUNIG, putative, expressed
LOC_Os06g48180	LOC_Os06g48180	Chr6:29144887-29146562	8.58369	14.2814	0.734467	up	0.00255	0.0325061	glycosyl hydrolases family 16, putative, expressed
LOC_Os02g07240	LOC_Os02g07240	Chr2:3718308-3720155	16.9732	15.3348	-0.146453	down	0.49045	0.832843	expressed protein
LOC_Os09g27850	LOC_Os09g27850	Chr9:16941832-16943438	9.77371	8.78852	-0.153287	down	0.4635	0.815877	transcription regulator, putative, expressed
LOC_Os03g02560	LOC_Os03g02560	Chr3:945958-949062	63.0291	60.7536	-0.0530498	down	0.7681	0.945907	cyclin-like F-box, putative, expressed
LOC_Os04g02830	LOC_Os04g02830	Chr4:1100220-1102296	93.7595	92.2647	-0.0231863	down	0.90235	0.978175	expressed protein
LOC_Os04g53800	LOC_Os04g53800	Chr4:32059520-32062391	0.139867	0.606576	2.11663	up	0.02305	0.156666	leucoanthocyanidin reductase, putative, expressed
LOC_Os06g43950	LOC_Os06g43950	Chr6:26478478-26479271	8.65445	9.75067	0.172059	up	0.7041	0.926558	expressed protein
LOC_Os03g49190	LOC_Os03g49190	Chr3:28021861-28022837	12441.8	10240.7	-0.280884	down	0.55285	0.863731	oleosin, putative, expressed
LOC_Os07g16960	LOC_Os07g16960	Chr7:9976518-9980344	3.66157	3.50185	-0.0643447	down	0.8007	0.953192	glycosyl transferase, group 1 domain containing protein, expressed
LOC_Os12g28250	LOC_Os12g28250	Chr12:16686981-16691645	1.19515	1.58819	0.410195	up	0.17895	0.548819	disease resistance protein RPM1, putative, expressed
LOC_Os12g07530	LOC_Os12g07530	Chr12:3743732-3749504	8.67906	9.52736	0.134538	up	0.4674	0.818588	splicing factor, putative, expressed
LOC_Os04g52030	LOC_Os04g52030	Chr4:30904538-30907663	3.16681	3.40222	0.103447	up	0.7028	0.926151	zinc finger domain, LSD1 subclass family protein, expressed
LOC_Os06g01670	LOC_Os06g01670	Chr6:398590-403494	7.50065	8.8864	0.244584	up	0.2514	0.642467	myb-like DNA-binding domain containing protein, expressed
LOC_Os05g48780	LOC_Os05g48780	Chr5:27955895-27956537	0.258954	0.615032	1.24797	up	0.18445	0.557498	expressed protein
LOC_Os03g55720	LOC_Os03g55720	Chr3:31725101-31725900	5.36906	12.2278	1.18742	up	0.00055	0.0100066	cytochrome b6f complex subunit, putative, expressed
LOC_Os05g13440	LOC_Os05g13440	Chr5:7455466-7460910	29.9454	25.4086	-0.237018	down	0.20515	0.5865	coiled-coil domain-containing protein 25, putative, expressed
LOC_Os01g39134	LOC_Os01g39134	Chr1:22021846-22027269	23.273	26.3907	0.181373	up	0.32735	0.715667	EF hand family protein, putative, expressed
LOC_Os02g43620	LOC_Os02g43620	Chr2:26323315-26326135	9.85025	8.67962	-0.182529	down	0.38615	0.766054	transporter, major facilitator family, putative, expressed
LOC_Os12g08280	LOC_Os12g08280	Chr12:4216562-4219484	17.0756	16.5136	-0.0482862	down	0.80905	0.955601	inositol-1-monophosphatase, putative, expressed
LOC_Os12g40140	LOC_Os12g40140	Chr12:24823269-24824513	2.44998	1.93979	-0.336871	down	0.33245	0.720336	OsFBX457 - F-box domain containing protein, expressed
LOC_Os01g64730	LOC_Os01g64730	Chr1:37556673-37560104	28.7185	25.654	-0.162797	down	0.4005	0.776974	bZIP transcription factor domain containing protein, expressed
LOC_Os08g09910	LOC_Os08g09910	Chr8:5720451-5723821	5.86595	5.61567	-0.0629057	down	0.78205	0.949311	OsFBX276 - F-box domain containing protein, expressed
LOC_Os12g08230	LOC_Os12g08230	Chr12:4199300-4202874	6.64045	6.32057	-0.0712259	down	0.7686	0.94592	expressed protein
LOC_Os02g43250	LOC_Os02g43250	Chr2:26052819-26054216	6.44852	4.73929	-0.444298	down	0.1345	0.476433	receptor-like protein kinase precursor, putative, expressed
LOC_Os08g01120	LOC_Os08g01120	Chr8:86334-91948	2.16171	4.74624	1.13461	up	0.05145	0.267448	sulfate transporter, putative, expressed
LOC_Os12g03370	LOC_Os12g03370	Chr12:1309400-1310704	4.68021	4.1351	-0.178651	down	0.5499	0.862647	harpin-induced protein 1 domain containing protein, expressed
LOC_Os02g42412	LOC_Os02g42412	Chr2:25514507-25515647	13.0802	9.94031	-0.396022	down	0.0787	0.34731	F-box/LRR-repeat protein 2, putative, expressed
LOC_Os04g35100	LOC_Os04g35100	Chr4:21332216-21335533	5.4907	5.3459	-0.0385575	down	0.87955	0.971912	phospholipase C, putative, expressed
LOC_Os05g23440	LOC_Os05g23440	Chr5:13405323-13410827	4.18532	5.7136	0.44906	up	0.09085	0.380103	solute carrier family 35 member F1, putative, expressed
LOC_Os05g34450	LOC_Os05g34450	Chr5:20414857-20418535	1.10224	2.0585	0.90115	up	0.0307	0.190315	DUF260 domain containing protein, putative, expressed
LOC_Os03g62040	LOC_Os03g62040	Chr3:35150337-35153150	0.434219	0.736656	0.762569	up	0.04505	0.245266	retrotransposon protein, putative, unclassified, expressed
LOC_Os03g27800	LOC_Os03g27800	Chr3:15939135-15943433	8.95214	8.60213	-0.0575382	down	0.75565	0.943137	paramyosin, putative, expressed
LOC_Os02g42374	LOC_Os02g42374	Chr2:25491954-25494117	8.34525	9.2395	0.14686	up	0.57385	0.873745	e2f-associated phosphoprotein, putative, expressed
LOC_Os01g62790	LOC_Os01g62790	Chr1:36359708-36365493	11.6404	19.8347	0.76888	up	0.0001	0.00255101	expressed protein
LOC_Os07g01150	LOC_Os07g01150	Chr7:88335-90761	33.0493	20.5379	-0.686331	down	0.00035	0.00707401	fatty acid hydroxylase, putative, expressed
LOC_Os12g29660	LOC_Os12g29660	Chr12:17684778-17694915	14.1446	13.2679	-0.0923101	down	0.60985	0.888472	DEAD-box ATP-dependent RNA helicase, putative, expressed
LOC_Os05g16660	LOC_Os05g16660	Chr5:9448799-9454499	29.2893	30.9336	0.0788025	up	0.66755	0.913145	WD domain, G-beta repeat domain containing protein, expressed
LOC_Os12g07350	LOC_Os12g07350	Chr12:3619350-3626516	13.1539	13.2902	0.0148748	up	0.9329	0.984301	tRNA nucleotidyltransferase/polyA polymerase family protein, putative, expressed
LOC_Os05g08854	LOC_Os05g08854	Chr5:4885394-4890243	3.07761	2.53726	-0.278543	down	0.3881	0.767598	expressed protein
LOC_Os05g10930	LOC_Os05g10930	Chr5:6086092-6087029	58.4972	38.6178	-0.5991	down	0.00255	0.0325061	OsGrx_C15 - glutaredoxin subgroup III, expressed
LOC_Os12g03540	LOC_Os12g03540	Chr12:1405135-1409433	7.41849	9.09841	0.294488	up	0.16295	0.523963	WD domain, G-beta repeat domain containing protein, expressed
LOC_Os02g49840	LOC_Os02g49840	Chr2:30456665-30462759	0.613189	0.497953	-0.30032	down	0.5534	0.863789	OsMADS57 - MADS-box family gene with MIKCc type-box, expressed
LOC_Os04g28050	LOC_Os04g28050	Chr4:16561960-16566499	9.90361	10.9761	0.148335	up	0.4517	0.80881	expressed protein
LOC_Os06g09630	LOC_Os06g09630	Chr6:4897178-4900565	46.7117	52.6153	0.171697	up	0.34715	0.733663	3-oxoacyl-synthase, putative, expressed
LOC_Os09g01620	LOC_Os09g01620	Chr9:437171-443033	3.30349	3.16562	-0.0615018	down	0.8191	0.958136	RNA pseudouridine synthase, putative, expressed
LOC_Os01g19780	LOC_Os01g19780	Chr1:11224129-11224900	1.6437	2.4937	0.601338	up	0.1536	0.508884	expressed protein
LOC_Os03g46480	LOC_Os03g46480	Chr3:26293199-26298532	11.2497	10.651	-0.0788943	down	0.69115	0.923179	ranBP1 domain containing protein, expressed
LOC_Os11g09150	LOC_Os11g09150	Chr11:4892371-4893134	1.35027	3.65198	1.43543	up	0.00185	0.0255027	expressed protein
LOC_Os10g35150	LOC_Os10g35150	Chr10:18754180-18758096	19.5223	17.8269	-0.131071	down	0.49055	0.832882	expressed protein
LOC_Os08g45040	LOC_Os08g45040	Chr8:28272059-28274506	85.0346	76.2565	-0.157191	down	0.3808	0.763553	zinc finger protein 593, putative, expressed
LOC_Os02g17680	LOC_Os02g17680	Chr2:10181425-10189201	0.798338	1.41592	0.826667	up	0.0156	0.119302	ethylene-responsive protein related, putative, expressed
LOC_Os06g05580	LOC_Os06g05580	Chr6:2529059-2531719	3.56682	2.89968	-0.298747	down	0.2796	0.670248	OsFBDUF30 - F-box and DUF domain containing protein, expressed
LOC_Os12g13100	LOC_Os12g13100	Chr12:7285911-7287583	8.81065	11.1573	0.340671	up	0.14175	0.489771	WW domain containing protein, expressed
LOC_Os07g39820	LOC_Os07g39820	Chr7:23868416-23871145	1.47058	3.23481	1.13729	up	0.0003	0.00625145	SHR, putative, expressed
LOC_Os05g39980	LOC_Os05g39980	Chr5:23487855-23491593	0.684256	0.524278	-0.384203	down	0.392	0.771366	expressed protein
LOC_Os03g51230	LOC_Os03g51230	Chr3:29305419-29311726	8.28119	12.4129	0.583928	up	0.00125	0.0189038	SNF2 family N-terminal domain containing protein, expressed
LOC_Os05g50280	LOC_Os05g50280	Chr5:28819441-28824365	21.7818	21.6719	-0.00729719	down	0.96795	0.991888	transporter family protein, putative, expressed
LOC_Os09g15520	LOC_Os09g15520	Chr9:9496338-9497108	2454.98	1993.86	-0.300145	down	0.2159	0.600495	oleosin, putative, expressed
LOC_Os04g59600	LOC_Os04g59600	Chr4:35439338-35443771	10.9474	11.5283	0.0745904	up	0.7097	0.929086	pentatricopeptide, putative, expressed
LOC_Os06g45300	LOC_Os06g45300	Chr6:27384221-27386859	20.6008	17.9287	-0.200435	down	0.2715	0.661496	serine/threonine-protein kinase HT1, putative, expressed
LOC_Os08g18920	LOC_Os08g18920	Chr8:11274668-11279209	1.15059	0.865847	-0.410192	down	0.17425	0.543394	protein kinase domain containing protein, expressed
LOC_Os08g07540	LOC_Os08g07540	Chr8:4237009-4242585	5.81939	5.51478	-0.0775661	down	0.73035	0.934725	hemimethylated DNA binding domain containing protein, expressed
LOC_Os11g04409	LOC_Os11g04409	Chr11:1835450-1837930	408.461	404.951	-0.0124512	down	0.95595	0.988463	expressed protein
LOC_Os02g55689	LOC_Os02g55689	Chr2:34101926-34107227	3.48952	3.97392	0.187534	up	0.51085	0.843372	expressed protein
LOC_Os12g01220	LOC_Os12g01220	Chr12:125922-133489	0.555512	0.506622	-0.13291	down	0.80895	0.955587	expressed protein
LOC_Os09g32030	LOC_Os09g32030	Chr9:19119276-19121242	4.74858	5.69278	0.261636	up	0.32935	0.717305	expressed protein
LOC_Os02g38210	LOC_Os02g38210	Chr2:23111936-23113929	29.524	32.4049	0.134325	up	0.45385	0.810388	elongation factor Tu, putative, expressed
LOC_Os01g35580	LOC_Os01g35580	Chr1:19681824-19686311	48.8137	50.8552	0.0591092	up	0.746	0.93883	expressed protein
LOC_Os10g41000	LOC_Os10g41000	Chr10:22014948-22019101	2.99887	2.33848	-0.35885	down	0.14445	0.494191	retrotransposon protein, putative, unclassified, expressed
LOC_Os02g38790	LOC_Os02g38790	Chr2:23444065-23448837	2.12371	2.36549	0.155553	up	0.61385	0.890938	expressed protein
LOC_Os05g33500	LOC_Os05g33500	Chr5:19678141-19680147	1.56402	2.27124	0.53822	up	0.07685	0.343303	mTERF domain containing protein, expressed
LOC_Os05g10560	LOC_Os05g10560	Chr5:5747344-5747866	0.920798	0.35324	-1.38224	down	0.191	0.566233	expressed protein
LOC_Os08g25570	LOC_Os08g25570	Chr8:15554138-15559152	11.6561	13.2372	0.183514	up	0.3532	0.740092	histone deacetylase, putative, expressed
LOC_Os02g04950	LOC_Os02g04950	Chr2:2318090-2323337	7.58779	8.21243	0.114129	up	0.54445	0.860627	splicing factor 3B subunit 1, putative, expressed
LOC_Os08g08360	LOC_Os08g08360	Chr8:4817895-4820787	28.8355	26.9608	-0.0969821	down	0.60865	0.888234	expressed protein
LOC_Os04g59550	LOC_Os04g59550	Chr4:35418919-35421552	68.83	70.8006	0.0407241	up	0.82545	0.959945	phosphate/phosphate translocator, putative, expressed
LOC_Os02g09320	LOC_Os02g09320	Chr2:4796081-4797937	35.0259	14.8729	-1.23574	down	5e-05	0.00139824	cytochrome P450, putative, expressed
LOC_Os11g05050	LOC_Os11g05050	Chr11:2204508-2207566	277.205	245.081	-0.177694	down	0.33485	0.722117	stem-specific protein TSJT1, putative, expressed
LOC_Os09g07830	LOC_Os09g07830	Chr9:3970051-3975828	72.9741	66.5675	-0.132567	down	0.4696	0.820028	acetyl-CoA acetyltransferase, cytosolic, putative, expressed
LOC_Os04g58200	LOC_Os04g58200	Chr4:34663054-34664723	0.715294	2.37342	1.73036	up	0.00015	0.00357622	protochlorophyllide reductase A, chloroplast precursor, putative, expressed
LOC_Os01g14840	LOC_Os01g14840	Chr1:8297585-8302407	10.3282	10.9192	0.0802789	up	0.668	0.913149	ZOS1-06 - C2H2 zinc finger protein, expressed
LOC_Os02g08080	LOC_Os02g08080	Chr2:4264388-4268845	0.393274	0.493108	0.32637	up	0.4889	0.832117	expressed protein
LOC_Os01g25386	LOC_Os01g25386	Chr1:14340132-14357449	28.2694	24.9226	-0.181789	down	0.312	0.702572	multidrug resistance-associated protein, putative, expressed
LOC_Os01g54450	LOC_Os01g54450	Chr1:31324471-31325017	9.77734	5.12728	-0.931248	down	0.0128	0.104188	DUF584 domain containing protein, putative, expressed
LOC_Os06g24430	LOC_Os06g24430	Chr6:14315895-14316519	529.061	486.419	-0.121233	down	0.51685	0.846202	expressed protein
LOC_Os03g13310	LOC_Os03g13310	Chr3:7184392-7185121	0.363982	0.615601	0.758126	up	0.27605	0.666568	MYB family transcription factor, putative, expressed
LOC_Os01g48850	LOC_Os01g48850	Chr1:28028737-28032031	7.63117	7.19187	-0.0855378	down	0.6955	0.923901	auxin-responsive protein, putative, expressed
LOC_Os03g46070	LOC_Os03g46070	Chr3:26034425-26035357	2.26177	4.74463	1.06884	up	0.00565	0.0584712	thaumatin, putative, expressed
LOC_Os02g54110	LOC_Os02g54110	Chr2:33146902-33154107	8.58991	9.00406	0.0679332	up	0.7027	0.926124	expressed protein
LOC_Os08g29530	LOC_Os08g29530	Chr8:18103260-18108360	15.131	16.7546	0.147054	up	0.44905	0.807156	double-stranded RNA binding motif containing protein, expressed
LOC_Os09g15580	LOC_Os09g15580	Chr9:9514235-9517347	0.427117	0.595259	0.478885	up	0.3585	0.743622	expressed protein
LOC_Os05g04530	LOC_Os05g04530	Chr5:2100642-2104847	3.62121	3.83855	0.0840921	up	0.72155	0.932228	IF, putative, expressed
LOC_Os07g46360	LOC_Os07g46360	Chr7:27652943-27654087	349.309	360.81	0.0467343	up	0.8129	0.956785	glyoxalase family protein, putative, expressed
LOC_Os02g03730	LOC_Os02g03730	Chr2:1563392-1565446	47.2921	58.6085	0.309512	up	0.0994	0.400824	SWIB/MDM2 domain containing protein, expressed
LOC_Os12g08220	LOC_Os12g08220	Chr12:4193947-4198878	1.24263	1.83582	0.563029	up	0.0778	0.345252	histone deacetylase, putative, expressed
LOC_Os04g39170	LOC_Os04g39170	Chr4:23291276-23298005	1.83682	3.93621	1.0996	up	0.00165	0.0234213	expressed protein
LOC_Os11g04490	LOC_Os11g04490	Chr11:1879359-1881945	6.01888	5.17927	-0.216747	down	0.41765	0.788712	astaxanthin synthase KC28, putative, expressed
LOC_Os03g17610	LOC_Os03g17610	Chr3:9797351-9822129	2.36548	2.99011	0.33807	up	0.2896	0.681278	OsTOP6A3 - Topoisomerase 6 subunit A homolog 3, expressed
LOC_Os04g57410	LOC_Os04g57410	Chr4:34161728-34164361	2.575	2.65365	0.0434082	up	0.89365	0.975882	methylthioribose kinase, putative, expressed
LOC_Os02g58554	LOC_Os02g58554	Chr2:35790046-35797691	19.907	24.0632	0.273554	up	0.1315	0.472105	expressed protein
LOC_Os05g07960	LOC_Os05g07960	Chr5:4312532-4314358	8.14288	9.31646	0.194243	up	0.3478	0.73407	F-box protein interaction domain containing protein, expressed
LOC_Os09g27010	LOC_Os09g27010	Chr9:16422277-16425218	6.05084	3.84483	-0.654216	down	0.0094	0.0848644	tyrosine protein kinase domain containing protein, putative, expressed
LOC_Os02g20850	LOC_Os02g20850	Chr2:12324546-12326744	6.1697	2.82038	-1.12931	down	0.00045	0.00864812	ras-related protein, putative, expressed
LOC_Os12g01180	LOC_Os12g01180	Chr12:100798-104008	6.90287	5.2554	-0.393396	down	0.1996	0.579193	WRKY57, expressed
LOC_Os05g41440	LOC_Os05g41440	Chr5:24271076-24275174	76.872	61.2562	-0.327602	down	0.0728	0.333028	cytochrome P450, putative, expressed
LOC_Os04g02150	LOC_Os04g02150	Chr4:715760-722261	11.4829	10.3999	-0.142916	down	0.4719	0.821651	tRNA methyltransferase, putative, expressed
LOC_Os09g02214	LOC_Os09g02214	Chr9:878144-890186	15.7379	16.0543	0.0287164	up	0.8803	0.972219	Citrate transporter protein, putative, expressed
LOC_Os07g28610	LOC_Os07g28610	Chr7:16743566-16745510	0.599313	1.25492	1.06622	up	0.0496	0.260922	expressed protein
LOC_Os01g59340	LOC_Os01g59340	Chr1:34295650-34313319	5.01399	4.81611	-0.0580901	down	0.8415	0.963551	dihydropyrimidinase, putative, expressed
LOC_Os09g12550	LOC_Os09g12550	Chr9:7189539-7196751	9.10589	10.0619	0.144037	up	0.44915	0.807269	WD domain, G-beta repeat domain containing protein, expressed
LOC_Os09g26660	LOC_Os09g26660	Chr9:16186279-16197221	22.7177	19.4372	-0.225	down	0.22755	0.615917	ferric reductase, putative, expressed
LOC_Os10g02920	LOC_Os10g02920	Chr10:1189811-1191788	2.46875	1.626	-0.602458	down	0.15745	0.514662	cytochrome b561, putative, expressed
LOC_Os01g01830	LOC_Os01g01830	Chr1:437612-449137	12.6134	12.7262	0.0128467	up	0.9446	0.986926	OsPOP1 - Putative Prolyl Oligopeptidase homologue, expressed
LOC_Os06g48040	LOC_Os06g48040	Chr6:29059686-29063780	17.8525	14.0948	-0.340965	down	0.0698	0.323921	zinc finger, C3HC4 type domain containing protein, expressed
LOC_Os10g08790	LOC_Os10g08790	Chr10:4762868-4763333	1.58963	1.81232	0.189145	up	0.7763	0.948108	expressed protein
LOC_Os02g57720	LOC_Os02g57720	Chr2:35349672-35351454	3.5415	7.39621	1.06243	up	0.0004	0.00792081	aquaporin protein, putative, expressed
LOC_Os01g73220	LOC_Os01g73220	Chr1:42446000-42447654	84.5792	53.156	-0.67007	down	0.0002	0.00453214	peroxidase precursor, putative, expressed
LOC_Os01g08100	LOC_Os01g08100	Chr1:3921355-3923134	2.25477	2.33158	0.0483302	up	0.87775	0.971791	flavonol-3-O-glycoside-7-O-glucosyltransferase 1, putative, expressed
LOC_Os09g14410	LOC_Os09g14410	Chr9:8510736-8516543	1.16842	0.826048	-0.500267	down	0.08625	0.369483	expressed protein
LOC_Os01g65380	LOC_Os01g65380	Chr1:37948866-37952032	28.3517	35.6381	0.329988	up	0.0669	0.31557	patellin protein, putative, expressed
LOC_Os01g05500	LOC_Os01g05500	Chr1:2599849-2612865	25.7756	27.4205	0.0892503	up	0.636	0.900726	zinc finger protein, putative, expressed
LOC_Os12g41230	LOC_Os12g41230	Chr12:25561749-25569052	24.7156	22.0024	-0.167767	down	0.3493	0.735792	tesmin/TSO1-like CXC domain containing protein, expressed
LOC_Os06g51400	LOC_Os06g51400	Chr6:31132832-31136056	11.0936	11.5509	0.0582834	up	0.78435	0.949778	expressed protein
LOC_Os08g30810	LOC_Os08g30810	Chr8:19021814-19033307	36.5813	33.3845	-0.131929	down	0.5335	0.855869	puromycin-sensitive aminopeptidase, putative, expressed
LOC_Os05g09370	LOC_Os05g09370	Chr5:5254245-5262152	27.558	28.235	0.0350137	up	0.85995	0.967989	kinase, pfkB family, putative, expressed
LOC_Os01g60900	LOC_Os01g60900	Chr1:35224760-35226590	3.02644	2.19557	-0.46303	down	0.19625	0.574266	expressed protein
LOC_Os02g50240	LOC_Os02g50240	Chr2:30674775-30678659	54.7995	60.8276	0.150562	up	0.40335	0.7785	glutamine synthetase, catalytic domain containing protein, expressed
LOC_Os08g06140	LOC_Os08g06140	Chr8:3389016-3393450	21.0283	22.3016	0.0848174	up	0.63215	0.898802	no apical meristem protein, putative, expressed
LOC_Os10g26390	LOC_Os10g26390	Chr10:13708208-13709758	3.94667	2.82332	-0.483243	down	0.24215	0.633971	uncharacterized oxidoreductase, putative, expressed
LOC_Os06g09880	LOC_Os06g09880	Chr6:5029394-5035358	4.34451	3.12264	-0.476427	down	0.02325	0.157726	EMB1270, putative, expressed
LOC_Os03g16430	LOC_Os03g16430	Chr3:9064855-9068078	5.45887	5.45288	-0.00158377	down	0.99435	0.99802	RNA polymerase sigma factor, putative, expressed
LOC_Os03g36419	LOC_Os03g36419	Chr3:20183313-20187928	16.5221	16.573	0.0044339	up	0.9831	0.995684	expressed protein
LOC_Os03g45720	LOC_Os03g45720	Chr3:25801613-25804500	140.044	101.605	-0.462902	down	0.01965	0.140717	glyoxalase family protein, putative, expressed
LOC_Os06g45990	LOC_Os06g45990	Chr6:27875113-27880145	4.43395	6.80017	0.616979	up	0.63825	0.901633	patellin-5, putative, expressed
LOC_Os02g49760	LOC_Os02g49760	Chr2:30418452-30423404	33.3802	31.6552	-0.0765485	down	0.6704	0.914116	potassium transporter, putative, expressed
LOC_Os01g56000	LOC_Os01g56000	Chr1:32241234-32251625	9.70227	9.98656	0.0416648	up	0.84425	0.964338	RNA recognition motif containing protein, expressed
LOC_Os04g56740	LOC_Os04g56740	Chr4:33840008-33845937	34.2837	30.0651	-0.189432	down	0.2863	0.67822	IQ calmodulin-binding motif family protein, putative, expressed
LOC_Os10g23180	LOC_Os10g23180	Chr10:12090253-12098641	0.442414	1.65978	1.90753	up	5e-05	0.00139824	cytochrome P450, putative, expressed
LOC_Os04g54220	LOC_Os04g54220	Chr4:32296088-32296600	63.1668	58.0374	-0.122185	down	0.5642	0.86845	expressed protein
LOC_Os07g22534	LOC_Os07g22534	Chr7:12676089-12684320	11.5702	11.7833	0.026336	up	0.9037	0.978553	WD domain, G-beta repeat domain containing protein, expressed
LOC_Os09g23340	LOC_Os09g23340	Chr9:13854698-13856181	2.94331	1.87434	-0.651053	down	0.0865	0.370186	expressed protein
LOC_Os03g37878	LOC_Os03g37878	Chr3:21037193-21038297	1.4786	1.54201	0.0605819	up	0.8841	0.973107	expressed protein
LOC_Os04g41875	LOC_Os04g41875	Chr4:24815363-24816067	2.70117	3.78817	0.487913	up	0.33085	0.718426	oxidoreductase, short chain dehydrogenase/reductase domain containing protein, expressed
LOC_Os02g58590	LOC_Os02g58590	Chr2:35812496-35817776	4.63175	4.83496	0.0619463	up	0.8043	0.954058	N-acetylglucosaminyltransferase I, putative, expressed
LOC_Os09g32210	LOC_Os09g32210	Chr9:19220515-19227564	7.697	6.5394	-0.235138	down	0.2245	0.611801	pumilio-family RNA binding repeat containing protein, expressed
LOC_Os11g37660	LOC_Os11g37660	Chr11:22223650-22231042	3.01197	3.47974	0.208272	up	0.35905	0.744221	vegetative storage protein, putative, expressed
LOC_Os08g23754	LOC_Os08g23754	Chr8:14371648-14377016	6.19115	5.34518	-0.211968	down	0.53015	0.854895	expressed protein
LOC_Os11g36190	LOC_Os11g36190	Chr11:21284854-21289556	7.58846	7.4234	-0.0317268	down	0.86545	0.969304	receptor kinase, putative, expressed
LOC_Os04g27750	LOC_Os04g27750	Chr4:16402143-16402706	5.86236	5.61741	-0.0615754	down	0.8667	0.969716	expressed protein
LOC_Os03g51650	LOC_Os03g51650	Chr3:29560539-29566023	17.265	15.8233	-0.125804	down	0.50765	0.842203	membrane protein, putative, expressed
LOC_Os02g18515	LOC_Os02g18515	Chr2:10787287-10789508	0.545695	0.35778	-0.609024	down	0.2114	0.593958	retrotransposon protein, putative, unclassified, expressed
LOC_Os09g11250	LOC_Os09g11250	Chr9:6246236-6249750	22.983	20.281	-0.180435	down	0.34465	0.731009	co-chaperone GrpE protein, putative, expressed
LOC_Os01g48690	LOC_Os01g48690	Chr1:27922229-27924368	24.1397	25.4093	0.0739513	up	0.70585	0.927377	ribosomal protein rpS20, putative, expressed
LOC_Os03g54970	LOC_Os03g54970	Chr3:31250525-31253251	16.8742	20.1698	0.257376	up	0.1629	0.523963	expressed protein
LOC_Os09g39430	LOC_Os09g39430	Chr9:22671423-22675441	14.3545	9.02564	-0.669406	down	0.00245	0.0314176	GDSL-like lipase/acylhydrolase, putative, expressed
LOC_Os03g50010	LOC_Os03g50010	Chr3:28533088-28541241	14.5109	14.2127	-0.0299503	down	0.8737	0.970903	toc64, putative, expressed
LOC_Os01g03320	LOC_Os01g03320	Chr1:1341318-1342277	0.686369	0.756446	0.140251	up	0.80525	0.95427	BBTI2 - Bowman-Birk type bran trypsin inhibitor precursor, expressed
LOC_Os02g32020	LOC_Os02g32020	Chr2:18910896-18913074	4.72164	3.99657	-0.240527	down	0.50525	0.841301	expressed protein
LOC_Os11g31480	LOC_Os11g31480	Chr11:18391478-18399504	2.04242	1.81952	-0.166725	down	0.4511	0.808609	ATP binding protein, putative, expressed
LOC_Os12g32180	LOC_Os12g32180	Chr12:19424811-19428465	18.3312	14.6564	-0.322773	down	0.11695	0.43961	cornichon protein, putative, expressed
LOC_Os10g37660	LOC_Os10g37660	Chr10:20154545-20159181	3.61504	4.89152	0.43627	up	0.0633	0.304126	trehalase precursor, putative, expressed
LOC_Os08g14620	LOC_Os08g14620	Chr8:8795639-8797918	28.6297	26.5778	-0.107293	down	0.5537	0.863881	expressed protein
LOC_Os01g66560	LOC_Os01g66560	Chr1:38650517-38654728	29.584	27.7345	-0.0931347	down	0.6074	0.887796	signal recognition particle 72 kDa protein, putative, expressed
LOC_Os03g61210	LOC_Os03g61210	Chr3:34759287-34763054	29.3478	24.837	-0.24076	down	0.19575	0.573428	domain of unknown function domain containing protein, expressed
LOC_Os01g03340	LOC_Os01g03340	Chr1:1347566-1348786	385.472	100.992	-1.93238	down	5e-05	0.00139824	BBTI4 - Bowman-Birk type bran trypsin inhibitor precursor, expressed
LOC_Os06g06014	LOC_Os06g06014	Chr6:2766127-2770429	5.56081	6.02948	0.116737	up	0.64945	0.905452	expressed protein
LOC_Os01g55940	LOC_Os01g55940	Chr1:32221375-32225123	8.09506	7.05688	-0.198013	down	0.35075	0.737546	OsGH3.2 - Probable indole-3-acetic acid-amido synthetase, expressed
LOC_Os02g09270	LOC_Os02g09270	Chr2:4774335-4776362	2.68631	3.45857	0.364546	up	0.2012	0.581091	cytochrome P450 71A1, putative, expressed
LOC_Os12g35290	LOC_Os12g35290	Chr12:21441264-21447716	11.2938	10.0659	-0.166053	down	0.3969	0.775094	conserved oligomeric Golgi complex component 8, putative, expressed
LOC_Os03g38745	LOC_Os03g38745	Chr3:21520108-21522077	6.73479	7.09563	0.0752976	up	0.7673	0.945712	serine/arginine repetitive matrix protein 1, putative, expressed
LOC_Os05g25060	LOC_Os05g25060	Chr5:14498741-14506826	5.62574	6.44054	0.195138	up	0.32715	0.71563	PPR repeat domain containing protein, putative, expressed
LOC_Os06g40040	LOC_Os06g40040	Chr6:23821371-23823339	85.2798	79.541	-0.100504	down	0.5741	0.873745	protein of unknown function domain containing protein, expressed
LOC_Os11g11070	LOC_Os11g11070	Chr11:6114793-6127569	18.6589	20.7817	0.15545	up	0.3879	0.767485	mRNA-capping enzyme, putative, expressed
LOC_Os03g61130	LOC_Os03g61130	Chr3:34724319-34727310	33.993	36.0777	0.0858716	up	0.6355	0.900588	phosphoesterase family protein, putative, expressed
LOC_Os08g33900	LOC_Os08g33900	Chr8:21208679-21211470	2.86555	3.82295	0.415874	up	0.17145	0.538724	CAAX amino terminal protease family protein, putative, expressed
LOC_Os05g12450	LOC_Os05g12450	Chr5:7152330-7153942	6.56228	5.02708	-0.384476	down	0.12695	0.462017	hydroquinone glucosyltransferase, putative, expressed
LOC_Os05g30810	LOC_Os05g30810	Chr5:17880778-17882248	103.852	83.876	-0.308198	down	0.08545	0.36708	expressed protein
LOC_Os01g18230	LOC_Os01g18230	Chr1:10211390-10212188	3.47405	2.84104	-0.2902	down	0.4915	0.833245	FAD-linked oxidoreductase protein, putative, expressed
LOC_Os04g40950	LOC_Os04g40950	Chr4:24305448-24309169	427.451	346.374	-0.303428	down	0.17545	0.544216	glyceraldehyde-3-phosphate dehydrogenase, putative, expressed
LOC_Os09g37040	LOC_Os09g37040	Chr9:21366390-21370393	9.96292	15.0949	0.599419	up	0.00185	0.0255027	DUF630/DUF632 domains containing protein, putative, expressed
LOC_Os02g56120	LOC_Os02g56120	Chr2:34348581-34349856	23.9993	18.4006	-0.383239	down	0.06445	0.307726	OsIAA9 - Auxin-responsive Aux/IAA gene family member, expressed
LOC_Os06g35630	LOC_Os06g35630	Chr6:20784366-20786141	0.824883	1.92747	1.22445	up	0.00315	0.0381638	reticuline oxidase-like protein precursor, putative, expressed
LOC_Os05g35170	LOC_Os05g35170	Chr5:20880321-20884443	48.1732	52.411	0.121641	up	0.5039	0.840615	no apical meristem protein, putative, expressed
LOC_Os04g12980	LOC_Os04g12980	Chr4:7163747-7166406	26.1749	23.5396	-0.153093	down	0.41525	0.78678	UDP-glucoronosyl/UDP-glucosyl transferase, putative, expressed
LOC_Os01g11710	LOC_Os01g11710	Chr1:6319129-6322474	24.6034	30.5795	0.313704	up	0.0933	0.386056	GDSL-like lipase/acylhydrolase, putative, expressed
LOC_Os05g28500	LOC_Os05g28500	Chr5:16687047-16691082	8.36192	7.69738	-0.119468	down	0.57915	0.876202	ubiquitin family protein, putative, expressed
LOC_Os10g34500	LOC_Os10g34500	Chr10:18404252-18407851	0.693721	0.811113	0.225549	up	0.6752	0.916099	ZOS10-05 - C2H2 zinc finger protein, expressed
LOC_Os06g05880	LOC_Os06g05880	Chr6:2690212-2693052	154.046	138.758	-0.150788	down	0.3986	0.775818	profilin domain containing protein, expressed
LOC_Os01g43750	LOC_Os01g43750	Chr1:25066170-25068299	0.729337	0.0596658	-3.61161	down	0.0091	0.0830626	cytochrome P450 72A1, putative, expressed
LOC_Os08g31240	LOC_Os08g31240	Chr8:19314777-19318231	4.84344	5.32423	0.136541	up	0.49515	0.835313	FACT complex subunit SPT16, putative, expressed
LOC_Os06g48570	LOC_Os06g48570	Chr6:29383236-29386915	4.26603	4.57538	0.100996	up	0.65235	0.906498	Ser/Thr protein phosphatase family protein, putative, expressed
LOC_Os05g35230	LOC_Os05g35230	Chr5:20931113-20934024	5.73102	6.40236	0.159811	up	0.5176	0.846592	expressed protein
LOC_Os02g34990	LOC_Os02g34990	Chr2:20985922-20994251	4.74283	5.00239	0.0768697	up	0.73935	0.93668	ACT domain containing protein, putative, expressed
LOC_Os07g07000	LOC_Os07g07000	Chr7:3444956-3450353	29.0812	25.7051	-0.178033	down	0.346	0.7325	syntaxin, putative, expressed
LOC_Os05g24684	LOC_Os05g24684	Chr5:14294662-14308828	12.1181	17.4852	0.528977	up	0.0047	0.050893	structural constituent of ribosome, putative, expressed
LOC_Os03g24940	LOC_Os03g24940	Chr3:14213072-14220683	8.76239	11.872	0.438161	up	0.02735	0.176466	proline-rich family protein, putative, expressed
LOC_Os11g06240	LOC_Os11g06240	Chr11:2986547-2988219	4.03882	2.69346	-0.584471	down	0.1094	0.423671	ATOZI1, putative, expressed
LOC_Os11g06420	LOC_Os11g06420	Chr11:3098463-3102676	8.3987	9.11797	0.118548	up	0.5612	0.866978	OsFBT13 - F-box and tubby domain containing protein, expressed
LOC_Os05g37920	LOC_Os05g37920	Chr5:22226084-22226462	0.775215	1.15157	0.570932	up	0.6352	0.90046	expressed protein
LOC_Os02g06360	LOC_Os02g06360	Chr2:3179476-3182791	16.4401	17.8271	0.116852	up	0.55345	0.863789	uncharacterized protein CPn_0526/CP_0226/CPj0526/CpB0547, putative, expressed
LOC_Os05g37970	LOC_Os05g37970	Chr5:22276045-22279209	76.4894	68.9203	-0.15033	down	0.40535	0.780215	universal stress protein domain containing protein, putative, expressed
LOC_Os02g48400	LOC_Os02g48400	Chr2:29635856-29639351	1.81394	1.33772	-0.439352	down	0.22245	0.609167	expressed protein
LOC_Os04g45140	LOC_Os04g45140	Chr4:26689857-26692662	5.30097	6.83371	0.366412	up	0.105	0.413149	DTA2, putative, expressed
LOC_Os03g39230	LOC_Os03g39230	Chr3:21784218-21791170	4.78236	6.53387	0.450215	up	0.02305	0.156666	OTU-like cysteine protease family protein, putative, expressed
LOC_Os04g41040	LOC_Os04g41040	Chr4:24352390-24355421	14.6633	14.5991	-0.00633325	down	0.9776	0.994432	DNA-directed RNA polymerases I, II, and III subunit RPABC1, putative, expressed
LOC_Os10g39820	LOC_Os10g39820	Chr10:21311578-21315431	24.4136	21.2477	-0.200376	down	0.2795	0.670233	zinc knuckle domain containing protein, expressed
LOC_Os01g40050	LOC_Os01g40050	Chr1:22591349-22596165	10.5856	10.4835	-0.0139858	down	0.9411	0.986227	peptidyl-prolyl cis-trans isomerase, putative, expressed
LOC_Os04g59260	LOC_Os04g59260	Chr4:35245106-35246738	10.801	14.5477	0.429632	up	0.04745	0.253345	peroxidase precursor, putative, expressed
LOC_Os07g15500	LOC_Os07g15500	Chr7:8994040-8997214	2.9172	2.2516	-0.373639	down	0.2239	0.611114	expressed protein
LOC_Os06g17290	LOC_Os06g17290	Chr6:10013740-10017979	47.4286	41.3519	-0.197805	down	0.28505	0.67675	phosphatidylinositol 3- and 4-kinase family protein, putative, expressed
LOC_Os08g01320	LOC_Os08g01320	Chr8:201366-203844	26.7914	25.9336	-0.0469447	down	0.80245	0.953935	C3-BTB1 - Bric-a-Brac, Tramtrack, Broad Complex BTB domain with C3 subfamily conserved sequence, expressed
LOC_Os12g17070	LOC_Os12g17070	Chr12:9766669-9772331	1.09374	1.07107	-0.0302058	down	0.9345	0.984633	radical SAM enzyme, putative, expressed
LOC_Os10g05990	LOC_Os10g05990	Chr10:3020700-3022137	0.822309	1.4147	0.782746	up	0.09115	0.380988	POEI14 - Pollen Ole e I allergen and extensin family protein precursor, expressed
LOC_Os07g38400	LOC_Os07g38400	Chr7:23081176-23085154	3.40754	4.00857	0.234354	up	0.36515	0.750076	transporter family protein, putative, expressed
LOC_Os03g56830	LOC_Os03g56830	Chr3:32379924-32383820	6.04333	6.99176	0.210311	up	0.3864	0.766054	ad-003, putative, expressed
LOC_Os04g47290	LOC_Os04g47290	Chr4:28075557-28082320	4.20085	4.74246	0.174952	up	0.626	0.896221	amine oxidase, putative, expressed
LOC_Os05g44630	LOC_Os05g44630	Chr5:25962248-25964484	3.74201	5.55844	0.570866	up	0.04265	0.237122	IQ calmodulin-binding motif family protein, putative, expressed
LOC_Os05g30160	LOC_Os05g30160	Chr5:17482896-17483637	0.649027	2.03842	1.6511	up	0.03215	0.196138	expressed protein
LOC_Os01g06000	LOC_Os01g06000	Chr1:2862559-2867272	1.61554	1.35776	-0.250781	down	0.35965	0.74446	PPR repeat containing protein, expressed
LOC_Os12g22145	LOC_Os12g22145	Chr12:12471993-12472878	18.2267	13.2175	-0.463608	down	0.0498	0.261782	expressed protein
LOC_Os03g18790	LOC_Os03g18790	Chr3:10525757-10531377	8.61168	6.7419	-0.353138	down	0.085	0.365804	SAG20, putative, expressed
LOC_Os04g37970	LOC_Os04g37970	Chr4:22594107-22595839	0.538032	0.868942	0.691567	up	0.1849	0.558135	transporter family protein, putative, expressed
LOC_Os05g28190	LOC_Os05g28190	Chr5:16502934-16506624	96.8663	91.155	-0.087673	down	0.6448	0.904113	ranBP1 domain containing protein, expressed
LOC_Os03g10890	LOC_Os03g10890	Chr3:5593819-5596016	8.79112	9.14512	0.0569552	up	0.8037	0.954037	zinc finger, C3HC4 type domain containing protein, expressed
LOC_Os03g48430	LOC_Os03g48430	Chr3:27580908-27582212	69.0512	65.768	-0.0702816	down	0.6997	0.925184	1-aminocyclopropane-1-carboxylate oxidase homolog 4, putative, expressed
LOC_Os02g10200	LOC_Os02g10200	Chr2:5345589-5347486	85.8495	85.8421	-0.000123977	down	0.9993	0.999393	zinc finger A20 and AN1 domain-containing stress-associated protein, putative, expressed
LOC_Os02g10550	LOC_Os02g10550	Chr2:5554685-5556179	0.749986	0.687536	-0.125429	down	0.79535	0.95164	expressed protein
LOC_Os12g18630	LOC_Os12g18630	Chr12:10756635-10762855	29.8893	26.9851	-0.147465	down	0.41675	0.788271	expressed protein
LOC_Os01g16230	LOC_Os01g16230	Chr1:9192248-9193439	0.881806	0.423099	-1.05947	down	0.0711	0.32755	TKL_IRAK_CR4L.2 - The CR4L subfamily has homology with Crinkly4, expressed
LOC_Os09g25550	LOC_Os09g25550	Chr9:15328753-15332301	1.21039	1.41304	0.223324	up	0.4177	0.788712	pentatricopeptide, putative, expressed
LOC_Os10g39540	LOC_Os10g39540	Chr10:21126201-21130094	12.0575	10.5162	-0.197316	down	0.3959	0.774055	protein phosphatase 2C, putative, expressed
LOC_Os04g58420	LOC_Os04g58420	Chr4:34761219-34763491	1.42917	1.80078	0.33345	up	0.38135	0.763588	MLO domain containing protein, putative, expressed
LOC_Os03g15190	LOC_Os03g15190	Chr3:8307295-8311557	17.6786	18.9356	0.0991021	up	0.6302	0.897703	expressed protein
LOC_Os09g26160	LOC_Os09g26160	Chr9:15765944-15770861	4.12546	4.57748	0.149999	up	0.4811	0.827552	glutamate receptor, putative, expressed
LOC_Os07g47570	LOC_Os07g47570	Chr7:28445978-28448449	5.21395	5.40979	0.0531965	up	0.8334	0.962011	expressed protein
LOC_Os07g12790	LOC_Os07g12790	Chr7:7317049-7318060	22.2688	20.4819	-0.120674	down	0.5569	0.865638	expressed protein
LOC_Os04g43160	LOC_Os04g43160	Chr4:25543323-25550603	49.8515	28.0701	-0.8286	down	0.0053	0.055707	expressed protein
LOC_Os01g54784	LOC_Os01g54784	Chr1:31511533-31519595	16.0446	15.6673	-0.0343347	down	0.85835	0.967855	expressed protein
LOC_Os06g40200	LOC_Os06g40200	Chr6:23935974-23942393	10.329	11.1134	0.1056	up	0.5915	0.882061	calcium-binding mitochondrial carrier CBG00135, putative, expressed
LOC_Os11g42500	LOC_Os11g42500	Chr11:25593754-25594897	4.13295	2.19511	-0.912876	down	0.0107	0.092152	dirigent, putative, expressed
LOC_Os08g32120	LOC_Os08g32120	Chr8:19928655-19929307	7.11852	8.6642	0.283488	up	0.38325	0.76497	expressed protein
LOC_Os07g31960	LOC_Os07g31960	Chr7:19007721-19009645	0.94945	1.11293	0.229198	up	0.56615	0.869958	UDP-glucoronosyl and UDP-glucosyl transferase domain containing protein, expressed
LOC_Os03g59580	LOC_Os03g59580	Chr3:33916811-33921098	19.7758	14.9705	-0.401612	down	0.0591	0.291769	hydrolase, NUDIX family, domain containing protein, expressed
LOC_Os01g61910	LOC_Os01g61910	Chr1:35832965-35836375	1.44616	1.44583	-0.000327031	down	0.9936	0.998009	KIP1, putative, expressed
LOC_Os03g02970	LOC_Os03g02970	Chr3:1194254-1204839	9.87627	7.70567	-0.358047	down	0.0786	0.347154	Dicer, putative, expressed
LOC_Os09g33580	LOC_Os09g33580	Chr9:19812622-19815196	3.77898	2.47643	-0.609731	down	0.03345	0.201609	BEE 1, putative, expressed
LOC_Os06g12870	LOC_Os06g12870	Chr6:7043610-7045679	9.91336	9.70247	-0.0310227	down	0.8837	0.973016	leaf senescence related protein, putative, expressed
LOC_Os12g17430	LOC_Os12g17430	Chr12:9995003-9996448	1.57325	2.38545	0.600515	up	0.07075	0.326778	NBS-LRR disease resistance protein, putative, expressed
LOC_Os02g05400	LOC_Os02g05400	Chr2:2593932-2598356	4.3175	4.16296	-0.0525868	down	0.83715	0.962985	transmembrane protein 15, putative, expressed
LOC_Os01g67860	LOC_Os01g67860	Chr1:39433330-39435713	3944.59	3381.74	-0.222107	down	0.60725	0.887697	fructose-bisphospate aldolase isozyme, putative, expressed
LOC_Os03g38790	LOC_Os03g38790	Chr3:21541981-21544654	12.2445	14.7441	0.268012	up	0.3244	0.712441	expressed protein
LOC_Os09g23570	LOC_Os09g23570	Chr9:14007857-14010160	3.86145	4.63264	0.262691	up	0.3218	0.709921	inactive receptor kinase At2g26730 precursor, putative, expressed
LOC_Os01g48790	LOC_Os01g48790	Chr1:27983687-27990383	13.0542	14.5553	0.157026	up	0.3879	0.767485	YT521-B-like family domain containing protein, expressed
LOC_Os10g06000	LOC_Os10g06000	Chr10:3031616-3032720	22.5706	22.5025	-0.00436114	down	0.98405	0.995952	POEI15 - Pollen Ole e I allergen and extensin family protein precursor, expressed
LOC_Os09g02140	LOC_Os09g02140	Chr9:817567-822770	3.08087	3.22628	0.0665334	up	0.8064	0.954962	expressed protein
LOC_Os06g10230	LOC_Os06g10230	Chr6:5244238-5251843	24.7235	28.5499	0.207604	up	0.2626	0.652254	receptor-like protein kinase 5 precursor, putative, expressed
LOC_Os01g72810	LOC_Os01g72810	Chr1:42238810-42240567	68.591	38.8502	-0.820096	down	0.0001	0.00255101	secreted glycoprotein, putative, expressed
LOC_Os04g42870	LOC_Os04g42870	Chr4:25372490-25374580	5.90324	5.00981	-0.236751	down	0.41295	0.785657	methyltransferase domain containing protein, putative, expressed
LOC_Os12g05360	LOC_Os12g05360	Chr12:2417955-2419464	0.460659	0.768622	0.738576	up	0.13375	0.475028	ligA, putative, expressed
LOC_Os02g12120	LOC_Os02g12120	Chr2:6299212-6310619	0.490577	0.54537	0.152756	up	0.6143	0.89123	retrotransposon protein, putative, unclassified, expressed
LOC_Os06g30901	LOC_Os06g30901	Chr6:17947252-17970690	3.10092	3.3322	0.10378	up	0.6455	0.904375	HEAT repeat family protein, putative, expressed
LOC_Os08g39350	LOC_Os08g39350	Chr8:24865938-24872160	21.5415	19.0887	-0.174399	down	0.33885	0.726222	glycerophosphoryl diester phosphodiesterase family protein, putative, expressed
LOC_Os03g17340	LOC_Os03g17340	Chr3:9646749-9651687	1.0354	1.02311	-0.0172238	down	0.95855	0.989046	expressed protein
LOC_Os12g41820	LOC_Os12g41820	Chr12:25901455-25907573	14.5001	14.4842	-0.00158584	down	0.9926	0.997563	heat shock protein DnaJ, putative, expressed
LOC_Os02g05050	LOC_Os02g05050	Chr2:2406656-2407019	2.33422	3.10756	0.412839	up	0.6011	0.885344	OsSAUR4 - Auxin-responsive SAUR gene family member, expressed
LOC_Os09g27160	LOC_Os09g27160	Chr9:16516132-16517919	3.2633	0.734246	-2.152	down	5e-05	0.00139824	expressed protein
LOC_Os02g24330	LOC_Os02g24330	Chr2:14115754-14119386	15.7136	18.702	0.251181	up	0.22825	0.616705	eukaryotic translation initiation factor 4B, putative, expressed
LOC_Os01g02900	LOC_Os01g02900	Chr1:1057136-1059856	2.54831	9.48201	1.89565	up	5e-05	0.00139824	glycosyltransferase, putative, expressed
LOC_Os07g20544	LOC_Os07g20544	Chr7:11865382-11874242	8.8114	8.64716	-0.0271443	down	0.8994	0.977095	aspartokinase, chloroplast precursor, putative, expressed
LOC_Os05g19110	LOC_Os05g19110	Chr5:11087659-11090422	0.315468	0.919047	1.54265	up	0.00125	0.0189038	expressed protein
LOC_Os07g46340	LOC_Os07g46340	Chr7:27635514-27638658	3.17644	4.35375	0.454848	up	0.09815	0.397498	methyltransferase, putative, expressed
LOC_Os03g19410	LOC_Os03g19410	Chr3:10918318-10925988	10.4667	9.75376	-0.101779	down	0.58045	0.876949	OsPOP7 - Putative Prolyl Oligopeptidase homologue, expressed
LOC_Os10g26950	LOC_Os10g26950	Chr10:14187532-14191170	2.11015	2.26336	0.101122	up	0.7474	0.939391	retrotransposon protein, putative, Ty1-copia subclass, expressed
LOC_Os02g53260	LOC_Os02g53260	Chr2:32597492-32600347	2.12933	2.35619	0.146059	up	0.62665	0.896447	acetyltransferase, GNAT family, putative, expressed
LOC_Os08g13795	LOC_Os08g13795	Chr8:8224154-8224982	12.2437	10.9729	-0.158095	down	0.5484	0.86196	expressed protein
LOC_Os04g43420	LOC_Os04g43420	Chr4:25700860-25707506	1.81148	1.32992	-0.445827	down	0.3852	0.765976	PTAC5, putative, expressed
LOC_Os01g52214	LOC_Os01g52214	Chr1:30020916-30023812	63.1302	52.4452	-0.267518	down	0.15035	0.504569	ubiquinone oxidoreductase, putative, expressed
LOC_Os06g44620	LOC_Os06g44620	Chr6:26943093-26949889	13.1312	17.5822	0.421115	up	0.0336	0.202117	AMP-binding domain containing protein, expressed
LOC_Os03g57330	LOC_Os03g57330	Chr3:32700603-32704499	13.3645	14.4885	0.116504	up	0.53405	0.85624	IQ calmodulin-binding motif domain containing protein, expressed
LOC_Os04g59494	LOC_Os04g59494	Chr4:35369082-35382514	18.2111	20.6837	0.183676	up	0.31185	0.702455	transportin-2, putative, expressed
LOC_Os06g06120	LOC_Os06g06120	Chr6:2832461-2836324	10.1189	8.32183	-0.282086	down	0.16745	0.531515	expressed protein
LOC_Os06g42640	LOC_Os06g42640	Chr6:25641387-25645227	7.84274	7.81882	-0.00440719	down	0.98125	0.995136	transposon protein, putative, unclassified, expressed
LOC_Os02g35840	LOC_Os02g35840	Chr2:21529601-21532808	25.3055	25.1453	-0.00916117	down	0.9612	0.989545	expressed protein
LOC_Os03g31730	LOC_Os03g31730	Chr3:18118760-18143297	7.05014	7.19479	0.0293006	up	0.8775	0.971791	expressed protein
LOC_Os04g52750	LOC_Os04g52750	Chr4:31410504-31410993	4361.84	1269.14	-1.78109	down	5e-05	0.00139824	expressed protein
LOC_Os01g09030	LOC_Os01g09030	Chr1:4542295-4546560	35.1095	28.0223	-0.325284	down	0.09795	0.397212	2-aminoethanethiol dioxygenase, putative, expressed
LOC_Os10g40370	LOC_Os10g40370	Chr10:21623618-21624757	7.06976	6.40443	-0.14259	down	0.5635	0.867808	expressed protein
LOC_Os10g40530	LOC_Os10g40530	Chr10:21697018-21697778	11.9765	4.72083	-1.34309	down	0.0002	0.00453214	LTPL146 - Protease inhibitor/seed storage/LTP family protein precursor, expressed
LOC_Os03g47800	LOC_Os03g47800	Chr3:27134164-27138727	21.7789	20.6296	-0.0782169	down	0.68355	0.919185	RNA recognition motif containing protein, expressed
LOC_Os08g19830	LOC_Os08g19830	Chr8:11869979-11879530	35.0788	35.5323	0.0185324	up	0.9197	0.981002	ubiquitin family protein, putative, expressed
LOC_Os07g14580	LOC_Os07g14580	Chr7:8316324-8321430	13.3549	14.0235	0.0704828	up	0.72395	0.932832	mRNA-decapping enzyme, putative, expressed
LOC_Os02g15820	LOC_Os02g15820	Chr2:8938127-8943651	3.74618	4.63412	0.306874	up	0.14855	0.500637	extra-large G-protein-related, putative, expressed
LOC_Os08g10570	LOC_Os08g10570	Chr8:6218685-6224053	46.2536	45.4717	-0.0245966	down	0.89255	0.975677	bifunctional purine biosynthesis protein purH, putative, expressed
LOC_Os05g11580	LOC_Os05g11580	Chr5:6559646-6560352	0.367548	0.540471	0.556283	up	0.5217	0.849743	expressed protein
LOC_Os09g26554	LOC_Os09g26554	Chr9:16074880-16078436	12.5352	14.2431	0.18428	up	0.35475	0.741386	expressed protein
LOC_Os04g45990	LOC_Os04g45990	Chr4:27244078-27246792	5.65497	6.86495	0.279728	up	0.16315	0.524132	histone-lysine N-methyltransferase, putative, expressed
LOC_Os10g39440	LOC_Os10g39440	Chr10:21048270-21052794	28.6296	23.633	-0.276701	down	0.1247	0.457288	transporter family protein, putative, expressed
LOC_Os01g05289	LOC_Os01g05289	Chr1:2488386-2491433	17.1964	16.2614	-0.0806591	down	0.72045	0.93144	expressed protein
LOC_Os03g50290	LOC_Os03g50290	Chr3:28663766-28667970	91.18	110.612	0.278722	up	0.1346	0.476473	14-3-3 protein, putative, expressed
LOC_Os02g47150	LOC_Os02g47150	Chr2:28777003-28784587	6.23346	10.7452	0.78559	up	5e-05	0.00139824	DNA topoisomerase 2, putative, expressed
LOC_Os02g32450	LOC_Os02g32450	Chr2:19186324-19187087	9.03421	7.86303	-0.200314	down	0.4878	0.831759	expressed protein
LOC_Os03g13560	LOC_Os03g13560	Chr3:7329102-7335053	40.883	53.0101	0.374765	up	0.0398	0.22721	hydroxyproline-rich glycoprotein family protein, putative, expressed
LOC_Os06g51160	LOC_Os06g51160	Chr6:30948618-30951470	2.02047	2.30346	0.189113	up	0.50535	0.841337	glycosyl transferase family 8, putative, expressed
LOC_Os12g02320	LOC_Os12g02320	Chr12:737405-737894	5381.36	3972.58	-0.437896	down	0.0306	0.189805	LTPL12 - Protease inhibitor/seed storage/LTP family protein precursor, expressed
LOC_Os05g30340	LOC_Os05g30340	Chr5:17581258-17588207	11.3131	9.05826	-0.320684	down	0.10505	0.413149	expressed protein
LOC_Os03g61750	LOC_Os03g61750	Chr3:35004537-35007724	4.15591	4.47763	0.107574	up	0.6692	0.91384	expressed protein
LOC_Os10g21920	LOC_Os10g21920	Chr10:11289217-11290756	2.60569	2.61954	0.00764656	up	0.981	0.995136	PPR repeat containing protein, expressed
LOC_Os10g25810	LOC_Os10g25810	Chr10:13376891-13377905	2.52724	4.65091	0.879952	up	0.0114	0.0964426	expressed protein
LOC_Os01g03330	LOC_Os01g03330	Chr1:1344556-1346419	2.56949	0.558314	-2.20234	down	5e-05	0.00139824	BBTI3 - Bowman-Birk type bran trypsin inhibitor precursor, expressed
LOC_Os02g31100	LOC_Os02g31100	Chr2:18592515-18596409	22.1297	22.9423	0.0520257	up	0.80435	0.954058	LITAF-domain-containing protein, putative, expressed
LOC_Os06g01640	LOC_Os06g01640	Chr6:375705-382683	4.71034	4.98713	0.0823801	up	0.70565	0.927377	arginine N-methyltransferase 7, putative, expressed
LOC_Os03g42020	LOC_Os03g42020	Chr3:23341804-23347331	8.85965	7.40661	-0.258436	down	0.1768	0.546905	calcium-transporting ATPase, plasma membrane-type, putative, expressed
LOC_Os06g06900	LOC_Os06g06900	Chr6:3273372-3276890	24.9234	17.7818	-0.487096	down	0.0101	0.0890166	helix-loop-helix DNA-binding domain containing protein, expressed
LOC_Os09g28750	LOC_Os09g28750	Chr9:17471020-17472213	4.4531	5.04965	0.181374	up	0.5335	0.855869	gibberellin receptor GID1L2, putative, expressed
LOC_Os07g30670	LOC_Os07g30670	Chr7:18149080-18150712	0.948694	1.20755	0.348063	up	0.4605	0.814329	2Fe-2S iron-sulfur cluster binding domain containing protein, expressed
LOC_Os05g47820	LOC_Os05g47820	Chr5:27412285-27414407	30.4524	17.9562	-0.762076	down	0.00155	0.0223111	expressed protein
LOC_Os01g57610	LOC_Os01g57610	Chr1:33308447-33311391	2.89299	1.56215	-0.889026	down	0.0023	0.0300495	OsGH3.1 - Probable indole-3-acetic acid-amido synthetase, expressed
LOC_Os02g02340	LOC_Os02g02340	Chr2:775493-778356	2.54779	3.48218	0.450741	up	0.13325	0.474804	glycerol-3-phosphate acyltransferase, putative, expressed
LOC_Os12g38490	LOC_Os12g38490	Chr12:23634671-23637678	22.3038	25.2692	0.180095	up	0.31475	0.704339	SCARECROW, putative, expressed
LOC_Os10g35580	LOC_Os10g35580	Chr10:19033884-19036321	4.6481	6.62796	0.511923	up	0.04005	0.228092	ATEB1A-like microtubule associated protein, putative, expressed
LOC_Os04g56580	LOC_Os04g56580	Chr4:33735142-33739411	101.964	93.8703	-0.11932	down	0.5196	0.848255	inositol 1,3,4,5,6-pentakisphosphate 2-kinase, putative, expressed
LOC_Os06g32840	LOC_Os06g32840	Chr6:19095152-19096609	1.31513	0.636264	-1.04751	down	0.10135	0.404967	expressed protein
LOC_Os01g27630	LOC_Os01g27630	Chr1:15410776-15412081	92.4477	162.185	0.810932	up	5e-05	0.00139824	glutathione S-transferase, putative, expressed
LOC_Os12g08670	LOC_Os12g08670	Chr12:4397151-4400640	1.8035	2.34199	0.376934	up	0.1761	0.545682	C2 domain containing protein, expressed
LOC_Os07g29750	LOC_Os07g29750	Chr7:17490698-17493026	1.60398	2.15423	0.425515	up	0.20135	0.581255	glycosyl hydrolases family 16, putative, expressed
LOC_Os02g48560	LOC_Os02g48560	Chr2:29725111-29730355	266.781	272.84	0.032394	up	0.87445	0.971185	fatty acid desaturase, putative, expressed
LOC_Os03g22610	LOC_Os03g22610	Chr3:13031163-13046117	3.11638	3.36691	0.111552	up	0.7289	0.934147	peptidyl-tRNA hydrolase, mitochondrial precursor protein, putative, expressed
LOC_Os08g08970	LOC_Os08g08970	Chr8:5222213-5223311	3.30991	15.9213	2.26609	up	5e-05	0.00139824	Cupin domain containing protein, expressed
LOC_Os12g38940	LOC_Os12g38940	Chr12:23944116-23946753	1.25211	1.00532	-0.316712	down	0.34505	0.731352	ZOS12-06 - C2H2 zinc finger protein, expressed
LOC_Os08g12840	LOC_Os08g12840	Chr8:7610694-7614807	20.8882	18.1532	-0.202469	down	0.3219	0.709996	FabA-like domain containing protein, expressed
LOC_Os08g42640	LOC_Os08g42640	Chr8:26948571-26953515	12.4976	13.5017	0.111487	up	0.57165	0.872858	zinc finger, C3HC4 type domain containing protein, expressed
LOC_Os08g43160	LOC_Os08g43160	Chr8:27296217-27298176	2.23406	2.72261	0.285319	up	0.3184	0.706552	TCP family transcription factor, putative, expressed
LOC_Os03g44450	LOC_Os03g44450	Chr3:25008517-25010400	25.0847	21.14	-0.246835	down	0.2743	0.664132	expressed protein
LOC_Os05g01970	LOC_Os05g01970	Chr5:552020-561773	3.71943	5.93536	0.674254	up	0.0092	0.0835851	NAD dependent epimerase/dehydratase family protein, putative, expressed
LOC_Os05g49240	LOC_Os05g49240	Chr5:28251312-28256758	40.6595	20.2467	-1.0059	down	0.0423	0.235664	homeodomain-related, putative, expressed
LOC_Os03g05730	LOC_Os03g05730	Chr3:2852292-2856682	82.4831	81.4349	-0.0184513	down	0.9249	0.982561	cell division control protein 48 homolog E, putative, expressed
LOC_Os02g08110	LOC_Os02g08110	Chr2:4286998-4288841	3.35499	10.7221	1.6762	up	5e-05	0.00139824	membrane associated DUF588 domain containing protein, putative, expressed
LOC_Os01g15340	LOC_Os01g15340	Chr1:8586048-8586941	0.263133	0.465148	0.821897	up	0.26605	0.656323	flowering promoting factor-like 1, putative, expressed
LOC_Os04g51560	LOC_Os04g51560	Chr4:30545174-30546577	44.2962	51.1295	0.206975	up	0.27555	0.66566	WRKY68, expressed
LOC_Os01g55300	LOC_Os01g55300	Chr1:31830296-31839636	7.83511	8.98332	0.197294	up	0.34295	0.730212	DNA-directed polymerase, putative, expressed
LOC_Os11g09979	LOC_Os11g09979	Chr11:5349185-5354922	88.2654	92.5293	0.0680615	up	0.7078	0.928521	expressed protein
LOC_Os08g23410	LOC_Os08g23410	Chr8:14157549-14158861	6.88072	7.94064	0.206696	up	0.4118	0.784737	rubredoxin family protein, putative, expressed
LOC_Os03g14258	LOC_Os03g14258	Chr3:7751926-7752619	2.14775	1.76453	-0.283546	down	0.541	0.85958	expressed protein
LOC_Os04g09570	LOC_Os04g09570	Chr4:5135226-5142143	65.1285	31.8566	-1.03169	down	0.0057	0.0587343	expressed protein
LOC_Os03g51970	LOC_Os03g51970	Chr3:29823448-29825818	61.7891	59.6666	-0.0504294	down	0.78175	0.949311	growth-regulating factor, putative, expressed
LOC_Os03g13770	LOC_Os03g13770	Chr3:7453612-7457796	15.2277	14.1591	-0.104969	down	0.5759	0.87469	tubulin, putative, expressed
LOC_Os06g36680	LOC_Os06g36680	Chr6:21563716-21567946	1.65892	1.80083	0.118418	up	0.7021	0.925787	homeobox domain containing protein, expressed
LOC_Os01g42040	LOC_Os01g42040	Chr1:23838867-23846881	1.30136	2.14251	0.719275	up	0.07905	0.347856	ubiquitin-conjugating enzyme, putative, expressed
LOC_Os01g08090	LOC_Os01g08090	Chr1:3917917-3920458	0.688528	0.612231	-0.169439	down	0.69425	0.923676	flavonol-3-O-glycoside-7-O-glucosyltransferase 1, putative, expressed
LOC_Os05g50330	LOC_Os05g50330	Chr5:28838408-28840833	2.85885	2.92062	0.0308394	up	0.93665	0.984669	expressed protein
LOC_Os05g28980	LOC_Os05g28980	Chr5:16987046-16997223	39.1469	39.7707	0.0228059	up	0.90315	0.978416	drought induced 19 protein, putative, expressed
LOC_Os12g01430	LOC_Os12g01430	Chr12:267656-270166	23.7407	23.9649	0.0135596	up	0.94375	0.986792	ribosomal protein L10, putative, expressed
LOC_Os08g39550	LOC_Os08g39550	Chr8:25015690-25017363	28.4841	19.4065	-0.553623	down	0.00385	0.0441099	polygalacturonase inhibitor 2 precursor, putative, expressed
LOC_Os06g44910	LOC_Os06g44910	Chr6:27151475-27154086	58.9251	44.7272	-0.39773	down	0.036	0.21222	OsGrx_C4 - glutaredoxin subgroup I, expressed
LOC_Os12g06560	LOC_Os12g06560	Chr12:3179974-3184797	4.06186	4.94443	0.283664	up	0.166	0.529663	expressed protein
LOC_Os06g05804	LOC_Os06g05804	Chr6:2642289-2645274	10.6741	12.8467	0.267286	up	0.271	0.660904	trafficking protein particle complex subunit 4, putative, expressed
LOC_Os11g15000	LOC_Os11g15000	Chr11:8446423-8447410	27.0788	27.2009	0.00649237	up	0.97505	0.994142	expressed protein
LOC_Os06g47710	LOC_Os06g47710	Chr6:28872386-28873805	0.607382	0.374761	-0.696635	down	0.46365	0.816074	leucine-rich repeat receptor-like kinase, putative, expressed
LOC_Os04g45590	LOC_Os04g45590	Chr4:26975598-26976642	0.58516	1.09187	0.899903	up	0.1223	0.451513	glyoxalase family protein, putative, expressed
LOC_Os01g48010	LOC_Os01g48010	Chr1:27482805-27486965	0.220716	0.62591	1.50376	up	0.03565	0.210677	expressed protein
LOC_Os04g48520	LOC_Os04g48520	Chr4:28924931-28929265	11.8244	11.1012	-0.0910511	down	0.6246	0.895504	ZOS4-12 - C2H2 zinc finger protein, expressed
LOC_Os02g58460	LOC_Os02g58460	Chr2:35747229-35751292	7.97445	8.59285	0.107752	up	0.59865	0.885344	beta-catenin-like protein 1, putative, expressed
LOC_Os08g29720	LOC_Os08g29720	Chr8:18251996-18257565	91.4216	91.6995	0.00437857	up	0.97945	0.994996	mitochondrial carrier protein, putative, expressed
LOC_Os09g39590	LOC_Os09g39590	Chr9:22720289-22727500	15.3868	15.0511	-0.0318205	down	0.8659	0.9695	metallo-beta-lactamase, putative, expressed
LOC_Os12g11220	LOC_Os12g11220	Chr12:6051281-6052072	1.02497	2.31355	1.17452	up	0.0176	0.129842	expressed protein
LOC_Os11g37640	LOC_Os11g37640	Chr11:22215790-22219121	25.7394	23.0621	-0.158452	down	0.4171	0.788271	ADP-ribosylation factor, putative, expressed
LOC_Os05g03884	LOC_Os05g03884	Chr5:1724451-1730943	11.8997	8.27578	-0.523953	down	0.0098	0.0874114	homeobox protein knotted-1-like 6, putative, expressed
LOC_Os01g34420	LOC_Os01g34420	Chr1:18977423-18978320	2.96432	3.75344	0.34051	up	0.37555	0.760071	expressed protein
LOC_Os08g44250	LOC_Os08g44250	Chr8:27856932-27858215	79.3557	72.1693	-0.136947	down	0.7211	0.931926	fiber protein Fb14, putative, expressed
LOC_Os01g61720	LOC_Os01g61720	Chr1:35709497-35713662	26.5585	18.3864	-0.530538	down	0.00425	0.0472088	IQ calmodulin-binding motif domain containing protein, expressed
LOC_Os05g35140	LOC_Os05g35140	Chr5:20870120-20873875	5.25576	4.274	-0.298314	down	0.31135	0.702064	nodulin MtN3 family protein, putative, expressed
LOC_Os01g70860	LOC_Os01g70860	Chr1:41007320-41009242	5.07423	3.43251	-0.563925	down	0.0626	0.301841	esterase, putative, expressed
LOC_Os05g30740	LOC_Os05g30740	Chr5:17803039-17803917	0.732673	0.233367	-1.65057	down	0.05635	0.28345	C2 domain containing protein, putative, expressed
LOC_Os02g51700	LOC_Os02g51700	Chr2:31673143-31675290	20.4947	23.2173	0.179953	up	0.36465	0.74951	expressed protein
LOC_Os07g10240	LOC_Os07g10240	Chr7:5497489-5498989	1.41052	0.918523	-0.618839	down	0.15475	0.510595	anthocyanidin 3-O-glucosyltransferase, putative, expressed
LOC_Os01g72090	LOC_Os01g72090	Chr1:41822268-41825087	10.0054	9.28544	-0.107729	down	0.6307	0.898106	phycoerythrobilin ferredoxin oxidoreductase, putative, expressed
LOC_Os06g23360	LOC_Os06g23360	Chr6:13631702-13632940	1.61025	2.42916	0.593177	up	0.11125	0.427372	LTPL70 - Protease inhibitor/seed storage/LTP family protein precursor, expressed
LOC_Os03g11320	LOC_Os03g11320	Chr3:5823514-5828114	91.596	95.4533	0.0595107	up	0.751	0.940718	heparanase-like protein precursor, putative, expressed
LOC_Os09g28560	LOC_Os09g28560	Chr9:17366406-17371403	1.02585	0.906232	-0.178862	down	0.61535	0.891683	protein phosphotase protein, putative, expressed
LOC_Os02g35150	LOC_Os02g35150	Chr2:21110727-21122133	6.25381	6.47481	0.0501033	up	0.8836	0.973016	splicing factor U2AF, putative, expressed
LOC_Os01g42000	LOC_Os01g42000	Chr1:23812708-23814712	2.68107	2.6955	0.00774667	up	0.97455	0.993868	skin secretory protein xP2 precursor, putative, expressed
LOC_Os12g42280	LOC_Os12g42280	Chr12:26268229-26270794	5.13339	4.04779	-0.342778	down	0.14615	0.496831	9-cis-epoxycarotenoid dioxygenase 1, chloroplast precursor, putative, expressed
LOC_Os03g18570	LOC_Os03g18570	Chr3:10393653-10395829	154.501	137.323	-0.170046	down	0.34995	0.736656	40S ribosomal protein S7, putative, expressed
ChrSy.fgenesh.gene.37	ChrSy.fgenesh.gene.37	ChrSy:263285-270260	18.5478	13.5476	-0.453216	down	0.0154	0.118151	expressed protein
LOC_Os07g33850	LOC_Os07g33850	Chr7:20249138-20253102	9.08477	8.38648	-0.115385	down	0.5836	0.878259	ras-related protein, putative, expressed
LOC_Os10g01100	LOC_Os10g01100	Chr10:94797-97746	3.70226	3.21392	-0.204072	down	0.37755	0.761295	receptor-like protein kinase, putative, expressed
LOC_Os09g08160	LOC_Os09g08160	Chr9:4227427-4229778	0.680611	0.57904	-0.233169	down	0.5885	0.880335	plant protein of unknown function domain containing protein, expressed
LOC_Os04g57850	LOC_Os04g57850	Chr4:34444629-34447048	4.83296	5.05449	0.0646606	up	0.77885	0.948317	AMP-binding enzyme, putative, expressed
LOC_Os03g01890	LOC_Os03g01890	Chr3:549822-557909	12.0793	16.8129	0.477025	up	0.0092	0.0835851	START domain containing protein, expressed
LOC_Os01g39010	LOC_Os01g39010	Chr1:21933263-21936072	28.9264	24.9172	-0.215245	down	0.2924	0.683857	50S ribosomal protein, putative, expressed
LOC_Os05g33690	LOC_Os05g33690	Chr5:19828421-19830859	4.42695	6.12127	0.467517	up	0.0429	0.237958	receptor-like protein kinase precursor, putative, expressed
LOC_Os05g29710	LOC_Os05g29710	Chr5:17175701-17177087	5.36708	23.0561	2.10294	up	5e-05	0.00139824	RING-H2 finger protein, putative, expressed
LOC_Os01g09665	LOC_Os01g09665	Chr1:4980669-4981944	0.372934	0.55779	0.580804	up	0.298	0.689975	expressed protein
LOC_Os12g39370	LOC_Os12g39370	Chr12:24215419-24217876	30.5126	30.3968	-0.00548677	down	0.97685	0.994328	expressed protein
LOC_Os06g10580	LOC_Os06g10580	Chr6:5461000-5471943	3.73298	5.31563	0.509915	up	0.01895	0.137027	cyclic nucleotide-gated ion channel, putative, expressed
LOC_Os03g02170	LOC_Os03g02170	Chr3:721112-725295	5.23137	5.29851	0.0183994	up	0.93515	0.984633	transmembrane and coiled-coil domain-containing protein 4, putative, expressed
LOC_Os02g01180	LOC_Os02g01180	Chr2:97997-107892	9.17313	10.6691	0.217951	up	0.2373	0.627847	kinesin motor domain containing protein, putative, expressed
LOC_Os01g33040	LOC_Os01g33040	Chr1:18150893-18157844	2.54032	4.45354	0.80994	up	5e-05	0.00139824	kinesin motor domain containing protein, expressed
LOC_Os05g07220	LOC_Os05g07220	Chr5:3813305-3819769	2.30122	2.31904	0.0111287	up	0.96045	0.989246	kelch repeat-containing protein, putative, expressed
LOC_Os07g18560	LOC_Os07g18560	Chr7:10979122-10980923	0.695208	0.729877	0.0702085	up	0.8741	0.971047	OsFBLD6 - F-box, LRR and FBD domain containing protein, expressed
LOC_Os06g08530	LOC_Os06g08530	Chr6:4213118-4218603	85.419	100.885	0.240083	up	0.24755	0.638881	ubiquitin carboxyl-terminal hydrolase domain containing protein, expressed
LOC_Os11g07060	LOC_Os11g07060	Chr11:3517012-3522211	1.15657	1.41911	0.295142	up	0.2686	0.658376	receptor protein kinase CLAVATA1 precursor, putative, expressed
LOC_Os08g39740	LOC_Os08g39740	Chr8:25156900-25159912	2.75574	3.3314	0.273689	up	0.2651	0.655586	expressed protein
LOC_Os05g27930	LOC_Os05g27930	Chr5:16296913-16300385	19.5206	17.5825	-0.150862	down	0.42745	0.79471	AP2 domain containing protein, expressed
LOC_Os01g52270	LOC_Os01g52270	Chr1:30048290-30049986	2.9976	3.85532	0.363043	up	0.16545	0.528992	NB-ARC domain containing protein, expressed
LOC_Os03g47749	LOC_Os03g47749	Chr3:27081159-27082039	1.23585	0.567778	-1.12211	down	0.15105	0.505607	expressed protein
LOC_Os09g37330	LOC_Os09g37330	Chr9:21565735-21566560	0.68043	1.00074	0.556553	up	0.3048	0.69577	OsSAUR39 - Auxin-responsive SAUR gene family member, expressed
LOC_Os07g31310	LOC_Os07g31310	Chr7:18536371-18541354	1.67344	2.08557	0.317622	up	0.18965	0.56441	PPR repeat domain containing protein, putative, expressed
LOC_Os04g31350	LOC_Os04g31350	Chr4:18757683-18758848	1.29711	1.03449	-0.32637	down	0.45695	0.812701	expressed protein
LOC_Os05g08920	LOC_Os05g08920	Chr5:4936625-4937468	5.49807	7.11232	0.371395	up	0.21265	0.595913	late embryogenesis abundant protein, putative, expressed
LOC_Os03g09880	LOC_Os03g09880	Chr3:4913121-4914145	3.56762	3.83221	0.103213	up	0.7476	0.939391	AIR12, putative, expressed
LOC_Os09g04730	LOC_Os09g04730	Chr9:2512440-2517277	44.2885	56.2622	0.345232	up	0.0565	0.283754	dehydrogenase/reductase SDR family member 2, putative, expressed
LOC_Os05g37150	LOC_Os05g37150	Chr5:21708252-21711677	3.14762	3.43535	0.126198	up	0.6358	0.900717	syntaxin 6, N-terminal domain containing protein, expressed
LOC_Os08g37890	LOC_Os08g37890	Chr8:23998786-24000227	3.90749	8.54058	1.12809	up	0.00015	0.00357622	expressed protein
LOC_Os11g07510	LOC_Os11g07510	Chr11:3808916-3816701	1.63834	1.70282	0.055686	up	0.85205	0.966064	growth regulator related protein, putative, expressed
LOC_Os06g50340	LOC_Os06g50340	Chr6:30470044-30474473	0.582617	0.240368	-1.2773	down	0.0067	0.0664285	receptor protein kinase CLAVATA1 precursor, putative, expressed
LOC_Os12g07830	LOC_Os12g07830	Chr12:3960511-3964001	3.58197	3.68301	0.0401313	up	0.88535	0.973586	OsAPx5 - Stromal Ascorbate Peroxidase encoding gene 5,8, expressed
LOC_Os08g02904	LOC_Os08g02904	Chr8:1240962-1250358	23.1343	23.8273	0.0425836	up	0.8114	0.956543	expressed protein
LOC_Os09g21919	LOC_Os09g21919	Chr9:13273133-13277254	161.889	155.937	-0.0540393	down	0.7566	0.943587	expressed protein
LOC_Os10g32730	LOC_Os10g32730	Chr10:17133151-17137862	16.107	16.1596	0.00469893	up	0.97945	0.994996	haloacid dehalogenase-like hydrolase domain-containing protein 1A, putative, expressed
LOC_Os01g06600	LOC_Os01g06600	Chr1:3108116-3113963	24.8254	30.2176	0.283571	up	0.11815	0.442266	glutaryl-CoA dehydrogenase, mitochondrial precursor, putative, expressed
LOC_Os07g38090	LOC_Os07g38090	Chr7:22840985-22843954	15.7068	16.6981	0.0882928	up	0.64365	0.903609	zinc finger family protein, putative, expressed
LOC_Os01g59110	LOC_Os01g59110	Chr1:34146160-34149193	1.30573	2.47704	0.92376	up	0.00735	0.071199	indole-3-acetate beta-glucosyltransferase, putative, expressed
LOC_Os02g01010	LOC_Os02g01010	Chr2:3513-8377	49.9609	40.8215	-0.291469	down	0.1074	0.418868	OsPDIL1-4 protein disulfide isomerase PDIL1-4, expressed
LOC_Os05g49650	LOC_Os05g49650	Chr5:28480920-28482905	21.3312	22.4172	0.07164	up	0.75675	0.943587	expressed protein
LOC_Os01g60250	LOC_Os01g60250	Chr1:34841615-34845610	0.841411	0.715994	-0.232863	down	0.44245	0.803715	pentatricopeptide, putative, expressed
LOC_Os01g54030	LOC_Os01g54030	Chr1:31076570-31088007	325.027	301.024	-0.110685	down	0.6311	0.898319	NADP-dependent malic enzyme, putative, expressed
LOC_Os01g55094	LOC_Os01g55094	Chr1:31678310-31689927	6.9821	7.48714	0.100753	up	0.60405	0.886514	expressed protein
LOC_Os09g38660	LOC_Os09g38660	Chr9:22230290-22232785	0.822972	0.580022	-0.504736	down	0.15985	0.519036	expressed protein
LOC_Os08g31670	LOC_Os08g31670	Chr8:19632711-19635614	0.380677	0.626964	0.719815	up	0.119	0.44421	transporter, putative, expressed
LOC_Os08g42980	LOC_Os08g42980	Chr8:27163601-27169220	19.0397	17.6039	-0.113119	down	0.54625	0.861541	la domain containing protein, expressed
LOC_Os06g17450	LOC_Os06g17450	Chr6:10126747-10127412	8.98159	15.3858	0.776558	up	0.0123	0.101579	expressed protein
LOC_Os08g24760	LOC_Os08g24760	Chr8:14981400-14992328	8.98847	9.98825	0.152156	up	0.4033	0.7785	ATP-dependent RNA helicase, putative, expressed
LOC_Os05g43460	LOC_Os05g43460	Chr5:25266204-25267217	29.4348	27.4283	-0.10186	down	0.61625	0.891881	DUF567 domain containing protein, putative, expressed
LOC_Os05g02010	LOC_Os05g02010	Chr5:574773-576881	14.1579	17.4167	0.29886	up	0.15505	0.510698	expressed protein
LOC_Os01g40094	LOC_Os01g40094	Chr1:22617779-22624147	28.8164	26.7694	-0.106305	down	0.5665	0.86998	protein phosphatase 2C, putative, expressed
LOC_Os06g02100	LOC_Os06g02100	Chr6:623461-626095	7.04498	5.87178	-0.262797	down	0.26	0.649773	OsFBX181 - F-box domain containing protein, expressed
LOC_Os01g37490	LOC_Os01g37490	Chr1:20950400-20951941	0.738711	0.676958	-0.125945	down	0.78475	0.949778	dynein light chain type 1 domain containing protein, expressed
LOC_Os01g54020	LOC_Os01g54020	Chr1:31070165-31076279	3.04078	2.89362	-0.0715681	down	0.7964	0.95164	tRNA synthetase, putative, expressed
LOC_Os04g57180	LOC_Os04g57180	Chr4:34067652-34070800	0.570352	0.764063	0.421838	up	0.23555	0.625216	flavonol synthase/flavanone 3-hydroxylase, putative, expressed
LOC_Os01g56640	LOC_Os01g56640	Chr1:32669490-32681407	6.42211	7.28836	0.182546	up	0.6251	0.895696	transcription factor jumonji, putative, expressed
LOC_Os05g50250	LOC_Os05g50250	Chr5:28795465-28801238	9.52995	6.31039	-0.594738	down	0.0114	0.0964426	cinnamoyl-CoA reductase-related, putative, expressed
LOC_Os05g31140	LOC_Os05g31140	Chr5:18106223-18110987	78.4605	177.526	1.17799	up	5e-05	0.00139824	glycosyl hydrolases family 17, putative, expressed
LOC_Os03g43670	LOC_Os03g43670	Chr3:24415882-24420073	3.10227	4.32833	0.480485	up	0.02395	0.1607	TKL_IRAK_CR4L.1 - The CR4L subfamily has homology with Crinkly4, expressed
LOC_Os02g22480	LOC_Os02g22480	Chr2:13417118-13420215	12.8506	13.3475	0.0547246	up	0.78815	0.951224	glycosyltransferase, putative, expressed
LOC_Os05g34210	LOC_Os05g34210	Chr5:20243958-20247661	24.7591	23.9574	-0.0474874	down	0.78715	0.950725	expressed protein
LOC_Os03g28940	LOC_Os03g28940	Chr3:16407669-16410080	15.4847	18.0198	0.218741	up	0.28895	0.681039	ZIM domain containing protein, putative, expressed
LOC_Os02g34430	LOC_Os02g34430	Chr2:20622883-20626394	8.95297	9.64995	0.108155	up	0.5735	0.873698	serine/threonine-protein kinase, putative, expressed
LOC_Os06g42720	LOC_Os06g42720	Chr6:25690096-25693908	142.087	171.949	0.275199	up	0.16615	0.529663	amino acid transporter, putative, expressed
LOC_Os12g39340	LOC_Os12g39340	Chr12:24204767-24208276	7.38676	7.29314	-0.0184015	down	0.9346	0.984633	glycosyl transferase, group 1 domain containing protein, expressed
LOC_Os06g51430	LOC_Os06g51430	Chr6:31151344-31156634	36.9231	34.9586	-0.0788746	down	0.65705	0.908599	signal peptide peptidase-like 2B, putative, expressed
LOC_Os08g22852	LOC_Os08g22852	Chr8:13738800-13740419	10.8266	13.0531	0.269805	up	0.2079	0.589672	expressed protein
LOC_Os10g39390	LOC_Os10g39390	Chr10:21011788-21013213	0.438079	0.657041	0.584791	up	0.27895	0.669362	Eukaryotic aspartyl protease domain containing protein, expressed
LOC_Os05g03320	LOC_Os05g03320	Chr5:1348471-1354741	3.43711	4.17938	0.282094	up	0.2382	0.62899	expressed protein
LOC_Os11g02130	LOC_Os11g02130	Chr11:583134-585659	0.159217	0.757465	2.25019	up	0.00735	0.071199	peroxidase precursor, putative, expressed
LOC_Os09g07150	LOC_Os09g07150	Chr9:3490917-3491847	4.80281	4.33494	-0.147864	down	0.6791	0.91734	expressed protein
LOC_Os05g38230	LOC_Os05g38230	Chr5:22406438-22413403	26.7542	13.0967	-1.03057	down	5e-05	0.00139824	oxidoreductase, aldo/keto reductase family protein, putative, expressed
LOC_Os12g43930	LOC_Os12g43930	Chr12:27263718-27265922	26.5892	26.7971	0.0112381	up	0.95225	0.988184	zinc finger, C3HC4 type domain containing protein, expressed
LOC_Os06g15410	LOC_Os06g15410	Chr6:8754365-8757478	2.6505	2.60773	-0.0234708	down	0.9507	0.988149	angel, putative, expressed
LOC_Os05g07650	LOC_Os05g07650	Chr5:4107108-4109880	8.89106	8.69459	-0.0322384	down	0.87055	0.97021	transmembrane 9 superfamily member, putative, expressed
LOC_Os03g06220	LOC_Os03g06220	Chr3:3115965-3123758	28.9529	33.1533	0.195444	up	0.28165	0.673211	DEAD-box ATP-dependent RNA helicase, putative, expressed
LOC_Os02g38140	LOC_Os02g38140	Chr2:23069622-23072535	8.2645	7.75409	-0.0919706	down	0.66615	0.912514	glycosyl transferase family 17 protein, putative, expressed
LOC_Os11g31660	LOC_Os11g31660	Chr11:18516045-18520869	0.758978	0.698784	-0.119213	down	0.7815	0.949311	expressed protein
LOC_Os02g26330	LOC_Os02g26330	Chr2:15467100-15467857	1.85113	2.81391	0.604167	up	0.1331	0.474522	expressed protein
LOC_Os03g11970	LOC_Os03g11970	Chr3:6275795-6279582	11.642	11.7762	0.0165304	up	0.933	0.98431	tubulin/FtsZ domain containing protein, putative, expressed
LOC_Os01g46870	LOC_Os01g46870	Chr1:26734013-26735516	4.72002	2.75797	-0.775185	down	0.01095	0.0938914	AP2 domain containing protein, expressed
LOC_Os10g21020	LOC_Os10g21020	Chr10:10653201-10654972	2.96488	2.45743	-0.270823	down	0.46725	0.818458	expressed protein
LOC_Os02g36550	LOC_Os02g36550	Chr2:22068013-22070683	1.32342	5.23661	1.98437	up	5e-05	0.00139824	phosphopantothenate--cysteine ligase, putative, expressed
LOC_Os01g07810	LOC_Os01g07810	Chr1:3742693-3744539	42.4174	37.4825	-0.178438	down	0.35865	0.743758	protein of unknown function domain containing protein, expressed
LOC_Os07g09340	LOC_Os07g09340	Chr7:4914607-4920788	35.1721	38.3704	0.125561	up	0.50035	0.838762	plasma membrane ATPase, putative, expressed
LOC_Os09g31140	LOC_Os09g31140	Chr9:18735014-18739476	2.19596	2.19186	-0.00269536	down	0.98735	0.996443	ZOS9-16 - C2H2 zinc finger protein, expressed
LOC_Os02g48820	LOC_Os02g48820	Chr2:29875562-29876705	7.20023	5.24555	-0.456948	down	0.10495	0.413134	plastocyanin-like domain containing protein, putative, expressed
LOC_Os05g11260	LOC_Os05g11260	Chr5:6358098-6362407	3.58959	6.28359	0.807769	up	0.0002	0.00453214	expressed protein
LOC_Os02g43750	LOC_Os02g43750	Chr2:26392962-26403263	11.3465	13.3312	0.232556	up	0.24625	0.638235	transcription initiation factor, putative, expressed
LOC_Os11g14730	LOC_Os11g14730	Chr11:8303188-8303750	13.8473	12.2216	-0.180167	down	0.59935	0.885344	expressed protein
LOC_Os01g05810	LOC_Os01g05810	Chr1:2776972-2781775	6.54923	11.9497	0.867574	up	0.00015	0.00357622	gamma-glutamyltranspeptidase 1 precursor, putative, expressed
LOC_Os02g03330	LOC_Os02g03330	Chr2:1344643-1347027	61.1937	70.4773	0.203774	up	0.2571	0.648144	expressed protein
LOC_Os04g38914	LOC_Os04g38914	Chr4:23125232-23126052	17.7518	24.2351	0.449132	up	0.0529	0.271702	expressed protein
LOC_Os12g40115	LOC_Os12g40115	Chr12:24815282-24817377	71.6151	48.3316	-0.567297	down	0.0051	0.054054	expressed protein
LOC_Os06g36210	LOC_Os06g36210	Chr6:21208191-21218155	3.78065	1.22536	-1.62543	down	0.0073	0.0708103	amino acid transporter, putative, expressed
LOC_Os01g08970	LOC_Os01g08970	Chr1:4497718-4504407	65.045	66.0908	0.0230113	up	0.90065	0.97786	SSRP1-like FACT complex subunit, putative, expressed
LOC_Os08g30060	LOC_Os08g30060	Chr8:18474166-18480852	57.1015	54.6455	-0.0634259	down	0.7375	0.936408	proton pump interactor, putative, expressed
LOC_Os01g16190	LOC_Os01g16190	Chr1:9166352-9169971	92.2072	81.6239	-0.175888	down	0.32565	0.713801	26S proteasome non-ATPase regulatory subunit 14, putative, expressed
LOC_Os01g02060	LOC_Os01g02060	Chr1:576442-579569	21.5516	12.3517	-0.803089	down	5e-05	0.00139824	TOO MANY MOUTHS precursor, putative, expressed
LOC_Os04g40490	LOC_Os04g40490	Chr4:24054884-24058958	1.05225	1.18899	0.176259	up	0.59545	0.883615	glycosyl hydrolase family 5 protein, putative, expressed
LOC_Os01g16770	LOC_Os01g16770	Chr1:9526186-9526984	0.759809	0.285468	-1.41231	down	0.078	0.34564	expansin precursor, putative, expressed
LOC_Os01g33000	LOC_Os01g33000	Chr1:18124928-18128894	48.1766	42.1209	-0.193795	down	0.30055	0.692491	expressed protein
LOC_Os12g12950	LOC_Os12g12950	Chr12:7171809-7176578	3.34187	3.83029	0.196799	up	0.5158	0.845466	expressed protein
LOC_Os12g42110	LOC_Os12g42110	Chr12:26109880-26115852	4.71612	5.06426	0.10275	up	0.65145	0.906403	phosphonate metabolism protein-related, putative, expressed
LOC_Os02g02520	LOC_Os02g02520	Chr2:896073-900377	9.71585	9.75111	0.00522649	up	0.98095	0.995136	expressed protein
LOC_Os07g32020	LOC_Os07g32020	Chr7:19045830-19048232	0.978825	1.56343	0.675594	up	0.0616	0.299099	UDP-glucoronosyl and UDP-glucosyl transferase domain containing protein, expressed
LOC_Os06g21480	LOC_Os06g21480	Chr6:12412524-12415341	39.9261	38.8878	-0.0380156	down	0.8479	0.965136	60S ribosomal protein L31, putative, expressed
LOC_Os01g10820	LOC_Os01g10820	Chr1:5770149-5772034	97.5341	84.4721	-0.207431	down	0.2784	0.668938	ribosomal protein L5, putative, expressed
LOC_Os06g23790	LOC_Os06g23790	Chr6:13900583-13901962	21.4024	20.7178	-0.0469061	down	0.81575	0.957101	expressed protein
LOC_Os12g01950	LOC_Os12g01950	Chr12:562987-565823	6.00848	7.61922	0.342644	up	0.14	0.486853	expressed protein
LOC_Os11g40500	LOC_Os11g40500	Chr11:24166426-24169621	16.7374	17.4925	0.0636601	up	0.76785	0.945907	OsSigP7 - Putative Type I Signal Peptidase homologue; employs a putative Ser/Lys catalytic dyad, expressed
LOC_Os04g45520	LOC_Os04g45520	Chr4:26931452-26932639	1.54668	0.196211	-2.9787	down	0.0053	0.055707	integral membrane protein, putative, expressed
LOC_Os01g72950	LOC_Os01g72950	Chr1:42312148-42313577	1.02485	1.63373	0.672764	up	0.14355	0.493138	expressed protein
LOC_Os05g04215	LOC_Os05g04215	Chr5:1910341-1911364	3.37179	3.25481	-0.0509395	down	0.95245	0.988201	expressed protein
LOC_Os02g06070	LOC_Os02g06070	Chr2:3028947-3031113	1.51838	2.02286	0.41386	up	0.1465	0.497549	phytosulfokine receptor precursor, putative, expressed
LOC_Os11g11210	LOC_Os11g11210	Chr11:6201168-6204659	1.07051	1.19566	0.159511	up	0.7199	0.931215	OsClp12 - Putative Clp protease homologue, expressed
LOC_Os11g07120	LOC_Os11g07120	Chr11:3541119-3545648	1.38099	2.16278	0.647177	up	0.0134	0.107485	receptor kinase-like protein, identical, putative, expressed
LOC_Os06g07160	LOC_Os06g07160	Chr6:3428698-3433505	22.2433	21.9724	-0.0176769	down	0.9221	0.981116	expressed protein
LOC_Os02g36619	LOC_Os02g36619	Chr2:22110120-22117660	0.339564	1.05531	1.63592	up	0.0003	0.00625145	exo70 exocyst complex subunit, putative, expressed
LOC_Os01g32750	LOC_Os01g32750	Chr1:17960864-17968602	17.3182	19.3225	0.157992	up	0.38735	0.766961	TATA binding protein-associated factor, putative, expressed
LOC_Os02g54160	LOC_Os02g54160	Chr2:33199803-33202684	69.2681	73.2749	0.0811265	up	0.6552	0.907983	AP2 domain containing protein, expressed
LOC_Os07g09675	LOC_Os07g09675	Chr7:5133445-5136685	2.84041	1.91204	-0.570981	down	0.0216	0.149705	expressed protein
LOC_Os09g03610	LOC_Os09g03610	Chr9:1790445-1799611	17.4864	19.3027	0.142574	up	0.42915	0.795592	flowering time control protein FCA, putative, expressed
LOC_Os05g19030	LOC_Os05g19030	Chr5:11042568-11045695	0.908555	1.85622	1.03072	up	0.00435	0.0481455	expressed protein
LOC_Os01g50470	LOC_Os01g50470	Chr1:28978118-28983868	0.87023	1.35548	0.639335	up	0.0247	0.163942	regulator of chromosome condensation, putative, expressed
LOC_Os10g22950	LOC_Os10g22950	Chr10:11935625-11942908	20.1364	19.8058	-0.0238818	down	0.88985	0.974945	calmodulin-binding transcription activator, putative, expressed
LOC_Os04g34380	LOC_Os04g34380	Chr4:20822082-20823593	0.491765	0.703174	0.515913	up	0.54445	0.860627	expressed protein
LOC_Os03g16580	LOC_Os03g16580	Chr3:9138550-9143660	5.59491	4.77925	-0.22733	down	0.3766	0.760592	expressed protein
LOC_Os06g05860	LOC_Os06g05860	Chr6:2678429-2688554	4.92398	5.47185	0.152205	up	0.61555	0.891768	6-phosphofructokinase, putative, expressed
LOC_Os11g11370	LOC_Os11g11370	Chr11:6308500-6310797	21.8068	20.3489	-0.0998296	down	0.61465	0.891365	expressed protein
LOC_Os09g22510	LOC_Os09g22510	Chr9:13580162-13581415	8.89487	8.37143	-0.0875001	down	0.7077	0.928446	expressed protein
LOC_Os12g28090	LOC_Os12g28090	Chr12:16582653-16585354	3.28816	2.1065	-0.642434	down	0.0206	0.145342	expressed protein
LOC_Os08g39290	LOC_Os08g39290	Chr8:24827218-24827811	0.509089	1.45676	1.51678	up	0.05445	0.276623	EF hand family protein, expressed
LOC_Os06g51330	LOC_Os06g51330	Chr6:31082745-31089543	11.571	13.3976	0.211452	up	0.26445	0.65443	expressed protein
LOC_Os03g02640	LOC_Os03g02640	Chr3:974603-978415	7.67067	7.38137	-0.0554622	down	0.8131	0.956791	methylthioribose kinase, putative, expressed
LOC_Os10g09240	LOC_Os10g09240	Chr10:4994497-4995160	4.49654	2.83984	-0.663004	down	0.0976	0.39669	expressed protein
LOC_Os10g14020	LOC_Os10g14020	Chr10:7623931-7625107	11.0485	2.93322	-1.9133	down	5e-05	0.00139824	TPD1, putative, expressed
LOC_Os01g45190	LOC_Os01g45190	Chr1:25636949-25640563	21.8816	23.4569	0.100296	up	0.59365	0.883124	DEAD-box ATP-dependent RNA helicase, putative, expressed
LOC_Os12g38640	LOC_Os12g38640	Chr12:23735745-23736790	3.91414	6.14456	0.650613	up	0.0437	0.240596	expressed protein
LOC_Os09g10000	LOC_Os09g10000	Chr9:5445590-5450231	15.9744	14.6479	-0.125068	down	0.52415	0.851476	expressed protein
LOC_Os06g47940	LOC_Os06g47940	Chr6:28993795-28995033	3.38359	3.9161	0.210862	up	0.51305	0.844305	nifU, putative, expressed
LOC_Os01g60110	LOC_Os01g60110	Chr1:34769116-34772371	2.04511	2.10471	0.0414477	up	0.8917	0.975481	E2F-related protein, putative, expressed
LOC_Os10g02220	LOC_Os10g02220	Chr10:771678-776347	3.07186	4.11933	0.423295	up	0.10015	0.40249	peptide transporter PTR2, putative, expressed
LOC_Os05g25880	LOC_Os05g25880	Chr5:15057415-15058253	2.30148	2.26145	-0.0253136	down	0.9511	0.988163	N-dimethylguanosine tRNA methyltransferase, putative, expressed
LOC_Os05g49990	LOC_Os05g49990	Chr5:28667172-28668904	13.041	11.3981	-0.194262	down	0.5283	0.85441	expressed protein
LOC_Os01g72310	LOC_Os01g72310	Chr1:41919629-41925302	3.75588	3.42817	-0.131711	down	0.5081	0.842282	OsFBO7 - F-box and other domain containing protein, expressed
LOC_Os01g13390	LOC_Os01g13390	Chr1:7457834-7459959	4.48913	6.56562	0.548494	up	0.04275	0.237494	expressed protein
LOC_Os05g46350	LOC_Os05g46350	Chr5:26863362-26866194	0.872814	2.10441	1.26967	up	0.0011	0.0171915	IQ calmodulin-binding motif domain containing protein, expressed
LOC_Os03g15250	LOC_Os03g15250	Chr3:8339940-8344641	0.615342	0.817219	0.409334	up	0.19105	0.566303	lectin-like receptor kinase, putative, expressed
LOC_Os10g25010	LOC_Os10g25010	Chr10:12870884-12874087	6.60571	8.3622	0.340169	up	0.1624	0.523365	OsCML8 - Calmodulin-related calcium sensor protein, expressed
LOC_Os04g33310	LOC_Os04g33310	Chr4:20144020-20145529	1.76878	1.66628	-0.0861229	down	0.84485	0.964513	expressed protein
LOC_Os02g51840	LOC_Os02g51840	Chr2:31754624-31758360	21.8867	19.0642	-0.199189	down	0.3215	0.709696	expressed protein
LOC_Os01g65620	LOC_Os01g65620	Chr1:38098936-38099628	10.5849	8.64196	-0.292571	down	0.2975	0.689337	expressed protein
LOC_Os01g71190	LOC_Os01g71190	Chr1:41186973-41188839	2.08571	3.10612	0.574577	up	0.13445	0.476334	photosystem II reaction center PSB28 protein, chloroplast precursor, putative, expressed
LOC_Os01g10370	LOC_Os01g10370	Chr1:5454553-5455691	5.90631	0.706476	-3.06355	down	5e-05	0.00139824	AP2 domain containing protein, expressed
LOC_Os07g07070	LOC_Os07g07070	Chr7:3483092-3489389	0.847173	0.897753	0.083661	up	0.87405	0.971047	anthranilate phosphoribosyltransferase, putative, expressed
LOC_Os04g39040	LOC_Os04g39040	Chr4:23185920-23190787	33.1499	36.1659	0.125627	up	0.4875	0.831511	UBA and UBX domain-containing protein, putative, expressed
LOC_Os12g14220	LOC_Os12g14220	Chr12:8076283-8076815	5.25595	4.20847	-0.320653	down	0.4298	0.795861	expressed protein
LOC_Os09g04300	LOC_Os09g04300	Chr9:2288100-2290986	32.902	30.8622	-0.0923335	down	0.6605	0.909372	expressed protein
LOC_Os05g01470	LOC_Os05g01470	Chr5:267815-278060	1.58664	1.95635	0.302191	up	0.22615	0.614448	methionine S-methyltransferase, putative, expressed
LOC_Os05g48310	LOC_Os05g48310	Chr5:27695306-27697523	79.2375	70.7099	-0.16427	down	0.36435	0.749149	60S ribosomal protein L35a-3, putative, expressed
LOC_Os09g34190	LOC_Os09g34190	Chr9:20183266-20186307	7.96866	8.26235	0.0522154	up	0.7972	0.95164	acyl-coenzyme A thioesterase 10, mitochondrial precursor, putative, expressed
LOC_Os12g04210	LOC_Os12g04210	Chr12:1774947-1777703	7.42203	9.35151	0.333385	up	0.20895	0.59078	mitochondrial glycoprotein, putative, expressed
LOC_Os09g32470	LOC_Os09g32470	Chr9:19384604-19387021	3.42163	4.88484	0.513629	up	0.06465	0.308065	membrane protein, putative, expressed
LOC_Os07g39620	LOC_Os07g39620	Chr7:23746455-23748732	54.1366	46.2034	-0.228606	down	0.2002	0.580229	C2 domain containing protein, putative, expressed
LOC_Os05g06750	LOC_Os05g06750	Chr5:3526716-3530425	20.7226	20.5907	-0.00920987	down	0.95865	0.98905	dihydrolipoyl dehydrogenase, mitochondrial precursor, putative, expressed
LOC_Os08g17680	LOC_Os08g17680	Chr8:10810310-10813333	17.2492	13.2816	-0.377098	down	0.0743	0.336596	stromal cell-derived factor 2-like protein precursor, putative, expressed
LOC_Os05g26820	LOC_Os05g26820	Chr5:15556058-15560409	4.32221	5.73313	0.407553	up	0.06975	0.323921	CAMK_KIN1/SNF1/Nim1_like.20 - CAMK includes calcium/calmodulin depedent protein kinases, expressed
LOC_Os05g44050	LOC_Os05g44050	Chr5:25620550-25623352	118.89	99.6668	-0.254437	down	0.16695	0.530711	ras-related protein, putative, expressed
LOC_Os07g48900	LOC_Os07g48900	Chr7:29261209-29261983	4.69628	3.25468	-0.529002	down	0.15225	0.507775	expressed protein
LOC_Os04g51000	LOC_Os04g51000	Chr4:30182588-30185852	0.893444	2.53702	1.50569	up	0.0001	0.00255101	transcription factor FL, putative, expressed
LOC_Os06g48530	LOC_Os06g48530	Chr6:29357511-29364555	14.2008	17.363	0.290039	up	0.112	0.428875	ZOS6-09 - C2H2 zinc finger protein, expressed
LOC_Os03g55130	LOC_Os03g55130	Chr3:31378059-31381637	18.9206	17.8757	-0.0819598	down	0.6477	0.904897	expressed protein
LOC_Os03g09870	LOC_Os03g09870	Chr3:4909637-4912358	32.8324	31.3412	-0.06706	down	0.723	0.932832	mitochondrial import inner membrane translocase subunit Tim17, putative, expressed
LOC_Os02g47190	LOC_Os02g47190	Chr2:28808919-28811976	1.23579	2.41852	0.968687	up	0.00455	0.04977	MYB family transcription factor, putative, expressed
LOC_Os04g14510	LOC_Os04g14510	Chr4:8117433-8126311	16.9868	18.1196	0.0931352	up	0.60345	0.886178	expressed protein
LOC_Os09g11450	LOC_Os09g11450	Chr9:6373267-6383644	19.4773	22.6734	0.219206	up	0.2217	0.608508	transporter, monovalent cation:proton antiporter-2 family, putative, expressed
LOC_Os11g37990	LOC_Os11g37990	Chr11:22523575-22529593	6.71803	6.629	-0.0192465	down	0.9181	0.980759	chloroplastic group IIA intron splicing facilitator CRS1, chloroplast precursor, putative, expressed
LOC_Os07g36630	LOC_Os07g36630	Chr7:21910215-21915284	1.17854	1.01352	-0.217629	down	0.46985	0.820028	CSLF8 - cellulose synthase-like family F; beta1,3;1,4 glucan synthase, expressed
LOC_Os04g12744	LOC_Os04g12744	Chr4:7044043-7047997	1.85404	2.30041	0.311219	up	0.24845	0.639821	expressed protein
LOC_Os02g13800	LOC_Os02g13800	Chr2:7463931-7465506	21.0689	31.2182	0.567271	up	0.0032	0.0385956	HSF-type DNA-binding domain containing protein, expressed
LOC_Os04g39350	LOC_Os04g39350	Chr4:23422506-23423339	1.09837	2.95367	1.42714	up	0.00525	0.0554525	heavy metal associated domain containing protein, expressed
LOC_Os04g38570	LOC_Os04g38570	Chr4:22914741-22921316	12.5422	14.5173	0.210984	up	0.25305	0.644157	multidrug resistance protein, putative, expressed
LOC_Os07g08160	LOC_Os07g08160	Chr7:4145911-4146866	7.02034	9.5725	0.447354	up	0.12925	0.467146	early light-induced protein, chloroplast precursor, putative, expressed
LOC_Os01g62190	LOC_Os01g62190	Chr1:36001240-36002103	34.5104	21.5751	-0.677662	down	0.0026	0.0329676	ZOS1-15 - C2H2 zinc finger protein, expressed
LOC_Os03g58330	LOC_Os03g58330	Chr3:33233105-33237601	5.04002	5.30388	0.0736194	up	0.7435	0.93832	BHLH transcription factor, putative, expressed
LOC_Os01g03500	LOC_Os01g03500	Chr1:1410986-1413093	8.51929	8.0704	-0.0780928	down	0.72735	0.933837	expressed protein
LOC_Os12g39620	LOC_Os12g39620	Chr12:24454956-24462001	11.6342	12.8609	0.144621	up	0.5521	0.863422	disease resistance protein, putative, expressed
LOC_Os03g11890	LOC_Os03g11890	Chr3:6227227-6232509	10.4344	11.8472	0.183191	up	0.3006	0.692491	potyvirus VPg interacting protein, putative, expressed
LOC_Os04g40030	LOC_Os04g40030	Chr4:23826524-23829383	3.30532	2.7575	-0.261429	down	0.34225	0.72901	OsFBO17 - F-box and other domain containing protein, expressed
LOC_Os06g46366	LOC_Os06g46366	Chr6:28133800-28138103	7.58721	8.74746	0.205294	up	0.30575	0.696078	zinc finger, C3HC4 type, domain containing protein, expressed
LOC_Os01g49930	LOC_Os01g49930	Chr1:28675507-28680156	6.54546	6.12275	-0.0963162	down	0.6517	0.906403	expressed protein
LOC_Os04g10590	LOC_Os04g10590	Chr4:5742643-5744751	1.40831	0.235693	-2.57898	down	0.0001	0.00255101	retrotransposon protein, putative, unclassified, expressed
LOC_Os09g27744	LOC_Os09g27744	Chr9:16884254-16885576	43.883	37.1151	-0.241656	down	0.21625	0.600663	expressed protein
LOC_Os05g48410	LOC_Os05g48410	Chr5:27756065-27759135	40.2695	38.1477	-0.0780887	down	0.6742	0.915494	50S ribosomal protein L21, chloroplast precursor, putative, expressed
LOC_Os12g43000	LOC_Os12g43000	Chr12:26714542-26718178	3.74786	4.23019	0.174656	up	0.4728	0.822352	retrotransposon protein, putative, unclassified, expressed
LOC_Os03g29750	LOC_Os03g29750	Chr3:16948525-16954732	16.2651	15.7101	-0.0500899	down	0.7827	0.94951	expressed protein
LOC_Os05g44170	LOC_Os05g44170	Chr5:25666143-25667391	18.5371	13.3573	-0.472794	down	0.0361	0.212402	cyclic phosphodiesterase, putative, expressed
LOC_Os09g23110	LOC_Os09g23110	Chr9:13666486-13671302	3.53053	3.74549	0.0852712	up	0.7223	0.932749	transporter family protein, putative, expressed
LOC_Os02g45054	LOC_Os02g45054	Chr2:27316019-27325663	27.2865	33.0162	0.274985	up	0.15145	0.506285	ZOS2-15 - C2H2 zinc finger protein, expressed
LOC_Os04g34976	LOC_Os04g34976	Chr4:21258334-21262830	8.77245	8.7541	-0.00302096	down	0.98825	0.996685	SET domain containing protein, expressed
LOC_Os04g06340	LOC_Os04g06340	Chr4:3310334-3310831	8.42445	0	#NAME?	down	0.00125	0.0189038	MEGL11 - Maternally expressed gene MEG family protein precursor, expressed
LOC_Os10g41050	LOC_Os10g41050	Chr10:22046531-22048449	19.8259	16.898	-0.230535	down	0.2625	0.652254	ribosomal L18p/L5e family protein, expressed
LOC_Os03g04240	LOC_Os03g04240	Chr3:1948314-1949543	6.82044	2.32159	-1.55475	down	0.0002	0.00453214	glutathione S-transferase, putative, expressed
LOC_Os01g63990	LOC_Os01g63990	Chr1:37154447-37157450	4.15556	6.78175	0.706615	up	0.00995	0.0882734	hydrolase, alpha/beta fold family protein, putative, expressed
LOC_Os02g49530	LOC_Os02g49530	Chr2:30276339-30279327	67.5996	60.7358	-0.154468	down	0.3859	0.766054	AGAP000425-PA, putative, expressed
LOC_Os02g09980	LOC_Os02g09980	Chr2:5188885-5189802	1.5397	0.203259	-2.92125	down	0.0058	0.0595649	expressed protein
LOC_Os01g65640	LOC_Os01g65640	Chr1:38106330-38107815	1.1929	1.33196	0.159076	up	0.6779	0.917159	expressed protein
LOC_Os03g52620	LOC_Os03g52620	Chr3:30179542-30181178	0.976275	1.33194	0.448165	up	0.2348	0.624883	expressed protein
LOC_Os02g29140	LOC_Os02g29140	Chr2:17257939-17266066	14.5026	16.1435	0.154635	up	0.42675	0.794224	ankyrin, putative, expressed
LOC_Os05g45460	LOC_Os05g45460	Chr5:26371479-26372860	4.65938	13.5337	1.53834	up	5e-05	0.00139824	POEI52 - Pollen Ole e I allergen and extensin family protein precursor, expressed
LOC_Os03g06120	LOC_Os03g06120	Chr3:3068968-3074191	62.6894	57.3528	-0.128357	down	0.4798	0.826526	PLAC8 family protein, expressed
LOC_Os09g15760	LOC_Os09g15760	Chr9:9629853-9631896	1.55455	1.14631	-0.439501	down	0.4858	0.830576	expressed protein
LOC_Os07g26690	LOC_Os07g26690	Chr7:15406441-15409801	734.809	471.311	-0.640691	down	0.00285	0.0354478	aquaporin protein, putative, expressed
LOC_Os01g05060	LOC_Os01g05060	Chr1:2374471-2376768	10.0983	13.9949	0.470788	up	0.0266	0.173081	mitochondrial glycoprotein, putative, expressed
LOC_Os05g42120	LOC_Os05g42120	Chr5:24627220-24629162	1.58896	0.848468	-0.905147	down	0.0479	0.25472	heat shock protein, putative, expressed
LOC_Os01g46980	LOC_Os01g46980	Chr1:26811848-26816727	123.378	101.805	-0.277279	down	0.1326	0.473524	vacuolar ATP synthase subunit E, putative, expressed
LOC_Os04g36730	LOC_Os04g36730	Chr4:22189013-22191831	7.56808	8.43893	0.157134	up	0.50655	0.842031	PHD finger protein, putative, expressed
LOC_Os06g28480	LOC_Os06g28480	Chr6:16198161-16200384	5.95559	6.39594	0.102913	up	0.64355	0.903609	polygalacturonase inhibitor 1 precursor, putative, expressed
LOC_Os11g44950	LOC_Os11g44950	Chr11:27203544-27210578	3.95624	5.58179	0.496597	up	0.0508	0.264902	glycosyl hydrolase family 3 protein, putative, expressed
LOC_Os08g39060	LOC_Os08g39060	Chr8:24677582-24680400	7.83809	9.39341	0.261147	up	0.207	0.588283	F-box protein At-B, putative, expressed
LOC_Os06g40590	LOC_Os06g40590	Chr6:24198168-24206081	8.78582	8.86088	0.0122725	up	0.94925	0.987969	expressed protein
LOC_Os04g43360	LOC_Os04g43360	Chr4:25640267-25644607	78.5582	66.7714	-0.23453	down	0.19915	0.578579	Os4bglu14 - monolignol beta-glucoside homologue without catalytic acid/base, expressed
LOC_Os03g48710	LOC_Os03g48710	Chr3:27762911-27767124	19.6018	21.7009	0.14677	up	0.55555	0.864917	expressed protein
LOC_Os07g35870	LOC_Os07g35870	Chr7:21466735-21469857	53.726	44.7681	-0.263148	down	0.16165	0.522043	basic helix-loop-helix DND-binding domain containing protein, expressed
LOC_Os02g10590	LOC_Os02g10590	Chr2:5567951-5569801	1.17149	1.35865	0.213822	up	0.6402	0.902432	peptidyl-prolyl cis-trans isomerase, FKBP-type, putative, expressed
LOC_Os04g44190	LOC_Os04g44190	Chr4:26158844-26166781	0.752207	1.00014	0.411006	up	0.4362	0.799836	expressed protein
LOC_Os06g40060	LOC_Os06g40060	Chr6:23843211-23847174	22.648	23.1643	0.03252	up	0.86505	0.969153	glycosyltransferase family protein, putative, expressed
LOC_Os07g14280	LOC_Os07g14280	Chr7:8143509-8145925	14.9104	13.0622	-0.190923	down	0.33755	0.724814	WD domain, G-beta repeat domain containing protein, expressed
LOC_Os08g37350	LOC_Os08g37350	Chr8:23593691-23601132	11.5301	12.9339	0.165757	up	0.3639	0.748868	ubiquitin carboxyl-terminal hydrolase family protein, expressed
LOC_Os06g49090	LOC_Os06g49090	Chr6:29744299-29750636	21.8239	24.9912	0.195512	up	0.2706	0.660603	transposon protein, putative, unclassified, expressed
LOC_Os05g08980	LOC_Os05g08980	Chr5:4971558-4976514	37.9319	35.9134	-0.0788883	down	0.65595	0.908495	expressed protein
LOC_Os10g41160	LOC_Os10g41160	Chr10:22112296-22113765	67.2375	33.7939	-0.992503	down	5e-05	0.00139824	expressed protein
LOC_Os05g13580	LOC_Os05g13580	Chr5:7533632-7534664	45.9953	43.421	-0.0830934	down	0.6678	0.913145	OsCML18 - Calmodulin-related calcium sensor protein, expressed
LOC_Os11g32940	LOC_Os11g32940	Chr11:19449008-19453866	9.54888	8.36857	-0.19035	down	0.3403	0.727306	OsFBX421 - F-box domain containing protein, expressed
LOC_Os07g11360	LOC_Os07g11360	Chr7:6254860-6255627	1147.06	567.405	-1.01549	down	5e-05	0.00139824	RAL3 - Seed allergenic protein RA5/RA14/RA17 precursor, expressed
LOC_Os08g25050	LOC_Os08g25050	Chr8:15199728-15201818	19.4137	23.5728	0.280048	up	0.129	0.466792	PIF-like orf1, putative, expressed
LOC_Os11g41770	LOC_Os11g41770	Chr11:25100786-25103487	0.774483	1.14825	0.568132	up	0.1213	0.449286	expressed protein
LOC_Os08g38110	LOC_Os08g38110	Chr8:24143229-24144696	1.94312	0.391815	-2.31013	down	0.0009	0.0147183	cytokinin-O-glucosyltransferase 1, putative, expressed
LOC_Os12g42160	LOC_Os12g42160	Chr12:26131004-26136197	0.697489	1.36921	0.9731	up	0.0009	0.0147183	kinesin motor domain containing protein, putative, expressed
LOC_Os10g36030	LOC_Os10g36030	Chr10:19255872-19258067	2.76482	2.73456	-0.0158793	down	0.97475	0.993978	cytochrome b561, putative, expressed
LOC_Os12g02030	LOC_Os12g02030	Chr12:602655-604538	1.81927	1.55394	-0.227429	down	0.54195	0.859772	BTB9 - Bric-a-Brac, Tramtrack, Broad Complex BTB domain, expressed
LOC_Os12g21720	LOC_Os12g21720	Chr12:12212616-12214414	2.26028	2.24918	-0.00710122	down	0.98805	0.99667	retrotransposon protein, putative, unclassified, expressed
LOC_Os08g36220	LOC_Os08g36220	Chr8:22829281-22831125	2.83383	3.89293	0.458101	up	0.13145	0.472105	homeobox associated leucine zipper, putative, expressed
LOC_Os11g37560	LOC_Os11g37560	Chr11:22175491-22178883	3.67701	4.71882	0.359891	up	0.1255	0.458759	expressed protein
LOC_Os09g39594	LOC_Os09g39594	Chr9:22727636-22729200	3.20486	3.63909	0.183319	up	0.604	0.886502	expressed protein
LOC_Os07g01250	LOC_Os07g01250	Chr7:146966-150184	68.8263	53.7856	-0.355741	down	0.0479	0.25472	tobamovirus multiplication protein, putative, expressed
LOC_Os07g05260	LOC_Os07g05260	Chr7:2369167-2370747	9.95205	10.5819	0.0885275	up	0.7608	0.944505	expressed protein
LOC_Os02g48210	LOC_Os02g48210	Chr2:29519467-29523255	4.12086	5.11025	0.310446	up	0.16275	0.523708	lectin-like protein kinase, putative, expressed
LOC_Os08g41320	LOC_Os08g41320	Chr8:26102848-26105371	3.57039	4.0211	0.171511	up	0.4836	0.829885	BHLH transcription factor, putative, expressed
LOC_Os03g48970	LOC_Os03g48970	Chr3:27890359-27894503	7.63164	10.1349	0.409273	up	0.05355	0.273733	nuclear transcription factor Y subunit, putative, expressed
LOC_Os01g16510	LOC_Os01g16510	Chr1:9370598-9373674	12.8497	12.007	-0.0978507	down	0.6498	0.905576	expressed protein
LOC_Os01g72190	LOC_Os01g72190	Chr1:41861561-41863695	0.857993	0.729362	-0.234332	down	0.54435	0.860627	expressed protein
LOC_Os04g32690	LOC_Os04g32690	Chr4:19695367-19709974	4.87905	5.89519	0.272938	up	0.15595	0.512016	expressed protein
LOC_Os03g37100	LOC_Os03g37100	Chr3:20563321-20565066	2.16067	2.93381	0.441297	up	0.11485	0.435789	DTW domain containing protein, putative, expressed
LOC_Os08g32980	LOC_Os08g32980	Chr8:20461749-20465194	246.334	206.951	-0.251326	down	0.16975	0.535967	expressed protein
LOC_Os01g42520	LOC_Os01g42520	Chr1:24181110-24184171	74.4755	22.2126	-1.74539	down	5e-05	0.00139824	expressed protein
LOC_Os01g13760	LOC_Os01g13760	Chr1:7712338-7722451	4.4436	4.99286	0.168136	up	0.48305	0.829447	dnaJ domain containing protein, expressed
LOC_Os02g51790	LOC_Os02g51790	Chr2:31719720-31722499	4.31665	4.11481	-0.0690856	down	0.7771	0.948108	ribosomal protein L29, putative, expressed
LOC_Os03g39407	LOC_Os03g39407	Chr3:21893387-21904231	5.39435	5.37444	-0.00533355	down	0.97875	0.994996	expressed protein
LOC_Os07g36260	LOC_Os07g36260	Chr7:21674776-21678256	2.05927	2.10985	0.035007	up	0.90555	0.978643	transposon protein, putative, Pong sub-class, expressed
LOC_Os12g41124	LOC_Os12g41124	Chr12:25480506-25483216	1.71559	3.72989	1.12043	up	5e-05	0.00139824	expressed protein
LOC_Os02g09060	LOC_Os02g09060	Chr2:4630329-4634623	26.3935	29.0738	0.13954	up	0.44245	0.803715	BRCA1-associated protein, putative, expressed
LOC_Os03g21650	LOC_Os03g21650	Chr3:12359257-12359722	12.4393	6.09914	-1.02822	down	0.00955	0.0857506	expressed protein
LOC_Os03g22690	LOC_Os03g22690	Chr3:13100323-13109352	20.6855	20.9455	0.0180141	up	0.91855	0.980759	nucleoporin interacting component, putative, expressed
LOC_Os01g56360	LOC_Os01g56360	Chr1:32470273-32479148	8.47166	13.1773	0.63734	up	0.05435	0.276507	wax synthase, putative, expressed
LOC_Os06g47820	LOC_Os06g47820	Chr6:28941270-28943704	0.929195	1.50112	0.691982	up	0.0768	0.343222	protein kinase domain containing protein, expressed
LOC_Os09g36200	LOC_Os09g36200	Chr9:20868716-20871108	6.2921	14.9546	1.24898	up	5e-05	0.00139824	senescence-inducible chloroplast stay-green protein 1, putative, expressed
LOC_Os06g22394	LOC_Os06g22394	Chr6:13009937-13010619	13.992	12.7752	-0.131256	down	0.6203	0.893605	expressed protein
LOC_Os12g09290	LOC_Os12g09290	Chr12:4863259-4875233	7.65471	7.35126	-0.0583568	down	0.7784	0.948252	tRNA pseudouridine synthase family protein, putative, expressed
LOC_Os12g33160	LOC_Os12g33160	Chr12:20061563-20066930	9.01634	9.11877	0.0162975	up	0.92985	0.983847	RGH1A, putative, expressed
LOC_Os01g59060	LOC_Os01g59060	Chr1:34133776-34135646	6.22251	8.8955	0.515578	up	0.07545	0.339517	50S ribosomal protein, putative, expressed
LOC_Os02g58070	LOC_Os02g58070	Chr2:35545504-35548352	22.1572	23.5994	0.0909725	up	0.6208	0.893798	oxidoreductase, putative, expressed
LOC_Os04g34080	LOC_Os04g34080	Chr4:20640333-20645392	1.89765	1.51194	-0.327814	down	0.2283	0.616705	WD-40 repeat family protein, putative, expressed
LOC_Os05g32590	LOC_Os05g32590	Chr5:19081003-19083368	13.0895	10.7399	-0.285431	down	0.1725	0.539972	methyltransferase, putative, expressed
LOC_Os06g45510	LOC_Os06g45510	Chr6:27530117-27532904	14.2068	14.363	0.0157805	up	0.9428	0.986731	thioredoxin, putative, expressed
LOC_Os01g49890	LOC_Os01g49890	Chr1:28653962-28655948	25.5321	25.6793	0.00829268	up	0.9645	0.990477	threonine synthase, chloroplast precursor, putative, expressed
LOC_Os06g04620	LOC_Os06g04620	Chr6:2017777-2019458	27.4626	23.9608	-0.19679	down	0.2915	0.682643	GDP-mannose 4,6 dehydratase 2, putative, expressed
LOC_Os09g20630	LOC_Os09g20630	Chr9:12428220-12430869	9.0084	9.43079	0.0661079	up	0.7592	0.944301	ASC1, putative, expressed
LOC_Os04g33940	LOC_Os04g33940	Chr4:20548854-20555304	5.57068	4.83206	-0.205217	down	0.43555	0.79919	protein of unknown function DUF1279 domain containing protein, expressed
LOC_Os07g32774	LOC_Os07g32774	Chr7:19598506-19609045	1.48866	1.57045	0.077167	up	0.83755	0.962985	chorismate mutase/prephenate dehydratase, putative, expressed
LOC_Os05g32474	LOC_Os05g32474	Chr5:18969219-18976160	12.0406	10.383	-0.213681	down	0.35405	0.740646	expressed protein
LOC_Os02g47940	LOC_Os02g47940	Chr2:29324710-29328625	27.269	25.4726	-0.0983204	down	0.5903	0.881372	aminotransferase, classes I and II, domain containing protein, expressed
LOC_Os12g06510	LOC_Os12g06510	Chr12:3145027-3149567	11.0422	12.3132	0.157171	up	0.4709	0.821106	calcineurin B, putative, expressed
LOC_Os10g34810	LOC_Os10g34810	Chr10:18588275-18590981	12.2992	12.7798	0.0552996	up	0.78965	0.951294	expressed protein
LOC_Os02g18810	LOC_Os02g18810	Chr2:10960621-10968060	8.43634	8.23174	-0.0354201	down	0.8532	0.966552	pentatricopeptide, putative, expressed
LOC_Os01g42140	LOC_Os01g42140	Chr1:23886842-23888222	9.9426	9.2621	-0.102283	down	0.67365	0.915317	expressed protein
LOC_Os09g24660	LOC_Os09g24660	Chr9:14677512-14684522	9.57065	8.82853	-0.116444	down	0.649	0.905452	AGAP000554-PA, putative, expressed
LOC_Os03g15920	LOC_Os03g15920	Chr3:8788611-8790420	17.506	13.6465	-0.359318	down	0.23725	0.627791	expressed protein
LOC_Os07g22950	LOC_Os07g22950	Chr7:12926447-12930711	22.9888	23.4428	0.0282136	up	0.8891	0.974868	adenylate kinase isoenzyme 6, putative, expressed
LOC_Os02g57260	LOC_Os02g57260	Chr2:35080878-35085201	65.4485	66.0006	0.0121178	up	0.9479	0.987969	3-ketoacyl-CoA thiolase, peroxisomal precursor, putative, expressed
LOC_Os11g29520	LOC_Os11g29520	Chr11:17126629-17132216	1.94486	2.19447	0.174211	up	0.44725	0.806122	NBS-LRR disease resistance protein, putative, expressed
LOC_Os05g35730	LOC_Os05g35730	Chr5:21207905-21214431	1.97234	2.83896	0.525451	up	0.0618	0.299636	hydrolase, alpha/beta fold family domain containing protein, expressed
LOC_Os06g04970	LOC_Os06g04970	Chr6:2189912-2194838	6.41082	6.71941	0.0678265	up	0.74175	0.937448	expressed protein
LOC_Os10g33790	LOC_Os10g33790	Chr10:17905865-17910800	6.3413	8.01836	0.33853	up	0.14595	0.496544	expressed protein
LOC_Os10g04120	LOC_Os10g04120	Chr10:1904370-1909316	0.613365	0.704493	0.19984	up	0.5118	0.843521	powdery mildew resistance protein PM3b, putative, expressed
LOC_Os01g58870	LOC_Os01g58870	Chr1:34017874-34018960	75.2753	69.8259	-0.108414	down	0.54795	0.86196	domain of unknown function, DUF250 domain containing protein, expressed
LOC_Os02g21700	LOC_Os02g21700	Chr2:12893457-12895433	2.54202	2.05442	-0.307245	down	0.3933	0.772309	STE_MEKK_ste11_MAP3K.8 - STE kinases include homologs to sterile 7, sterile 11 and sterile 20 from yeast, expressed
LOC_Os09g04880	LOC_Os09g04880	Chr9:2597218-2600726	15.1993	14.6635	-0.0517744	down	0.8312	0.961186	expressed protein
LOC_Os12g11690	LOC_Os12g11690	Chr12:6344592-6347119	0.885138	0.516106	-0.778235	down	0.37765	0.761354	expressed protein
LOC_Os12g23180	LOC_Os12g23180	Chr12:13103625-13106311	1.13215	3.88452	1.77867	up	5e-05	0.00139824	3-beta hydroxysteroid dehydrogenase/isomerase family protein, putative, expressed
LOC_Os03g58910	LOC_Os03g58910	Chr3:33530428-33544574	10.8068	12.3485	0.192399	up	0.2825	0.673745	expressed protein
LOC_Os11g12290	LOC_Os11g12290	Chr11:6865801-6867885	0.642385	1.10752	0.785817	up	0.05005	0.262646	proteophosphoglycan, putative, expressed
LOC_Os02g36870	LOC_Os02g36870	Chr2:22244987-22247595	78.3506	61.6153	-0.346657	down	0.05815	0.288869	YGL010w, putative, expressed
LOC_Os01g29690	LOC_Os01g29690	Chr1:16636936-16637439	2.43045	1.95804	-0.311813	down	0.6907	0.922979	expressed protein
LOC_Os11g37200	LOC_Os11g37200	Chr11:21982348-21986444	15.5482	22.4435	0.529557	up	0.01535	0.117851	transmembrane BAX inhibitor motif-containing protein, putative, expressed
LOC_Os03g35640	LOC_Os03g35640	Chr3:19740432-19743648	13.6182	12.8996	-0.0782185	down	0.7031	0.92629	retrotransposon protein, putative, unclassified, expressed
LOC_Os04g44510	LOC_Os04g44510	Chr4:26347310-26348503	6.2962	4.21651	-0.578433	down	0.0524	0.269972	GEM, putative, expressed
LOC_Os09g30280	LOC_Os09g30280	Chr9:18441075-18445160	7.53691	9.41606	0.321152	up	0.09775	0.396925	glycosyl transferase 8 domain containing protein, putative, expressed
LOC_Os01g36660	LOC_Os01g36660	Chr1:20338107-20341899	1.74921	3.27132	0.903169	up	0.0041	0.0461384	carboxyl-terminal peptidase, putative, expressed
LOC_Os12g36900	LOC_Os12g36900	Chr12:22616761-22622376	7.07645	7.87458	0.154177	up	0.48535	0.830537	drought induced 19 protein, putative, expressed
LOC_Os07g37820	LOC_Os07g37820	Chr7:22680955-22685714	13.4866	12.4035	-0.120775	down	0.6134	0.890826	expressed protein
ChrSy.fgenesh.gene.47	ChrSy.fgenesh.gene.47	ChrSy:320294-320612	26.6708	22.3382	-0.255747	down	0.58525	0.878987	expressed protein
LOC_Os09g08420	LOC_Os09g08420	Chr9:4382991-4386627	11.607	9.90644	-0.228556	down	0.23085	0.619702	AGC_PVPK_like_kin82y.15 - ACG kinases include homologs to PKA, PKG and PKC, expressed
LOC_Os07g06610	LOC_Os07g06610	Chr7:3207121-3214059	6.30428	7.67262	0.283389	up	0.14335	0.492938	ubiquitin carboxyl-terminal hydrolase domain containing protein, expressed
LOC_Os03g56050	LOC_Os03g56050	Chr3:31921932-31925513	1.33093	4.26064	1.67863	up	5e-05	0.00139824	AP2-like ethylene-responsive transcription factor AINTEGUMENTA, putative, expressed
LOC_Os04g56230	LOC_Os04g56230	Chr4:33524733-33528458	3.02807	2.14442	-0.497811	down	0.07745	0.344409	polyprenyl synthetase, putative, expressed
LOC_Os01g33400	LOC_Os01g33400	Chr1:18386292-18386927	1.22597	1.93442	0.657973	up	0.255	0.645834	helix-loop-helix DNA-binding domain containing protein, expressed
LOC_Os01g02530	LOC_Os01g02530	Chr1:824623-830778	0.761244	0.666874	-0.190946	down	0.5013	0.839011	retrotransposon protein, putative, unclassified, expressed
LOC_Os04g44530	LOC_Os04g44530	Chr4:26363929-26368378	4.65947	6.71017	0.526185	up	0.01735	0.128659	expressed protein
LOC_Os12g37060	LOC_Os12g37060	Chr12:22710809-22713349	32.5108	26.0452	-0.319905	down	0.10095	0.404195	expressed protein
LOC_Os03g49524	LOC_Os03g49524	Chr3:28193784-28196514	2.50824	2.09449	-0.260076	down	0.36145	0.746541	anthocyanidin 3-O-glucosyltransferase, putative, expressed
LOC_Os01g09290	LOC_Os01g09290	Chr1:4724180-4724759	0.745758	0.393586	-0.922029	down	0.2979	0.689818	transposon protein, putative, unclassified, expressed
LOC_Os08g39820	LOC_Os08g39820	Chr8:25206757-25210102	30.2947	23.0401	-0.394919	down	0.04755	0.25336	pre-rRNA-processing protein TSR2, putative, expressed
LOC_Os10g02650	LOC_Os10g02650	Chr10:1033931-1037595	3.45961	4.02495	0.218363	up	0.33875	0.726086	PPR repeat containing protein, expressed
LOC_Os09g15820	LOC_Os09g15820	Chr9:9655423-9659127	13.3071	12.8998	-0.044839	down	0.83315	0.961941	aldose 1-epimerase, putative, expressed
LOC_Os08g02040	LOC_Os08g02040	Chr8:658502-661608	1.12123	1.35002	0.267899	up	0.3551	0.741386	expressed protein
LOC_Os10g03910	LOC_Os10g03910	Chr10:1774663-1777677	1.91247	1.74839	-0.12941	down	0.6847	0.919897	OsFBX354 - F-box domain containing protein, expressed
LOC_Os11g09170	LOC_Os11g09170	Chr11:4918869-4923725	7.9353	8.72214	0.136397	up	0.48045	0.827162	hydrolase, acting on carbon-nitrogen, putative, expressed
LOC_Os10g40824	LOC_Os10g40824	Chr10:21953517-21957289	4.00701	3.62652	-0.14394	down	0.6002	0.885344	expressed protein
LOC_Os08g33340	LOC_Os08g33340	Chr8:20796965-20801724	50.8438	48.9897	-0.0535929	down	0.76515	0.945212	RAD23 DNA repair protein, putative, expressed
LOC_Os04g55970	LOC_Os04g55970	Chr4:33341977-33346562	68.5123	51.571	-0.409801	down	0.02865	0.181639	AP2-like ethylene-responsive transcription factor AINTEGUMENTA, putative, expressed
LOC_Os01g55160	LOC_Os01g55160	Chr1:31731973-31732949	12.9829	6.78539	-0.936107	down	0.0002	0.00453214	expressed protein
LOC_Os07g05620	LOC_Os07g05620	Chr7:2643539-2647873	27.0646	24.5982	-0.137858	down	0.43965	0.802331	CAMK_KIN1/SNF1/Nim1_like.28 - CAMK includes calcium/calmodulin depedent protein kinases, expressed
LOC_Os05g46270	LOC_Os05g46270	Chr5:26830169-26834200	16.0193	16.7868	0.0675134	up	0.7182	0.930831	FEN1A - Putative flap endonuclease protein, expressed
LOC_Os08g39310	LOC_Os08g39310	Chr8:24837640-24842098	20.6378	18.6998	-0.142267	down	0.4479	0.806438	SWIB/MDM2 domain containing protein, expressed
LOC_Os09g34130	LOC_Os09g34130	Chr9:20146859-20154260	11.2466	12.0167	0.0955511	up	0.60805	0.887961	GRAM domain containing protein, expressed
LOC_Os07g43890	LOC_Os07g43890	Chr7:26242459-26245138	91.1608	73.0072	-0.320374	down	0.07235	0.331604	emp24/gp25L/p24 family protein, putative, expressed
LOC_Os09g21340	LOC_Os09g21340	Chr9:12884070-12888677	26.331	28.0131	0.0893381	up	0.622	0.894257	nucleobase-ascorbate transporter, putative, expressed
LOC_Os04g53170	LOC_Os04g53170	Chr4:31663261-31665411	16.9522	17.1669	0.0181526	up	0.9224	0.981116	bromodomain containing protein, expressed
LOC_Os02g05490	LOC_Os02g05490	Chr2:2656064-2659128	11.6357	13.1532	0.176854	up	0.3507	0.737513	expressed protein
LOC_Os07g30130	LOC_Os07g30130	Chr7:17777521-17780505	7.00896	7.00282	-0.00126622	down	0.99525	0.998128	MYB family transcription factor, putative, expressed
LOC_Os10g35390	LOC_Os10g35390	Chr10:18917045-18920354	11.8137	11.3714	-0.0550529	down	0.7906	0.951578	acyltransferase, putative, expressed
LOC_Os05g06710	LOC_Os05g06710	Chr5:3492615-3496759	3.46004	3.4537	-0.00264479	down	0.9943	0.99802	GDSL-like lipase/acylhydrolase, putative, expressed
LOC_Os03g13380	LOC_Os03g13380	Chr3:7223691-7228124	47.8677	51.8831	0.116213	up	0.5203	0.84862	transmembrane 9 superfamily member, putative, expressed
LOC_Os12g29480	LOC_Os12g29480	Chr12:17514848-17515759	3.98187	5.61309	0.49535	up	0.1159	0.437499	SAM domain containing protein, putative, expressed
LOC_Os06g12400	LOC_Os06g12400	Chr6:6725305-6734446	15.563	16.2776	0.0647655	up	0.7196	0.931107	Homeobox domain containing protein, expressed
LOC_Os05g47650	LOC_Os05g47650	Chr5:27302984-27304597	1.44243	0.712644	-1.01725	down	0.01515	0.116984	B3 DNA binding domain containing protein, expressed
LOC_Os09g20390	LOC_Os09g20390	Chr9:12251874-12254087	10.0367	10.2522	0.0306367	up	0.88665	0.973771	uncharacterized glycosyl hydrolase Rv2006/MT2062, putative, expressed
LOC_Os11g02389	LOC_Os11g02389	Chr11:703047-703960	5176.51	2417.09	-1.09871	down	0.00105	0.0165909	protease inhibitor/seed storage/LTP family, putative, expressed
LOC_Os08g23150	LOC_Os08g23150	Chr8:13954451-13958415	24.1862	23.8154	-0.0222882	down	0.9033	0.978416	indole-3-glycerol phosphate synthase, chloroplast precursor, putative, expressed
LOC_Os09g07320	LOC_Os09g07320	Chr9:3620062-3633216	6.61814	8.02174	0.27749	up	0.17765	0.547632	ethanol tolerance protein GEKO1, putative, expressed
LOC_Os07g44960	LOC_Os07g44960	Chr7:26816001-26819194	0.91582	1.88099	1.03836	up	0.0034	0.0403071	nodulation protein-related, putative, expressed
LOC_Os08g34020	LOC_Os08g34020	Chr8:21314562-21318416	1.1199	1.27797	0.190478	up	0.5776	0.875554	exostosin family domain containing protein, expressed
LOC_Os02g38480	LOC_Os02g38480	Chr2:23264902-23271950	9.89117	10.2865	0.0565364	up	0.7454	0.938538	expressed protein
LOC_Os06g06450	LOC_Os06g06450	Chr6:3035390-3039390	0.814585	1.21252	0.573873	up	0.1065	0.416566	heat shock protein STI, putative, expressed
LOC_Os10g35990	LOC_Os10g35990	Chr10:19236362-19241930	31.0906	30.2907	-0.037605	down	0.8312	0.961186	DEAD-box ATP-dependent RNA helicase, putative, expressed
LOC_Os10g39420	LOC_Os10g39420	Chr10:21027453-21032225	375	330.058	-0.18417	down	0.46665	0.818178	CAMK_CAMK_like.8 - CAMK includes calcium/calmodulin depedent protein kinases, expressed
LOC_Os05g36140	LOC_Os05g36140	Chr5:21425049-21426009	1.06954	0.979117	-0.127441	down	0.8307	0.961165	expressed protein
LOC_Os09g36350	LOC_Os09g36350	Chr9:20976447-20980676	29.4947	35.2711	0.258032	up	0.15025	0.504391	endoglucanase, putative, expressed
LOC_Os01g71080	LOC_Os01g71080	Chr1:41139173-41140671	1.31171	1.10949	-0.241563	down	0.5591	0.866365	xylanase inhibitor, putative, expressed
LOC_Os01g51840	LOC_Os01g51840	Chr1:29801080-29806970	6.2113	5.05821	-0.296267	down	0.17035	0.536601	IQ calmodulin-binding motif family protein, putative, expressed
LOC_Os10g39230	LOC_Os10g39230	Chr10:20940761-20947963	1.31885	1.41676	0.103314	up	0.6712	0.914538	tRNA-splicing endonuclease positive effector-related, putative, expressed
LOC_Os06g46475	LOC_Os06g46475	Chr6:28208631-28211553	1.64441	2.35984	0.521115	up	0.133	0.47448	WD domain, G-beta repeat domain containing protein, expressed
LOC_Os04g38540	LOC_Os04g38540	Chr4:22902576-22905751	0.62824	0.644393	0.0366257	up	0.93455	0.984633	aldose 1-epimerase, putative, expressed
LOC_Os05g08620	LOC_Os05g08620	Chr5:4722805-4723462	0.556229	0.468051	-0.249011	down	0.7572	0.943812	expressed protein
LOC_Os07g12510	LOC_Os07g12510	Chr7:7139565-7140775	56.3913	46.453	-0.279703	down	0.12185	0.450625	AP2 domain containing protein, expressed
LOC_Os02g10780	LOC_Os02g10780	Chr2:5706635-5709127	12.9554	10.5149	-0.301122	down	0.15345	0.508622	SPX domain containing protein, putative, expressed
LOC_Os02g01520	LOC_Os02g01520	Chr2:299743-302823	60.2631	52.281	-0.204988	down	0.2731	0.663382	IQ calmodulin-binding motif family protein, putative, expressed
LOC_Os07g47500	LOC_Os07g47500	Chr7:28402315-28409659	28.8915	26.3029	-0.135419	down	0.4622	0.815278	histone-arginine methyltransferase CARM1, putative, expressed
LOC_Os09g07614	LOC_Os09g07614	Chr9:3826021-3827027	7.20369	5.82969	-0.305317	down	0.30765	0.697744	expressed protein
LOC_Os03g62780	LOC_Os03g62780	Chr3:35520539-35523897	0.430646	0.723498	0.748487	up	0.10075	0.403845	S1 RNA binding domain containing protein, expressed
LOC_Os11g04440	LOC_Os11g04440	Chr11:1849545-1853976	7.71473	7.16807	-0.106031	down	0.70595	0.927395	expressed protein
LOC_Os08g44860	LOC_Os08g44860	Chr8:28173230-28181743	34.271	37.222	0.119167	up	0.5194	0.848181	aminopeptidase, putative, expressed
LOC_Os03g52090	LOC_Os03g52090	Chr3:29889953-29910917	3.43795	3.40773	-0.0127381	down	0.9539	0.988463	calcium-transporting ATPase 3, endoplasmic reticulum-type, putative, expressed
LOC_Os03g01180	LOC_Os03g01180	Chr3:120876-122838	5.372	4.32485	-0.31281	down	0.25525	0.646212	phosphoglycerate mutase, putative, expressed
LOC_Os09g30270	LOC_Os09g30270	Chr9:18432161-18435050	2.05511	2.20917	0.104289	up	0.71565	0.930812	transposon protein, putative, Mutator sub-class, expressed
LOC_Os07g41900	LOC_Os07g41900	Chr7:25100399-25104600	38.4368	38.6171	0.00675261	up	0.97055	0.992613	expressed protein
LOC_Os11g03890	LOC_Os11g03890	Chr11:1551978-1554324	17.9687	18.2831	0.0250232	up	0.89325	0.975688	RNA recognition motif containing protein, putative, expressed
LOC_Os05g17849	LOC_Os05g17849	Chr5:10266449-10269371	3.50288	4.02893	0.201853	up	0.4579	0.812806	expressed protein
LOC_Os10g35604	LOC_Os10g35604	Chr10:19044510-19046260	1.28047	1.10978	-0.206397	down	0.56655	0.86998	expressed protein
LOC_Os02g10740	LOC_Os02g10740	Chr2:5663003-5668429	4.24098	4.63173	0.127155	up	0.55465	0.86433	calcium-binding mitochondrial carrier CBG00135, putative, expressed
LOC_Os10g43050	LOC_Os10g43050	Chr10:23190114-23192319	29.4451	34.2518	0.218152	up	0.23665	0.626666	OsClp11 - Putative Clp protease homologue, expressed
LOC_Os05g25780	LOC_Os05g25780	Chr5:14997858-15000770	5.98505	5.9048	-0.0194736	down	0.93285	0.984301	rhodanese-like domain containing protein, putative, expressed
LOC_Os02g09180	LOC_Os02g09180	Chr2:4717664-4720658	27.9897	28.8409	0.0432213	up	0.8082	0.955279	CUE domain containing protein, expressed
LOC_Os06g22340	LOC_Os06g22340	Chr6:12967301-12969111	1.41989	1.07946	-0.395479	down	0.3	0.692221	cytochrome P450, putative, expressed
LOC_Os06g36380	LOC_Os06g36380	Chr6:21362856-21363652	12.1364	7.40324	-0.713111	down	0.01035	0.0902216	expressed protein
LOC_Os11g29230	LOC_Os11g29230	Chr11:16943496-16946706	1.1055	1.87834	0.764767	up	0.00785	0.0746305	pentatricopeptide repeat protein PPR986-12, putative, expressed
LOC_Os01g21970	LOC_Os01g21970	Chr1:12332794-12337227	0.921042	1.91994	1.05972	up	0.005	0.0532302	protein kinase, putative, expressed
LOC_Os09g17770	LOC_Os09g17770	Chr9:10872550-10878008	10.7022	10.8165	0.015327	up	0.943	0.986731	retrotransposon protein, putative, unclassified, expressed
LOC_Os01g34860	LOC_Os01g34860	Chr1:19245152-19248201	0.481563	0.513652	0.0930687	up	0.83125	0.961186	expressed protein
LOC_Os12g34880	LOC_Os12g34880	Chr12:21238231-21239733	4.52608	3.37359	-0.423974	down	0.202	0.581804	expressed protein
LOC_Os02g30610	LOC_Os02g30610	Chr2:18219180-18220892	38.4419	36.7264	-0.0658597	down	0.72	0.931232	expressed protein
LOC_Os02g04040	LOC_Os02g04040	Chr2:1754545-1757790	27.5067	33.5756	0.287631	up	0.10565	0.414795	RecF/RecN/SMC N terminal domain containing protein, expressed
LOC_Os02g56600	LOC_Os02g56600	Chr2:34672991-34676421	1.01479	3.28423	1.69437	up	5e-05	0.00139824	no apical meristem protein, putative, expressed
LOC_Os11g41365	LOC_Os11g41365	Chr11:24825413-24829197	0.702316	0.831455	0.243518	up	0.43045	0.796081	expressed protein
LOC_Os02g21890	LOC_Os02g21890	Chr2:13014467-13015693	20.3849	9.99883	-1.02767	down	5e-05	0.00139824	expressed protein
LOC_Os03g60520	LOC_Os03g60520	Chr3:34396966-34400277	3.19628	2.76762	-0.207749	down	0.40405	0.779221	expressed protein
LOC_Os03g55400	LOC_Os03g55400	Chr3:31517357-31518883	5.98599	4.57172	-0.388853	down	0.19285	0.568894	expressed protein
LOC_Os04g55680	LOC_Os04g55680	Chr4:33145371-33147203	1.09526	1.35597	0.308063	up	0.4224	0.790763	indole-3-acetate beta-glucosyltransferase, putative, expressed
LOC_Os11g03650	LOC_Os11g03650	Chr11:1416435-1421232	0.812117	0.897506	0.144233	up	0.63735	0.901494	mla1, putative, expressed
LOC_Os09g30400	LOC_Os09g30400	Chr9:18496948-18501264	13.4723	12.5915	-0.0975508	down	0.60485	0.88666	WRKY90, expressed
LOC_Os01g12190	LOC_Os01g12190	Chr1:6649788-6650522	0.899753	0.574723	-0.646663	down	0.3018	0.693695	expressed protein
LOC_Os11g06410	LOC_Os11g06410	Chr11:3091512-3096323	14.9996	15.3183	0.0303305	up	0.8704	0.97021	homeodomain, putative, expressed
LOC_Os02g53110	LOC_Os02g53110	Chr2:32495230-32499115	6.76537	7.7841	0.202361	up	0.37745	0.761236	expressed protein
LOC_Os10g25000	LOC_Os10g25000	Chr10:12867951-12869919	5.18027	3.55988	-0.541199	down	0.07205	0.33044	expressed protein
LOC_Os03g52690	LOC_Os03g52690	Chr3:30206349-30210436	389.754	363.473	-0.100715	down	0.6327	0.899109	CBS domain containing membrane protein, putative, expressed
LOC_Os07g42885	LOC_Os07g42885	Chr7:25675077-25676745	1.6361	2.64491	0.69296	up	0.03095	0.191204	retrotransposon protein, putative, Ty1-copia subclass, expressed
LOC_Os01g24460	LOC_Os01g24460	Chr1:13788466-13789890	9.03758	6.80156	-0.41007	down	0.08405	0.362369	histone-like transcription factor and archaeal histone, putative, expressed
LOC_Os04g35200	LOC_Os04g35200	Chr4:21381109-21387592	20.8762	21.381	0.0344675	up	0.88795	0.974502	expressed protein
LOC_Os02g46340	LOC_Os02g46340	Chr2:28246408-28247685	24.917	25.5594	0.0367212	up	0.85315	0.966547	RING-H2 finger protein ATL3J, putative, expressed
[truncated: 19,507 more rows]
