# Supplementary material for: The grain yield modulator miR156 regulates seed dormancy through the gibberellin pathway in rice
Source: Nat Commun. 2019 Aug 23;10:3822. doi: 10.1038/s41467-019-11830-5 (PMC6707268; doi:10.1038/s41467-019-11830-5)
Supplement: Supplementary file 6 — Supplementary Data 3 [file 41467_2019_11830_MOESM6_ESM.xlsx]

## Sheet: Supplementary Data 3
Supplementary Data 3 Expression profiles of the DEGs identified in wild-type and mir156abcdfghikl fresh seed embryos. NIP, Nipponbare; C403, mir156abcdfghikl. Ratio ≥ 2 or ≤ 0.5, and FDR ＜ 0.05.
GeneID	GeneName	Locus	NIP_FPKM	C403_FPKM	log2(C403/NIP)	up-or-down	p_value	q_value	Description
LOC_Os02g28220	LOC_Os02g28220	Chr2:16702130-16703949	2.30411	0.882281	-1.3849	down	0.0008	0.0134722	transferase family protein, putative, expressed
LOC_Os02g13060	LOC_Os02g13060	Chr2:6915412-6916666	11.1373	23.127	1.05418	up	5e-05	0.00139824	expressed protein
LOC_Os07g36930	LOC_Os07g36930	Chr7:22110786-22113703	1.63055	3.49046	1.09805	up	0.0002	0.00453214	expressed protein
LOC_Os03g63370	LOC_Os03g63370	Chr3:35809963-35814672	2.778	7.76152	1.48229	up	5e-05	0.00139824	CRAL/TRIO domain containing protein, expressed
LOC_Os04g51580	LOC_Os04g51580	Chr4:30552921-30558599	2.8241	8.78654	1.63751	up	5e-05	0.00139824	leucine rich repeat containing protein, expressed
LOC_Os07g32710	LOC_Os07g32710	Chr7:19533175-19534577	1.33735	0.329005	-2.0232	down	0.0029	0.0358829	retrotransposon protein, putative, unclassified, expressed
LOC_Os01g45470	LOC_Os01g45470	Chr1:25800667-25801243	5.88817	14.8878	1.33823	up	0.00075	0.0128006	expressed protein
LOC_Os02g37490	LOC_Os02g37490	Chr2:22626271-22627191	2717.3	41.9491	-6.01739	down	5e-05	0.00139824	glycine-rich cell wall structural protein precursor, putative, expressed
LOC_Os08g05620	LOC_Os08g05620	Chr8:3007240-3009195	0.3065	1.53327	2.32265	up	0.0016	0.0229081	cytochrome P450, putative, expressed
LOC_Os01g28540	LOC_Os01g28540	Chr1:15975323-15980624	1.28928	2.70547	1.06931	up	0.0034	0.0403071	stress regulated protein, putative, expressed
LOC_Os12g12470	LOC_Os12g12470	Chr12:6869982-6872480	0.651211	2.79472	2.10151	up	5e-05	0.00139824	NADP-dependent oxidoreductase, putative, expressed
LOC_Os03g56160	LOC_Os03g56160	Chr3:32008399-32010658	0.140582	0.593793	2.07855	up	0.00325	0.0390236	lectin-like receptor kinase 7, putative, expressed
LOC_Os05g01810	LOC_Os05g01810	Chr5:486052-488406	1.23223	2.79794	1.18309	up	0.00075	0.0128006	xylem cysteine proteinase 2 precursor, putative, expressed
LOC_Os04g19870	LOC_Os04g19870	Chr4:11081480-11085362	0.149314	0.576271	1.9484	up	0.0009	0.0147183	expressed protein
LOC_Os07g46350	LOC_Os07g46350	Chr7:27638814-27643797	0.171634	0.736365	2.10109	up	0.0045	0.0494494	OsSCP40 - Putative Serine Carboxypeptidase homologue, expressed
LOC_Os07g44550	LOC_Os07g44550	Chr7:26603636-26604970	15.0474	2.06212	-2.86732	down	5e-05	0.00139824	peroxidase precursor, putative, expressed
LOC_Os01g12000	LOC_Os01g12000	Chr1:6534608-6535837	3.32756	1.10837	-1.58603	down	0.0003	0.00625145	expressed protein
LOC_Os01g65110	LOC_Os01g65110	Chr1:37795595-37797746	1.46135	5.25435	1.84621	up	5e-05	0.00139824	POT family protein, expressed
LOC_Os06g13560	LOC_Os06g13560	Chr6:7480066-7482254	0.394833	2.25802	2.51574	up	5e-05	0.00139824	SAM dependent carboxyl methyltransferase, putative, expressed
LOC_Os03g63970	LOC_Os03g63970	Chr3:36150663-36152517	10.7636	1.54059	-2.80461	down	5e-05	0.00139824	gibberellin 20 oxidase 1, putative, expressed
LOC_Os01g08140	LOC_Os01g08140	Chr1:3937748-3938912	9.91033	4.33181	-1.19396	down	0.00135	0.0200912	phototropic-responsive NPH3 family protein, putative, expressed
LOC_Os03g16670	LOC_Os03g16670	Chr3:9202540-9204717	12.9288	27.8775	1.10851	up	5e-05	0.00139824	haloacid dehalogenase-like hydrolase family protein, putative, expressed
LOC_Os03g13570	LOC_Os03g13570	Chr3:7339382-7342872	1.88696	4.11468	1.12472	up	0.00055	0.0100066	glycosyl hydrolases family 16, putative, expressed
LOC_Os06g21820	LOC_Os06g21820	Chr6:12604815-12606666	5.95993	13.6178	1.19213	up	5e-05	0.00139824	jasmonate O-methyltransferase, putative, expressed
LOC_Os03g03034	LOC_Os03g03034	Chr3:1235372-1245060	1.95371	5.50248	1.49386	up	5e-05	0.00139824	flavonol synthase/flavanone 3-hydroxylase, putative, expressed
LOC_Os02g09200	LOC_Os02g09200	Chr2:4724220-4726015	0.191018	0.811234	2.08641	up	0.00325	0.0390236	cytochrome P450 71D10, putative, expressed
LOC_Os02g34860	LOC_Os02g34860	Chr2:20913875-20919120	9.50024	37.7026	1.98863	up	5e-05	0.00139824	Regulator of chromosome condensation domain containing protein, expressed
LOC_Os04g20070	LOC_Os04g20070	Chr4:11180311-11181920	3.00787	0.863637	-1.80025	down	0.00095	0.0153261	tropinone reductase 2, putative, expressed
LOC_Os12g07580	LOC_Os12g07580	Chr12:3789861-3790727	2.242	8.82777	1.97726	up	5e-05	0.00139824	dirigent, putative, expressed
LOC_Os10g06680	LOC_Os10g06680	Chr10:3462827-3464267	2.97772	1.06403	-1.48466	down	0.0004	0.00792081	expressed protein
LOC_Os02g03800	LOC_Os02g03800	Chr2:1600387-1601422	12.3526	28.487	1.20549	up	0.0001	0.00255101	THION22 - Plant thionin family protein precursor, expressed
LOC_Os05g48580	LOC_Os05g48580	Chr5:27839376-27840462	1.37445	3.82464	1.47647	up	0.0005	0.00932567	expressed protein
LOC_Os12g03470	LOC_Os12g03470	Chr12:1359571-1366649	13.5159	32.9812	1.28699	up	5e-05	0.00139824	alpha-N-arabinofuranosidase A, putative, expressed
LOC_Os03g40610	LOC_Os03g40610	Chr3:22572705-22574008	0.764708	0	#NAME?	down	5e-05	0.00139824	cytochrome P450, putative, expressed
LOC_Os03g25440	LOC_Os03g25440	Chr3:14543749-14544785	44.4598	92.4697	1.05648	up	5e-05	0.00139824	expressed protein
LOC_Os02g38410	LOC_Os02g38410	Chr2:23228771-23230852	1.90407	4.81002	1.33695	up	0.00025	0.00543605	ubiquitin family protein, putative, expressed
LOC_Os06g21240	LOC_Os06g21240	Chr6:12279966-12281409	25.1783	89.0735	1.82282	up	5e-05	0.00139824	glycine rich protein family protein, putative, expressed
LOC_Os03g45390	LOC_Os03g45390	Chr3:25624206-25627079	1.32246	2.81087	1.08779	up	0.0029	0.0358829	glucan endo-1,3-beta-glucosidase precursor, putative, expressed
LOC_Os11g05190	LOC_Os11g05190	Chr11:2291322-2292599	2.98927	8.02558	1.42481	up	5e-05	0.00139824	phytosulfokines precursor, putative, expressed
LOC_Os02g01590	LOC_Os02g01590	Chr2:343056-347196	0.510355	2.62784	2.36431	up	5e-05	0.00139824	glycosyl hydrolases, putative, expressed
LOC_Os08g17520	LOC_Os08g17520	Chr8:10725760-10726744	6.14107	0.730458	-3.07162	down	0.00085	0.0140935	flavonol sulfotransferase-like, putative, expressed
LOC_Os04g33920	LOC_Os04g33920	Chr4:20543120-20544485	4.40176	1.84005	-1.25833	down	0.0008	0.0134722	LTPL102 - Protease inhibitor/seed storage/LTP family protein precursor, expressed
LOC_Os07g48730	LOC_Os07g48730	Chr7:29179660-29181610	4.2768	1.85856	-1.20234	down	0.00025	0.00543605	tyrosine protein kinase domain containing protein, putative, expressed
LOC_Os06g01210	LOC_Os06g01210	Chr6:149383-150246	7.42074	20.1877	1.44384	up	5e-05	0.00139824	plastocyanin, chloroplast precursor, putative, expressed
LOC_Os08g03070	LOC_Os08g03070	Chr8:1371047-1373780	0.594297	0.168156	-1.82138	down	0.002	0.0269994	lectin-like receptor kinase 1, putative, expressed
LOC_Os12g40180	LOC_Os12g40180	Chr12:24871708-24872333	30.2849	13.1179	-1.20707	down	5e-05	0.00139824	expressed protein
LOC_Os07g25430	LOC_Os07g25430	Chr7:14533303-14534386	3.19405	6.55935	1.03817	up	0.0019	0.0260417	photosystem I reaction center subunit IV A, chloroplast precursor, putative, expressed
LOC_Os08g19420	LOC_Os08g19420	Chr8:11607389-11608885	15.4245	3.35994	-2.19872	down	5e-05	0.00139824	O-methyltransferase, putative, expressed
LOC_Os03g06705	LOC_Os03g06705	Chr3:3405790-3407199	32.96	11.665	-1.49853	down	5e-05	0.00139824	3-ketoacyl-CoA synthase, putative, expressed
LOC_Os12g15530	LOC_Os12g15530	Chr12:8869429-8874715	0.593107	1.51072	1.34887	up	0.0007	0.0120912	retrotransposon protein, putative, unclassified, expressed
LOC_Os05g47900	LOC_Os05g47900	Chr5:27463146-27465297	0.836196	1.99872	1.25716	up	0.00355	0.0416264	protein binding protein, putative, expressed
LOC_Os03g24730	LOC_Os03g24730	Chr3:14094379-14097988	0.415001	1.03941	1.32457	up	0.00305	0.0371616	expressed protein
LOC_Os04g38940	LOC_Os04g38940	Chr4:23134254-23137290	9.83715	4.29794	-1.19459	down	5e-05	0.00139824	integral membrane protein, putative, expressed
LOC_Os05g26840	LOC_Os05g26840	Chr5:15574251-15576162	1.86105	4.44305	1.25543	up	0.0005	0.00932567	permease domain containing protein, putative, expressed
LOC_Os01g58640	LOC_Os01g58640	Chr1:33897215-33904518	1.83942	4.93711	1.42441	up	5e-05	0.00139824	nucleotide pyrophosphatase/phosphodiesterase, putative, expressed
LOC_Os01g22380	LOC_Os01g22380	Chr1:12582734-12583462	78.5558	228.945	1.54321	up	5e-05	0.00139824	expressed protein
LOC_Os11g04560	LOC_Os11g04560	Chr11:1931409-1932509	6.62371	17.8226	1.42799	up	5e-05	0.00139824	calmodulin-like protein 1, putative, expressed
LOC_Os04g01960	LOC_Os04g01960	Chr4:599972-600932	0.620587	2.66722	2.10363	up	0.0018	0.0249897	expressed protein
LOC_Os10g38040	LOC_Os10g38040	Chr10:20374251-20375455	16.4307	6.05467	-1.44027	down	5e-05	0.00139824	lysM domain containing protein, putative, expressed
LOC_Os02g25020	LOC_Os02g25020	Chr2:14507846-14509480	22.3294	7.95823	-1.48843	down	5e-05	0.00139824	DNA binding protein, putative, expressed
LOC_Os03g55720	LOC_Os03g55720	Chr3:31725101-31725900	5.36906	12.2278	1.18742	up	0.00055	0.0100066	cytochrome b6f complex subunit, putative, expressed
LOC_Os11g09150	LOC_Os11g09150	Chr11:4892371-4893134	1.35027	3.65198	1.43543	up	0.00185	0.0255027	expressed protein
LOC_Os07g39820	LOC_Os07g39820	Chr7:23868416-23871145	1.47058	3.23481	1.13729	up	0.0003	0.00625145	SHR, putative, expressed
LOC_Os02g09320	LOC_Os02g09320	Chr2:4796081-4797937	35.0259	14.8729	-1.23574	down	5e-05	0.00139824	cytochrome P450, putative, expressed
LOC_Os04g58200	LOC_Os04g58200	Chr4:34663054-34664723	0.715294	2.37342	1.73036	up	0.00015	0.00357622	protochlorophyllide reductase A, chloroplast precursor, putative, expressed
LOC_Os04g39170	LOC_Os04g39170	Chr4:23291276-23298005	1.83682	3.93621	1.0996	up	0.00165	0.0234213	expressed protein
LOC_Os02g20850	LOC_Os02g20850	Chr2:12324546-12326744	6.1697	2.82038	-1.12931	down	0.00045	0.00864812	ras-related protein, putative, expressed
LOC_Os02g57720	LOC_Os02g57720	Chr2:35349672-35351454	3.5415	7.39621	1.06243	up	0.0004	0.00792081	aquaporin protein, putative, expressed
LOC_Os10g23180	LOC_Os10g23180	Chr10:12090253-12098641	0.442414	1.65978	1.90753	up	5e-05	0.00139824	cytochrome P450, putative, expressed
LOC_Os01g03340	LOC_Os01g03340	Chr1:1347566-1348786	385.472	100.992	-1.93238	down	5e-05	0.00139824	BBTI4 - Bowman-Birk type bran trypsin inhibitor precursor, expressed
LOC_Os06g35630	LOC_Os06g35630	Chr6:20784366-20786141	0.824883	1.92747	1.22445	up	0.00315	0.0381638	reticuline oxidase-like protein precursor, putative, expressed
LOC_Os09g27160	LOC_Os09g27160	Chr9:16516132-16517919	3.2633	0.734246	-2.152	down	5e-05	0.00139824	expressed protein
LOC_Os01g02900	LOC_Os01g02900	Chr1:1057136-1059856	2.54831	9.48201	1.89565	up	5e-05	0.00139824	glycosyltransferase, putative, expressed
LOC_Os05g19110	LOC_Os05g19110	Chr5:11087659-11090422	0.315468	0.919047	1.54265	up	0.00125	0.0189038	expressed protein
LOC_Os04g52750	LOC_Os04g52750	Chr4:31410504-31410993	4361.84	1269.14	-1.78109	down	5e-05	0.00139824	expressed protein
LOC_Os10g40530	LOC_Os10g40530	Chr10:21697018-21697778	11.9765	4.72083	-1.34309	down	0.0002	0.00453214	LTPL146 - Protease inhibitor/seed storage/LTP family protein precursor, expressed
LOC_Os01g03330	LOC_Os01g03330	Chr1:1344556-1346419	2.56949	0.558314	-2.20234	down	5e-05	0.00139824	BBTI3 - Bowman-Birk type bran trypsin inhibitor precursor, expressed
LOC_Os08g08970	LOC_Os08g08970	Chr8:5222213-5223311	3.30991	15.9213	2.26609	up	5e-05	0.00139824	Cupin domain containing protein, expressed
LOC_Os02g08110	LOC_Os02g08110	Chr2:4286998-4288841	3.35499	10.7221	1.6762	up	5e-05	0.00139824	membrane associated DUF588 domain containing protein, putative, expressed
LOC_Os05g29710	LOC_Os05g29710	Chr5:17175701-17177087	5.36708	23.0561	2.10294	up	5e-05	0.00139824	RING-H2 finger protein, putative, expressed
LOC_Os08g37890	LOC_Os08g37890	Chr8:23998786-24000227	3.90749	8.54058	1.12809	up	0.00015	0.00357622	expressed protein
LOC_Os05g31140	LOC_Os05g31140	Chr5:18106223-18110987	78.4605	177.526	1.17799	up	5e-05	0.00139824	glycosyl hydrolases family 17, putative, expressed
LOC_Os05g38230	LOC_Os05g38230	Chr5:22406438-22413403	26.7542	13.0967	-1.03057	down	5e-05	0.00139824	oxidoreductase, aldo/keto reductase family protein, putative, expressed
LOC_Os02g36550	LOC_Os02g36550	Chr2:22068013-22070683	1.32342	5.23661	1.98437	up	5e-05	0.00139824	phosphopantothenate--cysteine ligase, putative, expressed
LOC_Os02g36619	LOC_Os02g36619	Chr2:22110120-22117660	0.339564	1.05531	1.63592	up	0.0003	0.00625145	exo70 exocyst complex subunit, putative, expressed
LOC_Os05g19030	LOC_Os05g19030	Chr5:11042568-11045695	0.908555	1.85622	1.03072	up	0.00435	0.0481455	expressed protein
LOC_Os10g14020	LOC_Os10g14020	Chr10:7623931-7625107	11.0485	2.93322	-1.9133	down	5e-05	0.00139824	TPD1, putative, expressed
LOC_Os05g46350	LOC_Os05g46350	Chr5:26863362-26866194	0.872814	2.10441	1.26967	up	0.0011	0.0171915	IQ calmodulin-binding motif domain containing protein, expressed
LOC_Os01g10370	LOC_Os01g10370	Chr1:5454553-5455691	5.90631	0.706476	-3.06355	down	5e-05	0.00139824	AP2 domain containing protein, expressed
LOC_Os04g51000	LOC_Os04g51000	Chr4:30182588-30185852	0.893444	2.53702	1.50569	up	0.0001	0.00255101	transcription factor FL, putative, expressed
LOC_Os04g10590	LOC_Os04g10590	Chr4:5742643-5744751	1.40831	0.235693	-2.57898	down	0.0001	0.00255101	retrotransposon protein, putative, unclassified, expressed
LOC_Os04g06340	LOC_Os04g06340	Chr4:3310334-3310831	8.42445	0	#NAME?	down	0.00125	0.0189038	MEGL11 - Maternally expressed gene MEG family protein precursor, expressed
LOC_Os03g04240	LOC_Os03g04240	Chr3:1948314-1949543	6.82044	2.32159	-1.55475	down	0.0002	0.00453214	glutathione S-transferase, putative, expressed
LOC_Os05g45460	LOC_Os05g45460	Chr5:26371479-26372860	4.65938	13.5337	1.53834	up	5e-05	0.00139824	POEI52 - Pollen Ole e I allergen and extensin family protein precursor, expressed
LOC_Os07g11360	LOC_Os07g11360	Chr7:6254860-6255627	1147.06	567.405	-1.01549	down	5e-05	0.00139824	RAL3 - Seed allergenic protein RA5/RA14/RA17 precursor, expressed
LOC_Os08g38110	LOC_Os08g38110	Chr8:24143229-24144696	1.94312	0.391815	-2.31013	down	0.0009	0.0147183	cytokinin-O-glucosyltransferase 1, putative, expressed
LOC_Os01g42520	LOC_Os01g42520	Chr1:24181110-24184171	74.4755	22.2126	-1.74539	down	5e-05	0.00139824	expressed protein
LOC_Os12g41124	LOC_Os12g41124	Chr12:25480506-25483216	1.71559	3.72989	1.12043	up	5e-05	0.00139824	expressed protein
LOC_Os09g36200	LOC_Os09g36200	Chr9:20868716-20871108	6.2921	14.9546	1.24898	up	5e-05	0.00139824	senescence-inducible chloroplast stay-green protein 1, putative, expressed
LOC_Os12g23180	LOC_Os12g23180	Chr12:13103625-13106311	1.13215	3.88452	1.77867	up	5e-05	0.00139824	3-beta hydroxysteroid dehydrogenase/isomerase family protein, putative, expressed
LOC_Os03g56050	LOC_Os03g56050	Chr3:31921932-31925513	1.33093	4.26064	1.67863	up	5e-05	0.00139824	AP2-like ethylene-responsive transcription factor AINTEGUMENTA, putative, expressed
LOC_Os11g02389	LOC_Os11g02389	Chr11:703047-703960	5176.51	2417.09	-1.09871	down	0.00105	0.0165909	protease inhibitor/seed storage/LTP family, putative, expressed
LOC_Os07g44960	LOC_Os07g44960	Chr7:26816001-26819194	0.91582	1.88099	1.03836	up	0.0034	0.0403071	nodulation protein-related, putative, expressed
LOC_Os02g56600	LOC_Os02g56600	Chr2:34672991-34676421	1.01479	3.28423	1.69437	up	5e-05	0.00139824	no apical meristem protein, putative, expressed
LOC_Os02g21890	LOC_Os02g21890	Chr2:13014467-13015693	20.3849	9.99883	-1.02767	down	5e-05	0.00139824	expressed protein
LOC_Os04g28120	LOC_Os04g28120	Chr4:16602470-16605138	15.768	39.3912	1.32087	up	5e-05	0.00139824	response regulator receiver domain containing protein, expressed
LOC_Os01g18080	LOC_Os01g18080	Chr1:10133856-10135806	5.06858	14.561	1.52245	up	5e-05	0.00139824	retrotransposon protein, putative, unclassified, expressed
LOC_Os01g66610	LOC_Os01g66610	Chr1:38688209-38692621	3.34395	9.13812	1.45034	up	5e-05	0.00139824	serine/threonine-protein kinase receptor precursor, putative, expressed
LOC_Os02g36510	LOC_Os02g36510	Chr2:22056927-22058611	0.771842	2.24297	1.53903	up	0.00085	0.0140935	ethylene-insensitive 3, putative, expressed
LOC_Os02g34370	LOC_Os02g34370	Chr2:20562532-20565664	8.86661	3.68536	-1.26658	down	5e-05	0.00139824	expressed protein
LOC_Os08g14200	LOC_Os08g14200	Chr8:8488369-8489922	0.73912	0	#NAME?	down	5e-05	0.00139824	glycosyl hydrolases family 16, putative, expressed
LOC_Os05g41880	LOC_Os05g41880	Chr5:24522894-24532290	2.34136	4.93294	1.0751	up	0.0001	0.00255101	mutS domain V family protein, expressed
LOC_Os03g19850	LOC_Os03g19850	Chr3:11168200-11168668	0	0.700191	inf	up	0.0005	0.00932567	expressed protein
LOC_Os07g49360	LOC_Os07g49360	Chr7:29561179-29562535	4.54537	0.477576	-3.25059	down	5e-05	0.00139824	peroxidase precursor, putative, expressed
LOC_Os01g11940	LOC_Os01g11940	Chr1:6494515-6499769	2.29045	6.00721	1.39107	up	0.00015	0.00357622	osFTL1 FT-Like1 homologous to Flowering Locus T gene; contains Pfam profile PF01161: Phosphatidylethanolamine-binding protein, expressed
LOC_Os06g06250	LOC_Os06g06250	Chr6:2893580-2895869	1.24293	2.6976	1.11793	up	0.00185	0.0255027	GDSL-like lipase/acylhydrolase, putative, expressed
LOC_Os08g39890	LOC_Os08g39890	Chr8:25274448-25278696	8.6931	86.8622	3.32079	up	5e-05	0.00139824	OsSPL14 - SBP-box gene family member, expressed
LOC_Os02g09400	LOC_Os02g09400	Chr2:4826404-4828225	0.794809	3.07207	1.95053	up	5e-05	0.00139824	cytochrome P450, putative, expressed
LOC_Os02g52000	LOC_Os02g52000	Chr2:31834807-31836353	2.67463	0.386114	-2.79224	down	5e-05	0.00139824	phosphate-induced protein 1 conserved region domain containing protein, expressed
LOC_Os01g42090	LOC_Os01g42090	Chr1:23864680-23867313	4.56198	11.4641	1.32939	up	5e-05	0.00139824	nodulin MtN3 family protein, putative, expressed
LOC_Os03g39610	LOC_Os03g39610	Chr3:21999941-22001714	7.07566	21.1491	1.57966	up	5e-05	0.00139824	chlorophyll A-B binding protein, putative, expressed
LOC_Os07g38640	LOC_Os07g38640	Chr7:23208453-23210640	1.22107	4.23785	1.79518	up	5e-05	0.00139824	inactive receptor kinase At2g26730 precursor, putative, expressed
LOC_Os12g42610	LOC_Os12g42610	Chr12:26477632-26487388	30.2589	69.4734	1.1991	up	5e-05	0.00139824	YABBY domain containing protein, putative, expressed
LOC_Os01g72610	LOC_Os01g72610	Chr1:42128325-42130347	22.6654	47.3843	1.06391	up	5e-05	0.00139824	glycosyltransferase, putative, expressed
LOC_Os06g42220	LOC_Os06g42220	Chr6:25347172-25348647	5.69255	2.62402	-1.1173	down	0.0005	0.00932567	TOO MANY MOUTHS precursor, putative, expressed
LOC_Os08g33820	LOC_Os08g33820	Chr8:21171213-21172680	6.39071	18.84	1.55975	up	5e-05	0.00139824	chlorophyll A-B binding protein, putative, expressed
LOC_Os02g39930	LOC_Os02g39930	Chr2:24152111-24153073	9.35772	28.8612	1.6249	up	5e-05	0.00139824	OsTIL-1 Temperature-induced lipocalin-1, expressed
LOC_Os01g16370	LOC_Os01g16370	Chr1:9293170-9299788	0.426482	0.902459	1.08138	up	0.002	0.0269994	NBS-LRR type disease resistance protein, putative, expressed
LOC_Os05g46480	LOC_Os05g46480	Chr5:26927606-26928902	2475.12	1233.58	-1.00465	down	0.0008	0.0134722	late embryogenesis abundant protein, group 3, putative, expressed
LOC_Os11g24180	LOC_Os11g24180	Chr11:13770424-13785444	0.681037	2.2649	1.73364	up	5e-05	0.00139824	OsSCP50 - Putative Serine Carboxypeptidase homologue, expressed
LOC_Os07g42590	LOC_Os07g42590	Chr7:25488220-25490062	2.92873	7.39097	1.33549	up	5e-05	0.00139824	OsFBX258 - F-box domain containing protein, expressed
LOC_Os02g34810	LOC_Os02g34810	Chr2:20868259-20872079	0.654144	1.68718	1.36693	up	0.0008	0.0134722	OsAPx8 - Thylakoid-bound Ascorbate Peroxidase encoding gene 5,8, expressed
LOC_Os06g02019	LOC_Os06g02019	Chr6:580664-586450	2.7995	1.08972	-1.36122	down	0.00015	0.00357622	cytochrome P450, putative, expressed
LOC_Os10g39890	LOC_Os10g39890	Chr10:21338217-21339608	8.80609	1.39675	-2.65643	down	5e-05	0.00139824	POEI31 - Pollen Ole e I allergen and extensin family protein precursor, putative, expressed
LOC_Os01g66100	LOC_Os01g66100	Chr1:38382381-38385504	12.7796	6.35761	-1.00729	down	0.00015	0.00357622	gibberellin 20 oxidase 2, putative, expressed
LOC_Os05g49840	LOC_Os05g49840	Chr5:28597575-28603266	0.853503	1.89804	1.15304	up	0.0026	0.0329676	phospholipase, putative, expressed
LOC_Os12g18450	LOC_Os12g18450	Chr12:10669457-10671969	1.46462	5.62732	1.94192	up	5e-05	0.00139824	expressed protein
LOC_Os08g10020	LOC_Os08g10020	Chr8:5806457-5808458	9.57122	23.0447	1.26766	up	5e-05	0.00139824	photosystem II 10 kDa polypeptide, chloroplast precursor, putative, expressed
LOC_Os12g05080	LOC_Os12g05080	Chr12:2231248-2234906	0.782959	2.42874	1.6332	up	5e-05	0.00139824	PMR5, putative, expressed
LOC_Os03g28990	LOC_Os03g28990	Chr3:16457517-16459450	32.8596	5.88117	-2.48214	down	5e-05	0.00139824	zinc finger family protein, putative, expressed
LOC_Os07g43070	LOC_Os07g43070	Chr7:25804316-25807753	5.53831	12.866	1.21605	up	5e-05	0.00139824	expressed protein
LOC_Os07g42924	LOC_Os07g42924	Chr7:25696799-25704080	3.55226	7.82266	1.13892	up	0.00025	0.00543605	dehydrogenase, putative, expressed
LOC_Os08g30780	LOC_Os08g30780	Chr8:19001056-19007607	0.142482	0.605304	2.08688	up	0.00045	0.00864812	ABC transporter, ATP-binding protein, putative, expressed
LOC_Os12g01449	LOC_Os12g01449	Chr12:273545-282070	1.51404	0.589197	-1.36158	down	5e-05	0.00139824	chloroplast unusual positioning protein, putative, expressed
LOC_Os06g38760	LOC_Os06g38760	Chr6:23005340-23011471	0.498782	1.14192	1.19498	up	0.00045	0.00864812	retrotransposon protein, putative, unclassified, expressed
LOC_Os07g32170	LOC_Os07g32170	Chr7:19099674-19103294	0.123262	2.37699	4.26934	up	0.00055	0.0100066	OsSPL13 - SBP-box gene family member, expressed
LOC_Os04g23220	LOC_Os04g23220	Chr4:13220129-13225106	1.39851	6.54765	2.22708	up	5e-05	0.00139824	expressed protein
LOC_Os01g16310	LOC_Os01g16310	Chr1:9245576-9253454	0.209458	0.817107	1.96387	up	0.00015	0.00357622	glycosyl hydrolase, family 31, putative, expressed
LOC_Os05g37800	LOC_Os05g37800	Chr5:22140045-22142305	4.56002	9.36716	1.03857	up	5e-05	0.00139824	DUF740 domain containing protein, expressed
LOC_Os03g53350	LOC_Os03g53350	Chr3:30609983-30611450	15.9579	5.74542	-1.47379	down	5e-05	0.00139824	anthocyanin 3-O-beta-glucosyltransferase, putative, expressed
LOC_Os07g11150	LOC_Os07g11150	Chr7:6146969-6152549	0.329997	2.15065	2.70425	up	5e-05	0.00139824	expressed protein
LOC_Os11g38520	LOC_Os11g38520	Chr11:22823282-22827625	0.911295	2.72752	1.5816	up	5e-05	0.00139824	expressed protein
LOC_Os11g12760	LOC_Os11g12760	Chr11:7215350-7216869	0.486137	2.33128	2.26169	up	0.0007	0.0120912	O-methyltransferase, putative, expressed
LOC_Os05g45200	LOC_Os05g45200	Chr5:26235605-26237122	1.36955	0.406547	-1.75221	down	0.00225	0.0294679	anthocyanidin 5,3-O-glucosyltransferase, putative, expressed
LOC_Os07g19444	LOC_Os07g19444	Chr7:11496651-11505214	1.91692	3.94368	1.04075	up	0.00025	0.00543605	regulatory protein, putative, expressed
LOC_Os11g02369	LOC_Os11g02369	Chr11:693418-693864	85.051	332.586	1.96733	up	5e-05	0.00139824	LTPL7 - Protease inhibitor/seed storage/LTP family protein precursor, expressed
LOC_Os07g44780	LOC_Os07g44780	Chr7:26727420-26729979	5.6691	1.26034	-2.16931	down	5e-05	0.00139824	GDSL-like lipase/acylhydrolase, putative, expressed
LOC_Os09g29310	LOC_Os09g29310	Chr9:17790437-17792028	1.40714	4.06886	1.53186	up	0.00025	0.00543605	zinc finger, C3HC4 type domain containing protein, expressed
LOC_Os02g39850	LOC_Os02g39850	Chr2:24080703-24084764	13.198	27.0007	1.03268	up	5e-05	0.00139824	transferase family protein, putative, expressed
LOC_Os02g11960	LOC_Os02g11960	Chr2:6197352-6204374	1.78495	5.07307	1.50698	up	5e-05	0.00139824	ABC transporter, ATP-binding protein, putative, expressed
LOC_Os09g09290	LOC_Os09g09290	Chr9:4972690-4980074	0.239984	0.742603	1.62965	up	5e-05	0.00139824	retrotransposon protein, putative, unclassified, expressed
LOC_Os09g06770	LOC_Os09g06770	Chr9:3236284-3237000	22.6501	8.70872	-1.37898	down	5e-05	0.00139824	RING finger protein, putative, expressed
LOC_Os01g04050	LOC_Os01g04050	Chr1:1760139-1761135	14.3976	31.8829	1.14695	up	5e-05	0.00139824	BBTI12 - Bowman-Birk type bran trypsin inhibitor precursor, expressed
LOC_Os03g02460	LOC_Os03g02460	Chr3:884558-887005	59.071	12.7079	-2.21672	down	5e-05	0.00139824	retinol dehydrogenase, putative, expressed
LOC_Os08g08980	LOC_Os08g08980	Chr8:5228821-5230034	17.2726	42.939	1.31381	up	5e-05	0.00139824	cupin domain containing protein, expressed
LOC_Os04g03810	LOC_Os04g03810	Chr4:1714651-1720355	2.69969	9.45049	1.8076	up	5e-05	0.00139824	OsSub38 - Putative Subtilisin homologue, expressed
LOC_Os08g16860	LOC_Os08g16860	Chr8:10316976-10321152	1.32601	0.510661	-1.37666	down	0.00295	0.036272	OsFBX282 - F-box domain containing protein, expressed
LOC_Os08g45190	LOC_Os08g45190	Chr8:28377769-28378921	2.2963	6.04081	1.39543	up	0.00045	0.00864812	PGR5, putative, expressed
LOC_Os04g06520	LOC_Os04g06520	Chr4:3410727-3412439	2.96516	7.17978	1.27583	up	5e-05	0.00139824	expressed protein
LOC_Os08g06100	LOC_Os08g06100	Chr8:3337750-3340959	51.6932	109.517	1.08311	up	5e-05	0.00139824	O-methyltransferase, putative, expressed
LOC_Os04g12960	LOC_Os04g12960	Chr4:7153700-7156100	0.838163	0.190941	-2.1341	down	0.00315	0.0381638	UDP-glucoronosyl/UDP-glucosyl transferase, putative, expressed
LOC_Os03g21060	LOC_Os03g21060	Chr3:11973969-11976426	24.0049	49.2579	1.03702	up	5e-05	0.00139824	No apical meristem protein, putative, expressed
LOC_Os06g46270	LOC_Os06g46270	Chr6:28037568-28041909	1.7091	4.77284	1.48162	up	5e-05	0.00139824	no apical meristem protein, putative, expressed
LOC_Os01g54300	LOC_Os01g54300	Chr1:31248318-31254736	13.533	5.54003	-1.28852	down	5e-05	0.00139824	OsMan02 - Endo-Beta-Mannanase, expressed
LOC_Os07g05360	LOC_Os07g05360	Chr7:2453959-2456611	3.95057	10.2873	1.38073	up	5e-05	0.00139824	photosystem II 10 kDa polypeptide, chloroplast precursor, putative, expressed
LOC_Os09g32150	LOC_Os09g32150	Chr9:19185852-19187966	9.76094	23.2184	1.25017	up	5e-05	0.00139824	expressed protein
LOC_Os07g25690	LOC_Os07g25690	Chr7:14733234-14734946	10.3401	3.35812	-1.62253	down	5e-05	0.00139824	subtilisin N-terminal Region family protein, expressed
LOC_Os06g15400	LOC_Os06g15400	Chr6:8751273-8752628	2.42918	7.73364	1.67068	up	5e-05	0.00139824	expressed protein
LOC_Os07g49370	LOC_Os07g49370	Chr7:29565823-29571714	3.31643	7.08771	1.09569	up	5e-05	0.00139824	glycosyltransferase family 43 protein, putative, expressed
LOC_Os01g57990	LOC_Os01g57990	Chr1:33536131-33536849	0	0.541022	inf	up	0.0011	0.0171915	expressed protein
LOC_Os04g14680	LOC_Os04g14680	Chr4:8239236-8241868	4.81838	1.81011	-1.41247	down	5e-05	0.00139824	OsAPx3 - Peroxisomal Ascorbate Peroxidase encoding gene 5,8, expressed
LOC_Os06g20200	LOC_Os06g20200	Chr6:11586342-11588079	7.60245	3.70897	-1.03545	down	0.0001	0.00255101	gibberellin receptor GID1L2, putative, expressed
LOC_Os08g35060	LOC_Os08g35060	Chr8:22104307-22105639	0.576366	2.06091	1.83822	up	0.0035	0.0411973	protein binding protein, putative, expressed
LOC_Os07g04810	LOC_Os07g04810	Chr7:2128417-2130049	3.28019	0.210899	-3.95916	down	0.00025	0.00543605	protein kinase domain containing protein, expressed
LOC_Os05g33400	LOC_Os05g33400	Chr5:19631961-19633443	15.5171	7.34433	-1.07916	down	5e-05	0.00139824	basic 7S globulin precursor, putative, expressed
LOC_Os03g12520	LOC_Os03g12520	Chr3:6626960-6630244	0.66589	1.56923	1.2367	up	0.0022	0.0289896	STRUBBELIG-RECEPTOR FAMILY 7 precursor, putative, expressed
LOC_Os01g32864	LOC_Os01g32864	Chr1:18033721-18036566	11.6104	26.3415	1.18192	up	5e-05	0.00139824	retrotransposon protein, putative, unclassified, expressed
LOC_Os01g04350	LOC_Os01g04350	Chr1:1941002-1941953	5.07106	12.9619	1.35391	up	5e-05	0.00139824	hsp20/alpha crystallin family protein, putative, expressed
LOC_Os02g42310	LOC_Os02g42310	Chr2:25442874-25450129	0.61512	2.52057	2.03481	up	5e-05	0.00139824	OsSCP8 - Putative Serine Carboxypeptidase homologue, expressed
LOC_Os06g01850	LOC_Os06g01850	Chr6:477097-481669	1.35865	3.33786	1.29675	up	0.00235	0.0305543	ferredoxin--NADP reductase, chloroplast precursor, putative, expressed
LOC_Os02g57770	LOC_Os02g57770	Chr2:35376561-35378827	1.42072	4.84657	1.77034	up	5e-05	0.00139824	glycosyl hydrolases family 16, putative, expressed
LOC_Os06g03640	LOC_Os06g03640	Chr6:1414220-1416618	2.57134	6.24627	1.28047	up	5e-05	0.00139824	BAG domain containing protein, expressed
LOC_Os06g29994	LOC_Os06g29994	Chr6:17257329-17269681	24.7797	10.7451	-1.20548	down	5e-05	0.00139824	MATE efflux family protein, putative, expressed
LOC_Os04g43580	LOC_Os04g43580	Chr4:25790013-25791567	0.493395	4.67902	3.24539	up	5e-05	0.00139824	DUF640 domain containing protein, putative, expressed
LOC_Os03g09900	LOC_Os03g09900	Chr3:4923845-4926167	5.00451	13.1214	1.39062	up	5e-05	0.00139824	membrane protein, putative, expressed
LOC_Os09g01000	LOC_Os09g01000	Chr9:6383-9310	83.4842	32.4625	-1.36273	down	5e-05	0.00139824	expressed protein
LOC_Os04g49370	LOC_Os04g49370	Chr4:29465484-29467044	24.8027	11.517	-1.10673	down	5e-05	0.00139824	expressed protein
LOC_Os06g32160	LOC_Os06g32160	Chr6:18726358-18727513	6.34284	0.49697	-3.6739	down	5e-05	0.00139824	THION7 - Plant thionin family protein precursor, expressed
LOC_Os12g37980	LOC_Os12g37980	Chr12:23337899-23344845	0.224226	0.626083	1.4814	up	0.00215	0.0284353	protein kinase domain containing protein, expressed
LOC_Os04g32740	LOC_Os04g32740	Chr4:19735870-19740198	3.81138	0.751048	-2.34334	down	5e-05	0.00139824	hydrolase, NUDIX family, domain containing protein, expressed
LOC_Os01g04170	LOC_Os01g04170	Chr1:1838169-1839194	4.24557	11.0938	1.38572	up	5e-05	0.00139824	expressed protein
LOC_Os02g04130	LOC_Os02g04130	Chr2:1799732-1800811	11.3188	4.58941	-1.30234	down	5e-05	0.00139824	DUF1645 domain containing protein, putative, expressed
LOC_Os06g04150	LOC_Os06g04150	Chr6:1733934-1735135	0.720144	1.89483	1.39571	up	0.00445	0.0490252	magnesium-protoporphyrin O-methyltransferase, putative, expressed
LOC_Os06g43520	LOC_Os06g43520	Chr6:26159541-26164597	0.976019	0.142656	-2.77437	down	5e-05	0.00139824	cytochrome P450 71D7, putative, expressed
LOC_Os05g31740	LOC_Os05g31740	Chr5:18487280-18489223	1.19529	0.440118	-1.44139	down	0.00425	0.0472088	cytochrome P450 86A2, putative, expressed
LOC_Os01g22590	LOC_Os01g22590	Chr1:12701743-12704572	0.1616	0.818375	2.34034	up	0.0005	0.00932567	retrotransposon protein, putative, unclassified, expressed
LOC_Os09g15835	LOC_Os09g15835	Chr9:9663455-9665794	0.474369	1.38071	1.54132	up	0.00055	0.0100066	OBP32pep, putative, expressed
LOC_Os02g57280	LOC_Os02g57280	Chr2:35091193-35099291	3.59985	10.7854	1.58308	up	5e-05	0.00139824	CBS domain containing membrane protein, putative, expressed
LOC_Os09g27820	LOC_Os09g27820	Chr9:16925456-16927082	4.3454	1.8393	-1.24033	down	0.00035	0.00707401	1-aminocyclopropane-1-carboxylate oxidase protein, putative, expressed
LOC_Os02g34760	LOC_Os02g34760	Chr2:20846401-20847993	1.45434	3.57358	1.29701	up	0.00015	0.00357622	retrotransposon protein, putative, unclassified, expressed
LOC_Os04g53930	LOC_Os04g53930	Chr4:32137817-32141183	10.4351	3.29727	-1.6621	down	5e-05	0.00139824	organic cation transporter protein, putative, expressed
LOC_Os02g37800	LOC_Os02g37800	Chr2:22805644-22808522	0.753354	3.1054	2.04338	up	5e-05	0.00139824	lecithin:cholesterol acyltransferase, putative, expressed
LOC_Os04g13140	LOC_Os04g13140	Chr4:7250357-7251846	0.727423	2.20154	1.59765	up	0.00095	0.0153261	vignain precursor, putative, expressed
LOC_Os04g39489	LOC_Os04g39489	Chr4:23512377-23523092	2.11648	6.07763	1.52185	up	5e-05	0.00139824	amino acid transporter, putative, expressed
LOC_Os01g47050	LOC_Os01g47050	Chr1:26872216-26875033	1.791	3.96806	1.14767	up	0.0001	0.00255101	OsFBK1 - F-box domain and kelch repeat containing protein, expressed
LOC_Os06g14324	LOC_Os06g14324	Chr6:7983954-7990958	2.51045	8.7646	1.80374	up	5e-05	0.00139824	caleosin related protein, putative, expressed
LOC_Os06g18670	LOC_Os06g18670	Chr6:10588144-10589939	240.334	109.892	-1.12895	down	5e-05	0.00139824	anthocyanidin 3-O-glucosyltransferase, putative, expressed
LOC_Os03g27230	LOC_Os03g27230	Chr3:15603829-15608753	59.5631	130.6	1.13266	up	5e-05	0.00139824	phospho-2-dehydro-3-deoxyheptonate aldolase, chloroplast precursor, putative, expressed
LOC_Os11g10590	LOC_Os11g10590	Chr11:5808750-5809017	5075.6	751.588	-2.75556	down	5e-05	0.00139824	expressed protein
LOC_Os12g40890	LOC_Os12g40890	Chr12:25310811-25316229	24.9842	7.41817	-1.75188	down	5e-05	0.00139824	OsIAA30 - Auxin-responsive Aux/IAA gene family member, expressed
LOC_Os09g24290	LOC_Os09g24290	Chr9:14434370-14440386	4.36571	1.71663	-1.34664	down	5e-05	0.00139824	agenet domain-containing protein, putative, expressed
LOC_Os08g02030	LOC_Os08g02030	Chr8:655747-657391	0.480977	1.51591	1.65614	up	0.0029	0.0358829	transferase family protein, putative, expressed
LOC_Os10g36610	LOC_Os10g36610	Chr10:19583303-19583573	0	4.78049	inf	up	0.00305	0.0371616	UP-9A, putative, expressed
LOC_Os03g29540	LOC_Os03g29540	Chr3:16836621-16840754	38.2367	16.2258	-1.23667	down	5e-05	0.00139824	ATP-dependent protease, putative, expressed
LOC_Os09g31446	LOC_Os09g31446	Chr9:18944401-18946190	1.56751	5.16674	1.72078	up	5e-05	0.00139824	expressed protein
LOC_Os11g07200	LOC_Os11g07200	Chr11:3607018-3620648	0.525897	1.4298	1.44297	up	0.0001	0.00255101	receptor protein kinase CLAVATA1 precursor, putative, expressed
LOC_Os11g06720	LOC_Os11g06720	Chr11:3278434-3279425	2.54155	5.40384	1.08827	up	0.00355	0.0416264	abscisic stress-ripening, putative, expressed
LOC_Os04g29000	LOC_Os04g29000	Chr4:17185144-17186605	1.27111	0.216603	-2.55296	down	0.00125	0.0189038	sulfotransferase domain containing protein, expressed
LOC_Os04g49690	LOC_Os04g49690	Chr4:29636069-29638259	1.67517	0.775494	-1.11112	down	0.0019	0.0260417	FERONIA receptor-like kinase, putative, expressed
LOC_Os03g58730	LOC_Os03g58730	Chr3:33447866-33451030	1.28285	2.81332	1.13292	up	0.0008	0.0134722	retrotransposon protein, putative, Ty1-copia subclass, expressed
LOC_Os03g12990	LOC_Os03g12990	Chr3:7018342-7019303	12.1681	6.06604	-1.00428	down	0.0002	0.00453214	phytosulfokines precursor, putative, expressed
LOC_Os04g50770	LOC_Os04g50770	Chr4:30028733-30030685	0.472203	1.63966	1.79592	up	0.0003	0.00625145	MYB family transcription factor, putative, expressed
LOC_Os07g34020	LOC_Os07g34020	Chr7:20327734-20329051	0.66724	1.90609	1.51434	up	0.00155	0.0223111	expressed protein
LOC_Os02g41460	LOC_Os02g41460	Chr2:24830540-24832108	1.28601	7.59896	2.5629	up	5e-05	0.00139824	DUF640 domain containing protein, putative, expressed
LOC_Os02g15640	LOC_Os02g15640	Chr2:8801324-8805453	8.27918	3.909	-1.08269	down	5e-05	0.00139824	CAPIP1, putative, expressed
LOC_Os08g41030	LOC_Os08g41030	Chr8:25950257-25951166	51.5451	22.9503	-1.16733	down	5e-05	0.00139824	AP2 domain containing protein, expressed
LOC_Os01g68480	LOC_Os01g68480	Chr1:39794225-39799341	4.71186	10.2465	1.12076	up	0.0002	0.00453214	thioredoxin, putative, expressed
LOC_Os01g03390	LOC_Os01g03390	Chr1:1365507-1366503	33.982	80.7056	1.2479	up	5e-05	0.00139824	BBTI7 - Bowman-Birk type bran trypsin inhibitor precursor, expressed
LOC_Os09g38610	LOC_Os09g38610	Chr9:22207642-22208502	4.46711	14.175	1.66594	up	5e-05	0.00139824	ZOS9-18 - C2H2 zinc finger protein, expressed
LOC_Os12g01560	LOC_Os12g01560	Chr12:337845-341468	0.463262	1.11136	1.26243	up	0.00365	0.0425207	PMR5, putative, expressed
LOC_Os04g49850	LOC_Os04g49850	Chr4:29716969-29717477	10.0075	2.21857	-2.17338	down	0.00015	0.00357622	expressed protein
LOC_Os02g04170	LOC_Os02g04170	Chr2:1821854-1826394	0.143525	0.644599	2.16711	up	0.0002	0.00453214	L-aspartate oxidase 1, putative, expressed
LOC_Os03g43100	LOC_Os03g43100	Chr3:24046088-24047243	0.256641	40.4217	7.29923	up	0.0001	0.00255101	expressed protein
LOC_Os10g21670	LOC_Os10g21670	Chr10:11110250-11111110	1.85677	0.334644	-2.47209	down	0.00175	0.0245011	dehydration stress-induced protein, putative, expressed
LOC_Os07g37454	LOC_Os07g37454	Chr7:22427660-22429638	6.92573	2.35298	-1.55747	down	5e-05	0.00139824	urate anion exchanger, putative, expressed
LOC_Os01g62200	LOC_Os01g62200	Chr1:36002255-36005101	0.618249	3.81397	2.62503	up	5e-05	0.00139824	domain of unknown function DUF966 domain containing protein, expressed
LOC_Os01g72009	LOC_Os01g72009	Chr1:41728650-41729616	6.39693	12.9825	1.02111	up	0.0012	0.0182633	expressed protein
LOC_Os11g44960	LOC_Os11g44960	Chr11:27221854-27226087	0	1.14632	inf	up	5e-05	0.00139824	NBS-LRR disease resistance protein, putative, expressed
LOC_Os12g36880	LOC_Os12g36880	Chr12:22599951-22601258	7.95197	46.2344	2.53958	up	5e-05	0.00139824	pathogenesis-related Bet v I family protein, putative, expressed
LOC_Os05g05580	LOC_Os05g05580	Chr5:2767331-2775704	0.927619	2.39901	1.37083	up	0.00015	0.00357622	expressed protein
LOC_Os09g32948	LOC_Os09g32948	Chr9:19653388-19659766	25.8844	59.4151	1.19875	up	5e-05	0.00139824	OsMADS8 - MADS-box family gene with MIKCc type-box, expressed
LOC_Os12g17530	LOC_Os12g17530	Chr12:10048847-10053017	19.0946	3.06685	-2.63834	down	5e-05	0.00139824	expressed protein
LOC_Os03g30530	LOC_Os03g30530	Chr3:17422110-17426788	14.6549	5.95892	-1.29826	down	5e-05	0.00139824	expressed protein
LOC_Os02g40784	LOC_Os02g40784	Chr2:24718046-24724120	31.3638	72.3177	1.20525	up	5e-05	0.00139824	WAX2, putative, expressed
LOC_Os11g10710	LOC_Os11g10710	Chr11:5873794-5880713	0.17903	1.07665	2.58827	up	5e-05	0.00139824	protein kinase domain containing protein, expressed
LOC_Os01g65680	LOC_Os01g65680	Chr1:38139072-38142695	23.0151	7.56752	-1.60469	down	5e-05	0.00139824	4,5-DOPA dioxygenase extradiol, putative, expressed
LOC_Os01g19020	LOC_Os01g19020	Chr1:10748602-10750234	0.868624	0	#NAME?	down	5e-05	0.00139824	peroxidase precursor, putative, expressed
LOC_Os04g38720	LOC_Os04g38720	Chr4:22994551-22996740	13.736	31.1605	1.18176	up	5e-05	0.00139824	no apical meristem protein, putative, expressed
LOC_Os06g05160	LOC_Os06g05160	Chr6:2292594-2298805	0.407545	1.98416	2.28349	up	5e-05	0.00139824	sulfate transporter, putative, expressed
LOC_Os06g14540	LOC_Os06g14540	Chr6:8178987-8184624	1.95087	3.99411	1.03376	up	0.00075	0.0128006	endoglucanase, putative, expressed
LOC_Os11g44870	LOC_Os11g44870	Chr11:27155306-27157713	0.72802	2.26001	1.63428	up	5e-05	0.00139824	expressed protein
LOC_Os02g37694	LOC_Os02g37694	Chr2:22743749-22746433	0.685065	1.39331	1.02421	up	0.0038	0.0437	expressed protein
LOC_Os10g28080	LOC_Os10g28080	Chr10:14589925-14591220	0.64299	1.84327	1.5194	up	0.00425	0.0472088	glycosyl hydrolase, putative, expressed
LOC_Os12g38350	LOC_Os12g38350	Chr12:23530355-23531013	5.30429	2.2861	-1.21427	down	0.00455	0.04977	RALFL43 - Rapid ALkalinization Factor RALF family protein precursor, expressed
LOC_Os12g32850	LOC_Os12g32850	Chr12:19848806-19851543	10.5211	2.55707	-2.04073	down	5e-05	0.00139824	cytochrome P450, putative, expressed
LOC_Os10g26570	LOC_Os10g26570	Chr10:13848971-13853484	0.137453	0.552794	2.0078	up	0.0021	0.0279632	phosphofructokinase, putative, expressed
LOC_Os01g08670	LOC_Os01g08670	Chr1:4317973-4318780	3.6456	1.22544	-1.57286	down	0.00275	0.034423	expressed protein
LOC_Os11g41650	LOC_Os11g41650	Chr11:24988964-24993465	8.70239	1.94094	-2.16465	down	5e-05	0.00139824	adenylyl-sulfate kinase, putative, expressed
LOC_Os11g03300	LOC_Os11g03300	Chr11:1233927-1236052	1.04467	2.50713	1.26299	up	0.00015	0.00357622	NAC domain transcription factor, putative, expressed
LOC_Os11g01570	LOC_Os11g01570	Chr11:329041-332824	0.281814	1.22066	2.11485	up	5e-05	0.00139824	PMR5, putative, expressed
LOC_Os03g53360	LOC_Os03g53360	Chr3:30613948-30616157	10.637	3.84084	-1.4696	down	5e-05	0.00139824	transferase family protein, putative, expressed
LOC_Os02g54640	LOC_Os02g54640	Chr2:33469137-33476027	0.697718	0.121974	-2.51607	down	0.0012	0.0182633	glutamate receptor, putative, expressed
LOC_Os04g49748	LOC_Os04g49748	Chr4:29660958-29662569	3.39846	8.22885	1.27581	up	5e-05	0.00139824	purine permease, putative, expressed
LOC_Os05g37350	LOC_Os05g37350	Chr5:21843769-21856444	4.61676	2.28949	-1.01185	down	5e-05	0.00139824	hhH-GPD superfamily base excision DNA repair protein, expressed
LOC_Os03g22820	LOC_Os03g22820	Chr3:13189477-13190366	0.994301	2.67248	1.42643	up	0.00415	0.0465064	expressed protein
LOC_Os02g30910	LOC_Os02g30910	Chr2:18454403-18457136	18.0234	60.1073	1.73767	up	5e-05	0.00139824	nodulin MtN3 family protein, putative, expressed
LOC_Os04g41759	LOC_Os04g41759	Chr4:24746953-24748506	4.40076	1.38931	-1.66339	down	5e-05	0.00139824	expressed protein
LOC_Os10g32720	LOC_Os10g32720	Chr10:17131915-17132714	735.875	334.213	-1.13869	down	5e-05	0.00139824	AWPM-19-like membrane family protein, putative, expressed
LOC_Os08g39850	LOC_Os08g39850	Chr8:25240905-25250279	0.843007	1.87254	1.15138	up	0.00075	0.0128006	lipoxygenase, chloroplast precursor, putative, expressed
LOC_Os05g11428	LOC_Os05g11428	Chr5:6468134-6476455	2.07475	4.75863	1.19761	up	5e-05	0.00139824	expressed protein
LOC_Os03g58940	LOC_Os03g58940	Chr3:33563701-33566773	2.00082	8.32073	2.05612	up	5e-05	0.00139824	LTPL83 - Protease inhibitor/seed storage/LTP family protein precursor, putative, expressed
LOC_Os11g37870	LOC_Os11g37870	Chr11:22442246-22445393	0.972838	0.341914	-1.50856	down	0.00055	0.0100066	stripe rust resistance protein Yr10, putative, expressed
LOC_Os12g29220	LOC_Os12g29220	Chr12:17302072-17305326	0.135547	0.830829	2.61576	up	0.00405	0.0457433	nodulin MtN3 family protein, putative, expressed
LOC_Os02g09290	LOC_Os02g09290	Chr2:4785202-4787184	5.27037	1.34384	-1.97155	down	5e-05	0.00139824	cytochrome P450 71D10, putative, expressed
LOC_Os03g62200	LOC_Os03g62200	Chr3:35238254-35241976	0.747341	2.36864	1.66422	up	0.00015	0.00357622	ammonium transporter protein, putative, expressed
LOC_Os05g50470	LOC_Os05g50470	Chr5:28933224-28934607	1.30949	3.26425	1.31774	up	0.0007	0.0120912	expressed protein
LOC_Os04g46630	LOC_Os04g46630	Chr4:27645594-27647517	9.18091	21.7285	1.24288	up	5e-05	0.00139824	expansin precursor, putative, expressed
LOC_Os11g47809	LOC_Os11g47809	Chr11:28827675-28828513	20.8624	46.6271	1.16026	up	5e-05	0.00139824	metallothionein, putative, expressed
LOC_Os08g10300	LOC_Os08g10300	Chr8:5998020-6005220	0.492863	1.13488	1.20328	up	0.00075	0.0128006	SHR5-receptor-like kinase, putative, expressed
LOC_Os12g02530	LOC_Os12g02530	Chr12:861130-863523	0.719892	1.65109	1.19757	up	0.00425	0.0472088	BTBN22 - Bric-a-Brac, Tramtrack, Broad Complex BTB domain with non-phototropic hypocotyl 3 NPH3 and coiled-coil domains, expressed
LOC_Os01g13210	LOC_Os01g13210	Chr1:7363642-7366111	11.2585	30.6754	1.44607	up	5e-05	0.00139824	salt stress root protein RS1, putative, expressed
LOC_Os12g36980	LOC_Os12g36980	Chr12:22670995-22671700	2.93222	6.47606	1.14312	up	0.00245	0.0314176	expressed protein
LOC_Os02g03200	LOC_Os02g03200	Chr2:1263499-1266099	3.73082	7.94338	1.09026	up	0.0001	0.00255101	FAD-binding and arabino-lactone oxidase domains containing protein, putative, expressed
LOC_Os04g38410	LOC_Os04g38410	Chr4:22835895-22837594	5.87786	11.7899	1.00419	up	5e-05	0.00139824	chlorophyll A-B binding protein, putative, expressed
LOC_Os12g43620	LOC_Os12g43620	Chr12:27088696-27090143	1.34724	0	#NAME?	down	5e-05	0.00139824	helix-loop-helix DNA-binding domain containing protein, expressed
LOC_Os02g27592	LOC_Os02g27592	Chr2:16343269-16345689	1.4583	3.65126	1.32411	up	0.0004	0.00792081	expressed protein
LOC_Os03g05530	LOC_Os03g05530	Chr3:2747955-2753329	8.67809	18.0794	1.0589	up	5e-05	0.00139824	nodulin, putative, expressed
LOC_Os01g19740	LOC_Os01g19740	Chr1:11202594-11203335	12.726	29.8379	1.22937	up	5e-05	0.00139824	calvin cycle protein CP12, putative, expressed
LOC_Os06g21590	LOC_Os06g21590	Chr6:12452654-12454197	6.10302	17.517	1.52116	up	5e-05	0.00139824	chlorophyll A-B binding protein, putative, expressed
LOC_Os03g04190	LOC_Os03g04190	Chr3:1920042-1921896	88.7338	17.8733	-2.31168	down	5e-05	0.00139824	cytochrome P450, putative, expressed
LOC_Os09g00999	LOC_Os09g00999	Chr9:2873-5458	94.4927	40.0263	-1.23925	down	5e-05	0.00139824	expressed protein
LOC_Os08g10780	LOC_Os08g10780	Chr8:6334288-6339667	1.65672	0.809972	-1.03238	down	0.00055	0.0100066	transposon protein, putative, unclassified, expressed
LOC_Os01g04620	LOC_Os01g04620	Chr1:2071829-2073621	4.69871	1.38324	-1.76421	down	5e-05	0.00139824	transposon protein, putative, unclassified, expressed
LOC_Os03g52860	LOC_Os03g52860	Chr3:30315454-30318972	7.57299	0.0501618	-7.23813	down	0.0042	0.04692	lipoxygenase, putative, expressed
LOC_Os02g51740	LOC_Os02g51740	Chr2:31694126-31697506	2.61218	0.799471	-1.70814	down	0.00035	0.00707401	VQ domain containing protein, putative, expressed
LOC_Os07g15460	LOC_Os07g15460	Chr7:8966022-8970882	1.88677	5.26544	1.48063	up	5e-05	0.00139824	metal transporter Nramp6, putative, expressed
LOC_Os10g41760	LOC_Os10g41760	Chr10:22473499-22477206	2.77116	0.85419	-1.69786	down	5e-05	0.00139824	chlorophyllide a oxygenase, chloroplast precursor, putative, expressed
LOC_Os10g39680	LOC_Os10g39680	Chr10:21205699-21207611	0.218741	1.10789	2.34052	up	0.00295	0.036272	CHIT14 - Chitinase family protein precursor, expressed
LOC_Os05g35010	LOC_Os05g35010	Chr5:20792433-20794367	2.81735	1.12642	-1.32259	down	0.0008	0.0134722	cytochrome P450, putative, expressed
LOC_Os08g37290	LOC_Os08g37290	Chr8:23572562-23573388	1.74431	4.52701	1.37591	up	0.0017	0.0239414	basic helix-loop-helix, putative, expressed
LOC_Os04g47330	LOC_Os04g47330	Chr4:28096278-28097630	2.61187	0.907636	-1.5249	down	0.00145	0.0211692	rho-GTPase-activating protein-related, putative, expressed
LOC_Os01g61570	LOC_Os01g61570	Chr1:35605704-35607916	3.01825	1.10358	-1.45152	down	0.0002	0.00453214	GDSL-like lipase/acylhydrolase, putative, expressed
LOC_Os07g03250	LOC_Os07g03250	Chr7:1299597-1304299	3.52004	10.9797	1.64117	up	5e-05	0.00139824	AP2-like ethylene-responsive transcription factor PLETHORA 2, putative, expressed
LOC_Os03g02670	LOC_Os03g02670	Chr3:991088-994725	11.0428	5.17681	-1.09297	down	5e-05	0.00139824	transporter family protein, putative, expressed
LOC_Os08g14880	LOC_Os08g14880	Chr8:8966296-8970997	17.6655	56.9801	1.68953	up	5e-05	0.00139824	transposon protein, putative, unclassified, expressed
LOC_Os11g02400	LOC_Os11g02400	Chr11:715399-716542	114.346	26.1382	-2.12918	down	5e-05	0.00139824	LTPL8 - Protease inhibitor/seed storage/LTP family protein precursor, expressed
LOC_Os03g58610	LOC_Os03g58610	Chr3:33384952-33387239	0.651483	1.55921	1.25902	up	0.0024	0.0310168	expressed protein
LOC_Os08g24434	LOC_Os08g24434	Chr8:14760283-14766266	1.20571	0.264834	-2.18672	down	0.0006	0.0107079	expressed protein
LOC_Os05g39870	LOC_Os05g39870	Chr5:23429485-23434020	0.925697	2.00234	1.11308	up	0.00075	0.0128006	CAMK_KIN1/SNF1/Nim1_like.24 - CAMK includes calcium/calmodulin depedent protein kinases, expressed
LOC_Os09g32770	LOC_Os09g32770	Chr9:19549905-19552405	0.603228	3.14473	2.38216	up	0.0004	0.00792081	auxin efflux carrier component, putative, expressed
LOC_Os02g08320	LOC_Os02g08320	Chr2:4423145-4424236	32.4291	15.9514	-1.02361	down	5e-05	0.00139824	haemolysin-III, putative, expressed
LOC_Os01g56380	LOC_Os01g56380	Chr1:32501012-32502957	0.862745	0.243891	-1.8227	down	0.0019	0.0260417	decarboxylase, putative, expressed
LOC_Os01g15990	LOC_Os01g15990	Chr1:8994976-8997083	6.3186	1.6264	-1.95792	down	5e-05	0.00139824	expressed protein
LOC_Os11g05760	LOC_Os11g05760	Chr11:2640626-2646302	5.65583	17.0394	1.59107	up	5e-05	0.00139824	OsProCP5 - Putative Lysosomal Pro-x Carboxypeptidase homologue, expressed
LOC_Os05g24140	LOC_Os05g24140	Chr5:13927671-13929113	0.90229	2.53076	1.48791	up	0.0028	0.0349472	tetracycline transporter-like protein 1, putative, expressed
LOC_Os02g06779	LOC_Os02g06779	Chr2:3420171-3423446	21.3349	10.1279	-1.07487	down	5e-05	0.00139824	expressed protein
LOC_Os05g08030	LOC_Os05g08030	Chr5:4345723-4346889	0.852295	0	#NAME?	down	0.0005	0.00932567	retrotransposon protein, putative, unclassified, expressed
LOC_Os07g01904	LOC_Os07g01904	Chr7:548479-554208	8.81755	21.6673	1.29707	up	5e-05	0.00139824	expressed protein
LOC_Os02g38240	LOC_Os02g38240	Chr2:23126899-23129919	0.175346	1.09755	2.64601	up	0.00135	0.0200912	rhodanese family protein, putative, expressed
LOC_Os07g29224	LOC_Os07g29224	Chr7:17126201-17129929	1.95304	4.23532	1.11675	up	5e-05	0.00139824	expressed protein
LOC_Os06g45410	LOC_Os06g45410	Chr6:27456909-27459562	1.53643	0.553678	-1.47246	down	0.00105	0.0165909	MYB family transcription factor, putative, expressed
LOC_Os01g68000	LOC_Os01g68000	Chr1:39523637-39527227	0.143328	0.936774	2.70838	up	0.0005	0.00932567	AML1, putative, expressed
LOC_Os08g11180	LOC_Os08g11180	Chr8:6567483-6573244	0.134702	0.697564	2.37256	up	0.00015	0.00357622	retrotransposon protein, putative, unclassified, expressed
LOC_Os08g37432	LOC_Os08g37432	Chr8:23712628-23717520	6.50672	2.04022	-1.6732	down	5e-05	0.00139824	MATE efflux family protein, putative, expressed
LOC_Os02g49680	LOC_Os02g49680	Chr2:30361875-30363745	2.08931	5.32296	1.3492	up	5e-05	0.00139824	arsenate reductase, putative, expressed
LOC_Os02g15750	LOC_Os02g15750	Chr2:8873031-8876441	2.10182	4.64159	1.14298	up	0.0001	0.00255101	expressed protein
LOC_Os03g09030	LOC_Os03g09030	Chr3:4689511-4690069	0	2.73469	inf	up	0.0005	0.00932567	expressed protein
LOC_Os09g29670	LOC_Os09g29670	Chr9:18044670-18050946	0.463544	2.08053	2.16617	up	5e-05	0.00139824	white-brown complex homolog protein 11, putative, expressed
LOC_Os10g22890	LOC_Os10g22890	Chr10:11893674-11899916	0.689279	1.84412	1.41977	up	5e-05	0.00139824	receptor-like kinase, putative, expressed
LOC_Os03g47070	LOC_Os03g47070	Chr3:26623596-26626861	1.11888	2.32815	1.05713	up	0.00145	0.0211692	RXW8, putative, expressed
LOC_Os03g10090	LOC_Os03g10090	Chr3:5098237-5100691	1.91324	11.2663	2.55792	up	5e-05	0.00139824	transporter family protein, putative, expressed
LOC_Os01g65100	LOC_Os01g65100	Chr1:37790110-37792998	9.72921	21.5944	1.15026	up	5e-05	0.00139824	peptide transporter, putative, expressed
LOC_Os11g26750	LOC_Os11g26750	Chr11:15320187-15321526	17.9784	5.78451	-1.63599	down	5e-05	0.00139824	dehydrin, putative, expressed
LOC_Os05g04380	LOC_Os05g04380	Chr5:2010114-2015088	4.22424	10.85	1.36093	up	5e-05	0.00139824	peroxidase precursor, putative, expressed
LOC_Os04g47890	LOC_Os04g47890	Chr4:28470385-28474272	0.495575	1.27122	1.35904	up	0.00205	0.0275533	MYB family transcription factor, putative, expressed
LOC_Os03g14300	LOC_Os03g14300	Chr3:7788738-7789627	26.749	8.34268	-1.6809	down	5e-05	0.00139824	THION29 - Plant thionin family protein precursor, expressed
LOC_Os04g56390	LOC_Os04g56390	Chr4:33623127-33623931	3.92875	0.712733	-2.46264	down	0.00195	0.0265578	expressed protein
LOC_Os01g15830	LOC_Os01g15830	Chr1:8917546-8919971	3.33087	0.654504	-2.34743	down	5e-05	0.00139824	peroxidase precursor, putative, expressed
LOC_Os09g14100	LOC_Os09g14100	Chr9:8348956-8354350	1.55146	0.577378	-1.42604	down	0.00015	0.00357622	disease resistance protein RPS2, putative, expressed
LOC_Os07g35690	LOC_Os07g35690	Chr7:21378089-21381273	0.822142	1.70915	1.05582	up	0.0015	0.0217369	TKL_IRAK_DUF26-lc.3 - DUF26 kinases have homology to DUF26 containing loci, expressed
LOC_Os01g11300	LOC_Os01g11300	Chr1:6057439-6059109	4.11992	0.247562	-4.05676	down	5e-05	0.00139824	cytochrome P450, putative, expressed
LOC_Os03g03164	LOC_Os03g03164	Chr3:1340051-1345295	0.558205	1.5318	1.45637	up	0.0011	0.0171915	homeobox protein knotted-1, putative, expressed
LOC_Os03g59320	LOC_Os03g59320	Chr3:33771755-33773624	0.970155	3.02694	1.64157	up	0.0001	0.00255101	expressed protein
LOC_Os11g03070	LOC_Os11g03070	Chr11:1085609-1088359	0.113309	0.98992	3.12705	up	0.0002	0.00453214	ATCHX, putative, expressed
LOC_Os04g44410	LOC_Os04g44410	Chr4:26287756-26292362	1.66156	0.71664	-1.21322	down	0.0041	0.0461384	OsSCP25 - Putative Serine Carboxypeptidase homologue, expressed
LOC_Os08g08960	LOC_Os08g08960	Chr8:5208384-5209569	2574.56	8359.75	1.69914	up	0.00345	0.0406979	Cupin domain containing protein, expressed
LOC_Os01g68589	LOC_Os01g68589	Chr1:39839214-39840447	5.42002	13.5804	1.32516	up	5e-05	0.00139824	LTPL39 - Protease inhibitor/seed storage/LTP family protein precursor, expressed
LOC_Os01g68660	LOC_Os01g68660	Chr1:39876457-39877243	257.911	71.0538	-1.85989	down	5e-05	0.00139824	cysteine proteinase inhibitor precursor protein, putative, expressed
LOC_Os03g42200	LOC_Os03g42200	Chr3:23472277-23475827	0.821808	2.09798	1.35213	up	0.00285	0.0354478	dof zinc finger domain containing protein, putative, expressed
LOC_Os10g05750	LOC_Os10g05750	Chr10:2897615-2899194	36.365	88.6757	1.28599	up	5e-05	0.00139824	POEI3 - Pollen Ole e I allergen and extensin family protein precursor, expressed
LOC_Os11g04010	LOC_Os11g04010	Chr11:1615762-1618300	22.2372	53.7602	1.27356	up	5e-05	0.00139824	ICE-like protease p20 domain containing protein, putative, expressed
LOC_Os01g35330	LOC_Os01g35330	Chr1:19549141-19550352	2.04824	10.9176	2.4142	up	5e-05	0.00139824	circumsporozoite protein precursor, putative, expressed
LOC_Os01g66030	LOC_Os01g66030	Chr1:38319059-38324074	2.5089	7.15204	1.5113	up	5e-05	0.00139824	OsMADS2 - MADS-box family gene with MIKCc type-box, expressed
LOC_Os02g14430	LOC_Os02g14430	Chr2:7938408-7939842	5.97836	2.37541	-1.33157	down	5e-05	0.00139824	peroxidase precursor, putative, expressed
LOC_Os09g24350	LOC_Os09g24350	Chr9:14473047-14474028	1.589	4.95956	1.6421	up	0.00045	0.00864812	THION32 - Plant thionin family protein precursor, expressed
LOC_Os03g02470	LOC_Os03g02470	Chr3:887170-889518	1.74921	56.9228	5.02423	up	5e-05	0.00139824	expressed protein
LOC_Os03g12290	LOC_Os03g12290	Chr3:6457909-6462727	13.2505	32.9599	1.31467	up	5e-05	0.00139824	glutamine synthetase, catalytic domain containing protein, expressed
LOC_Os01g04120	LOC_Os01g04120	Chr1:1801923-1806267	2.95363	1.36009	-1.11879	down	0.00105	0.0165909	ZOS1-03 - C2H2 zinc finger protein, expressed
LOC_Os09g10840	LOC_Os09g10840	Chr9:5918076-5929775	0.909399	2.23643	1.29821	up	0.00025	0.00543605	transcription factor, putative, expressed
LOC_Os01g58240	LOC_Os01g58240	Chr1:33659781-33672538	2.21512	7.13496	1.68752	up	5e-05	0.00139824	OsSub6 - Putative Subtilisin homologue, expressed
LOC_Os07g48910	LOC_Os07g48910	Chr7:29268216-29269921	8.49349	17.856	1.07198	up	0.0001	0.00255101	retrotransposon protein, putative, unclassified, expressed
LOC_Os09g07660	LOC_Os09g07660	Chr9:3855215-3862968	1.1882	2.47311	1.05755	up	0.00035	0.00707401	ELMO/CED-12 family protein, putative, expressed
LOC_Os01g57690	LOC_Os01g57690	Chr1:33350045-33351363	2.46117	0.963768	-1.35259	down	0.0035	0.0411973	early nodulin 20 precursor, putative, expressed
LOC_Os02g42740	LOC_Os02g42740	Chr2:25696823-25699145	0.84473	2.75744	1.70677	up	5e-05	0.00139824	cytochrome b5-like Heme/Steroid binding domain containing protein, expressed
LOC_Os12g16880	LOC_Os12g16880	Chr12:9686914-9687610	96.5436	199.71	1.04865	up	5e-05	0.00139824	PROLM27 - Prolamin precursor, expressed
LOC_Os06g43600	LOC_Os06g43600	Chr6:26227103-26228760	41.5929	18.5412	-1.1656	down	5e-05	0.00139824	LTPL129 - Protease inhibitor/seed storage/LTP family protein precursor, expressed
LOC_Os01g03530	LOC_Os01g03530	Chr1:1433032-1436811	0.307485	1.34806	2.1323	up	0.00025	0.00543605	multicopper oxidase domain containing protein, expressed
LOC_Os03g62060	LOC_Os03g62060	Chr3:35160384-35163217	0.532048	0	#NAME?	down	5e-05	0.00139824	hydrolase, putative, expressed
LOC_Os02g47020	LOC_Os02g47020	Chr2:28701803-28704409	1.25463	4.06069	1.69446	up	5e-05	0.00139824	phosphoribulokinase/Uridine kinase family protein, expressed
LOC_Os05g49930	LOC_Os05g49930	Chr5:28640261-28642010	35.4624	12.6115	-1.49155	down	5e-05	0.00139824	GRAS family transcription factor domain containing protein, expressed
LOC_Os03g13300	LOC_Os03g13300	Chr3:7181079-7184168	16.5239	7.48042	-1.14337	down	5e-05	0.00139824	glutamate decarboxylase, putative, expressed
LOC_Os05g38600	LOC_Os05g38600	Chr5:22638493-22639018	34.5242	15.0074	-1.20193	down	0.0001	0.00255101	ZOS5-09 - C2H2 zinc finger protein, expressed
LOC_Os07g48030	LOC_Os07g48030	Chr7:28678384-28680073	0.645788	6.56797	3.34632	up	5e-05	0.00139824	peroxidase precursor, putative, expressed
LOC_Os07g40000	LOC_Os07g40000	Chr7:23996514-23997565	2.48116	5.68265	1.19555	up	0.0021	0.0279632	DUF260 domain containing protein, putative, expressed
LOC_Os01g48130	LOC_Os01g48130	Chr1:27556007-27560681	2.3591	7.05629	1.58067	up	5e-05	0.00139824	no apical meristem protein, putative, expressed
LOC_Os01g62750	LOC_Os01g62750	Chr1:36325682-36336561	1.16681	2.6076	1.16016	up	0.0021	0.0279632	expressed protein
LOC_Os12g04424	LOC_Os12g04424	Chr12:1882577-1888289	1.19104	0.388922	-1.61467	down	0.00055	0.0100066	strictosidine synthase, putative, expressed
LOC_Os02g12480	LOC_Os02g12480	Chr2:6508811-6513830	15.453	35.2277	1.18883	up	5e-05	0.00139824	expressed protein
LOC_Os09g30980	LOC_Os09g30980	Chr9:18657384-18659177	1.79913	0.394013	-2.19099	down	0.00035	0.00707401	UDP-glucoronosyl and UDP-glucosyl transferase domain containing protein, expressed
LOC_Os02g01340	LOC_Os02g01340	Chr2:183600-185327	1.08641	3.2855	1.59655	up	0.0002	0.00453214	ferredoxin--NADP reductase, chloroplast precursor, putative, expressed
LOC_Os03g05910	LOC_Os03g05910	Chr3:2961745-2964306	10.4833	2.13434	-2.29623	down	5e-05	0.00139824	expressed protein
LOC_Os01g56420	LOC_Os01g56420	Chr1:32523327-32524183	32.2351	4.20613	-2.93807	down	5e-05	0.00139824	ctr copper transporter family protein, putative, expressed
LOC_Os05g51740	LOC_Os05g51740	Chr5:29677514-29682272	1.22804	3.86463	1.65397	up	5e-05	0.00139824	receptor protein kinase CLAVATA1 precursor, putative, expressed
LOC_Os08g06630	LOC_Os08g06630	Chr8:3732440-3736521	0.597294	1.2724	1.09104	up	0.003	0.0367188	RNA polymerase sigma factor, putative, expressed
LOC_Os09g09930	LOC_Os09g09930	Chr9:5395172-5396935	3.96701	1.15674	-1.77799	down	5e-05	0.00139824	heavy metal transport/detoxification protein, putative, expressed
LOC_Os02g04190	LOC_Os02g04190	Chr2:1837867-1839002	1.97302	6.55377	1.73192	up	0.0011	0.0171915	THION23 - Plant thionin family protein precursor, expressed
LOC_Os01g45200	LOC_Os01g45200	Chr1:25640718-25647224	1.25548	3.06463	1.28747	up	0.0006	0.0107079	cinnamoyl-CoA reductase-related, putative, expressed
LOC_Os09g36700	LOC_Os09g36700	Chr9:21165181-21167650	75.8112	10.9614	-2.78997	down	5e-05	0.00139824	ribonuclease T2 family domain containing protein, expressed
LOC_Os01g64960	LOC_Os01g64960	Chr1:37696777-37699752	1.61634	5.3758	1.73374	up	5e-05	0.00139824	chlorophyll A-B binding protein, putative, expressed
LOC_Os08g38700	LOC_Os08g38700	Chr8:24464323-24467971	3.15621	6.56222	1.05599	up	0.00015	0.00357622	C3-BTB2 - Bric-a-Brac, Tramtrack, Broad Complex BTB domain with C3 subfamily conserved sequence, expressed
LOC_Os01g53240	LOC_Os01g53240	Chr1:30589858-30592660	23.1426	9.78346	-1.24213	down	5e-05	0.00139824	BURP domain containing protein, expressed
LOC_Os10g37180	LOC_Os10g37180	Chr10:19894707-19896859	0.646627	1.98285	1.61657	up	0.0029	0.0358829	glycine cleavage system H protein, putative, expressed
LOC_Os08g41950	LOC_Os08g41950	Chr8:26507179-26512261	14.1057	40.0486	1.50547	up	5e-05	0.00139824	OsMADS7 - MADS-box family gene with MIKCc type-box, expressed
LOC_Os01g73040	LOC_Os01g73040	Chr1:42377193-42381600	1.44306	3.01284	1.062	up	0.00035	0.00707401	CBS domain-containing protein, putative, expressed
LOC_Os03g37830	LOC_Os03g37830	Chr3:20978617-20985759	0.241491	0.915304	1.92228	up	0.00015	0.00357622	potassium transporter, putative, expressed
LOC_Os01g60420	LOC_Os01g60420	Chr1:34943807-34946138	1.28144	3.0912	1.2704	up	0.00035	0.00707401	expressed protein
LOC_Os04g48390	LOC_Os04g48390	Chr4:28862599-28869130	0.711762	2.0243	1.50796	up	0.0001	0.00255101	uncharacterized membrane protein, putative, expressed
LOC_Os03g18779	LOC_Os03g18779	Chr3:10518909-10520197	1.96203	5.49962	1.48698	up	5e-05	0.00139824	expressed protein
LOC_Os01g60020	LOC_Os01g60020	Chr1:34692829-34694391	0.338197	1.25122	1.8874	up	0.0014	0.0206354	NAC domain transcription factor, putative, expressed
LOC_Os03g52910	LOC_Os03g52910	Chr3:30349190-30350951	1.74165	8.49652	2.28642	up	5e-05	0.00139824	uncharacterized UPF0114 domain containing protein, expressed
LOC_Os05g33900	LOC_Os05g33900	Chr5:19997532-19999567	0.822543	2.31263	1.49137	up	0.00055	0.0100066	auxin-induced protein 5NG4, putative, expressed
LOC_Os11g13890	LOC_Os11g13890	Chr11:7659681-7662281	7.32684	16.4738	1.16891	up	5e-05	0.00139824	chlorophyll A-B binding protein, putative, expressed
LOC_Os12g07310	LOC_Os12g07310	Chr12:3602557-3605041	2.55242	6.14255	1.26697	up	0.0001	0.00255101	citrate-binding protein precursor, putative, expressed
LOC_Os11g02379	LOC_Os11g02379	Chr11:697504-702417	6.34024	2.47175	-1.35901	down	5e-05	0.00139824	LTPL6 - Protease inhibitor/seed storage/LTP family protein precursor, expressed
LOC_Os07g37920	LOC_Os07g37920	Chr7:22755047-22757691	0.242209	0.862815	1.8328	up	0.00055	0.0100066	no apical meristem protein, putative, expressed
LOC_Os05g35410	LOC_Os05g35410	Chr5:21039410-21043354	6.17257	2.4492	-1.33356	down	5e-05	0.00139824	potassium channel AKT2/3, putative, expressed
LOC_Os05g05820	LOC_Os05g05820	Chr5:2916000-2918335	0.821393	3.361	2.03275	up	5e-05	0.00139824	pro-resilin precursor, putative, expressed
LOC_Os01g28744	LOC_Os01g28744	Chr1:16101902-16107066	21.0624	90.9408	2.11026	up	5e-05	0.00139824	retrotransposon protein, putative, unclassified, expressed
LOC_Os06g11840	LOC_Os06g11840	Chr6:6277592-6281865	0.485672	1.32924	1.45254	up	0.00235	0.0305543	trehalose phosphatase, putative, expressed
LOC_Os04g49739	LOC_Os04g49739	Chr4:29658699-29660577	0.677731	1.79528	1.40542	up	0.00165	0.0234213	purine permease, putative, expressed
LOC_Os01g16714	LOC_Os01g16714	Chr1:9488824-9493964	15.6851	3.50915	-2.1602	down	5e-05	0.00139824	flavin monooxygenase, putative, expressed
LOC_Os09g26999	LOC_Os09g26999	Chr9:16411150-16415862	5.20939	10.7689	1.04769	up	5e-05	0.00139824	keratin-associated protein 5-4, putative, expressed
LOC_Os05g36990	LOC_Os05g36990	Chr5:21610389-21611604	3.01737	6.59107	1.12722	up	0.0004	0.00792081	ATOFP18/OFP18, putative, expressed
LOC_Os01g17402	LOC_Os01g17402	Chr1:10011874-10015464	0.42647	1.13432	1.41131	up	0.00165	0.0234213	cyclin, putative, expressed
LOC_Os04g56040	LOC_Os04g56040	Chr4:33377337-33378405	0	0.592428	inf	up	5e-05	0.00139824	glycine rich protein family protein, putative, expressed
LOC_Os02g03640	LOC_Os02g03640	Chr2:1507313-1511605	0.201194	6.72484	5.06284	up	5e-05	0.00139824	expressed protein
LOC_Os09g36040	LOC_Os09g36040	Chr9:20751728-20754649	0.251543	0.948976	1.91556	up	0.0032	0.0385956	rhodanese-like domain containing protein, putative, expressed
LOC_Os04g41340	LOC_Os04g41340	Chr4:24527896-24530505	0.263696	1.62737	2.6256	up	5e-05	0.00139824	4-nitrophenylphosphatase, putative, expressed
LOC_Os04g31410	LOC_Os04g31410	Chr4:18786419-18787210	0.586838	2.31001	1.97687	up	0.00415	0.0465064	RALFL37 - Rapid ALkalinization Factor RALF family protein precursor, expressed
LOC_Os02g15760	LOC_Os02g15760	Chr2:8879441-8882660	0.378373	1.28378	1.76252	up	0.0034	0.0403071	helix-loop-helix DNA-binding domain containing protein, expressed
LOC_Os01g66290	LOC_Os01g66290	Chr1:38500879-38505127	2.49318	5.63549	1.17655	up	0.0001	0.00255101	OsMADS21 - MADS-box family gene with MIKCc type-box, expressed
LOC_Os03g60570	LOC_Os03g60570	Chr3:34427698-34428613	3.56852	1.47131	-1.27823	down	0.00385	0.0441099	ZOS3-22 - C2H2 zinc finger protein, expressed
LOC_Os11g47500	LOC_Os11g47500	Chr11:28723112-28724027	68.6498	153.602	1.16186	up	5e-05	0.00139824	glycosyl hydrolase, putative, expressed
LOC_Os01g67540	LOC_Os01g67540	Chr1:39257837-39261362	4.20122	1.76684	-1.24964	down	5e-05	0.00139824	AMP-binding domain containing protein, expressed
LOC_Os02g21330	LOC_Os02g21330	Chr2:12656258-12657291	2.04864	0.601246	-1.76864	down	0.00225	0.0294679	expressed protein
LOC_Os09g28400	LOC_Os09g28400	Chr9:17288992-17291295	0.243813	2.03477	3.06101	up	0.0003	0.00625145	alpha-amylase precursor, putative, expressed
LOC_Os02g01870	LOC_Os02g01870	Chr2:482341-483969	10.6369	3.83031	-1.47354	down	5e-05	0.00139824	expressed protein
LOC_Os06g05120	LOC_Os06g05120	Chr6:2261650-2263976	12.0942	36.7807	1.60464	up	5e-05	0.00139824	expressed protein
LOC_Os06g43370	LOC_Os06g43370	Chr6:26072377-26074146	4.73034	1.54037	-1.61867	down	5e-05	0.00139824	cytochrome P450, putative, expressed
LOC_Os02g50560	LOC_Os02g50560	Chr2:30872770-30886594	1.8334	3.87056	1.07802	up	0.00245	0.0314176	DSHCT domain containing protein, expressed
LOC_Os11g32100	LOC_Os11g32100	Chr11:18922045-18925259	30.3944	10.9973	-1.46666	down	5e-05	0.00139824	inducer of CBF expression 1, putative, expressed
LOC_Os09g38920	LOC_Os09g38920	Chr9:22351647-22353654	0.625155	2.87471	2.20113	up	5e-05	0.00139824	thiol protease SEN102 precursor, putative, expressed
LOC_Os01g63880	LOC_Os01g63880	Chr1:37065392-37068896	0.766207	1.6517	1.10815	up	0.0006	0.0107079	expressed protein
LOC_Os02g33820	LOC_Os02g33820	Chr2:20165588-20166668	1.91931	4.424	1.20476	up	0.003	0.0367188	abscisic stress-ripening, putative, expressed
LOC_Os11g46000	LOC_Os11g46000	Chr11:27841512-27846793	0.045345	0.871526	4.26453	up	0.0006	0.0107079	von Willebrand factor type A domain containing protein, putative, expressed
LOC_Os10g35160	LOC_Os10g35160	Chr10:18769620-18773188	0.0578895	0.668475	3.5295	up	0.00085	0.0140935	expressed protein
LOC_Os07g44130	LOC_Os07g44130	Chr7:26375647-26377640	0.279121	1.06028	1.92549	up	0.00045	0.00864812	cytochrome P450 72A1, putative, expressed
LOC_Os05g03390	LOC_Os05g03390	Chr5:1397296-1404536	0.84235	6.64698	2.98021	up	5e-05	0.00139824	expressed protein
LOC_Os11g06020	LOC_Os11g06020	Chr11:2837989-2845605	2.93415	6.41458	1.12841	up	5e-05	0.00139824	homeobox domain containing protein, expressed
LOC_Os09g34930	LOC_Os09g34930	Chr9:20357446-20359086	26.3829	6.97889	-1.91853	down	5e-05	0.00139824	3-ketoacyl-CoA synthase precursor, putative, expressed
LOC_Os03g27480	LOC_Os03g27480	Chr3:15763401-15767313	4.29526	2.09502	-1.03578	down	0.00075	0.0128006	OsSCP14 - Putative Serine Carboxypeptidase homologue, expressed
LOC_Os03g06930	LOC_Os03g06930	Chr3:3513286-3517214	1.22576	3.01116	1.29665	up	5e-05	0.00139824	homeodomain protein, putative, expressed
LOC_Os10g32810	LOC_Os10g32810	Chr10:17180756-17183465	12.0578	27.096	1.16811	up	5e-05	0.00139824	beta-amylase, putative, expressed
LOC_Os07g03810	LOC_Os07g03810	Chr7:1590434-1593309	0.219846	0.90758	2.04553	up	0.00015	0.00357622	lectin-like receptor kinase 7, putative, expressed
LOC_Os09g27060	LOC_Os09g27060	Chr9:16461603-16467627	1.91003	4.46077	1.2237	up	5e-05	0.00139824	SNF2 family N-terminal domain containing protein, expressed
LOC_Os02g48320	LOC_Os02g48320	Chr2:29571738-29574258	12.646	5.67781	-1.15528	down	5e-05	0.00139824	DNA binding protein, putative, expressed
LOC_Os12g19470	LOC_Os12g19470	Chr12:11320266-11322547	0.759909	4.14286	2.44673	up	5e-05	0.00139824	ribulose bisphosphate carboxylase small chain, chloroplast precursor, putative, expressed
LOC_Os05g48060	LOC_Os05g48060	Chr5:27552588-27558235	22.3072	10.2961	-1.11541	down	5e-05	0.00139824	phosphatidylserine synthase, putative, expressed
LOC_Os01g55100	LOC_Os01g55100	Chr1:31699449-31701494	2.21649	6.46006	1.54327	up	5e-05	0.00139824	slTCP3, putative, expressed
LOC_Os06g50390	LOC_Os06g50390	Chr6:30509417-30512323	0.760961	2.47113	1.69928	up	0.00015	0.00357622	eukaryotic aspartyl protease domain containing protein, expressed
LOC_Os03g59010	LOC_Os03g59010	Chr3:33591194-33592077	117.766	246.066	1.06312	up	5e-05	0.00139824	Cupin domain containing protein, expressed
LOC_Os06g23600	LOC_Os06g23600	Chr6:13762012-13767164	3.52489	7.68499	1.12447	up	0.00115	0.0177536	expressed protein
LOC_Os01g52680	LOC_Os01g52680	Chr1:30278491-30280577	10.8733	4.70384	-1.20888	down	0.00085	0.0140935	OsMADS32 - MADS-box family gene with MIKCc type-box, expressed
LOC_Os03g47530	LOC_Os03g47530	Chr3:26878141-26879719	3.93757	1.92453	-1.0328	down	0.00175	0.0245011	glycosyl transferase 8 domain containing protein, putative, expressed
LOC_Os06g11860	LOC_Os06g11860	Chr6:6304587-6306661	0.726488	1.77078	1.28538	up	0.00065	0.0114108	ethylene-responsive transcription factor, putative, expressed
LOC_Os02g07430	LOC_Os02g07430	Chr2:3833128-3837135	3.04154	7.196	1.24239	up	5e-05	0.00139824	OsMADS29 - MADS-box family gene with MIKCc type-box, expressed
LOC_Os10g28680	LOC_Os10g28680	Chr10:14960577-14962880	0.165126	1.06738	2.69244	up	0.0009	0.0147183	DUF581 domain containing protein, expressed
LOC_Os03g21380	LOC_Os03g21380	Chr3:12223885-12226100	16.1514	7.82391	-1.04569	down	0.0001	0.00255101	OsCML27 - Calmodulin-related calcium sensor protein, expressed
LOC_Os06g05550	LOC_Os06g05550	Chr6:2515759-2517940	72.9313	36.3098	-1.00618	down	5e-05	0.00139824	GDSL-like lipase/acylhydrolase, putative, expressed
LOC_Os05g01290	LOC_Os05g01290	Chr5:193082-194066	2.23225	6.90183	1.62848	up	0.00015	0.00357622	expressed protein
LOC_Os02g36950	LOC_Os02g36950	Chr2:22319854-22321276	4.92601	1.27086	-1.95462	down	5e-05	0.00139824	uncharacterized Cys-rich domain containing protein, putative, expressed
LOC_Os01g56050	LOC_Os01g56050	Chr1:32270053-32272147	0.965192	2.36663	1.29395	up	0.00245	0.0314176	MATE efflux family protein, putative, expressed
LOC_Os01g64490	LOC_Os01g64490	Chr1:37417029-37423374	12.8726	6.41492	-1.0048	down	5e-05	0.00139824	protein kinase domain containing protein, expressed
LOC_Os02g51020	LOC_Os02g51020	Chr2:31202196-31203782	0.540326	1.86018	1.78354	up	0.0011	0.0171915	expressed protein
LOC_Os04g43090	LOC_Os04g43090	Chr4:25518247-25518789	0	16.0428	inf	up	5e-05	0.00139824	expressed protein
LOC_Os07g35140	LOC_Os07g35140	Chr7:21045117-21050486	0.881999	1.81821	1.04367	up	0.0013	0.0195091	receptor-like serine-threonine protein kinase, putative, expressed
LOC_Os01g74590	LOC_Os01g74590	Chr1:43194019-43194896	39.3648	15.1126	-1.38115	down	5e-05	0.00139824	MYB family transcription factor, putative, expressed
LOC_Os09g08910	LOC_Os09g08910	Chr9:4725506-4730885	0.789347	0.360301	-1.13146	down	0.00075	0.0128006	ATP synthase, putative, expressed
LOC_Os04g38450	LOC_Os04g38450	Chr4:22855358-22861007	0.626683	1.69574	1.4361	up	0.0002	0.00453214	gamma-glutamyltranspeptidase 1 precursor, putative, expressed
LOC_Os12g05890	LOC_Os12g05890	Chr12:2705804-2706749	27.6071	8.03503	-1.78067	down	5e-05	0.00139824	expressed protein
LOC_Os10g32990	LOC_Os10g32990	Chr10:17267137-17273298	0.930722	1.97401	1.08471	up	0.00215	0.0284353	receptor-like protein kinase 2 precursor, putative, expressed
LOC_Os08g28080	LOC_Os08g28080	Chr8:17122121-17132608	0.560592	1.89141	1.75444	up	5e-05	0.00139824	coatomer subunit delta, putative, expressed
LOC_Os01g24710	LOC_Os01g24710	Chr1:13903152-13904729	108.41	30.5147	-1.82892	down	5e-05	0.00139824	jacalin-like lectin domain containing protein, expressed
LOC_Os09g25150	LOC_Os09g25150	Chr9:15076123-15079326	3.76939	12.0468	1.67625	up	5e-05	0.00139824	cinnamoyl-CoA reductase, putative, expressed
LOC_Os06g38590	LOC_Os06g38590	Chr6:22863173-22867521	0.52429	1.1337	1.11259	up	0.002	0.0269994	receptor-like protein kinase precursor, putative, expressed
LOC_Os04g01500	LOC_Os04g01500	Chr4:346607-347612	1.78826	0.405714	-2.14002	down	0.00135	0.0200912	expressed protein
LOC_Os12g02720	LOC_Os12g02720	Chr12:954451-955661	1.54855	0.292109	-2.40634	down	0.002	0.0269994	DUF567 domain containing protein, putative, expressed
LOC_Os12g43890	LOC_Os12g43890	Chr12:27249667-27250880	7.62832	3.24922	-1.23127	down	0.0003	0.00625145	GNS1/SUR4 membrane family protein, putative, expressed
LOC_Os03g18110	LOC_Os03g18110	Chr3:10105980-10108026	5.24979	1.52697	-1.78158	down	5e-05	0.00139824	proteins of unknown function domain containing protein, putative, expressed
LOC_Os03g50310	LOC_Os03g50310	Chr3:28686957-28689716	0.932858	2.1144	1.18052	up	0.0009	0.0147183	CCT/B-box zinc finger protein, putative, expressed
LOC_Os01g68290	LOC_Os01g68290	Chr1:39679523-39680147	4.14065	1.44556	-1.51823	down	0.0039	0.0444695	expressed protein
LOC_Os01g45250	LOC_Os01g45250	Chr1:25681569-25683076	1.01922	2.38074	1.22394	up	0.002	0.0269994	DUF1645 domain containing protein, putative, expressed
LOC_Os02g01890	LOC_Os02g01890	Chr2:488912-490612	3.6069	0.316028	-3.51264	down	5e-05	0.00139824	cytochrome P450, putative, expressed
LOC_Os05g30400	LOC_Os05g30400	Chr5:17621437-17623499	23.8427	55.7207	1.22467	up	5e-05	0.00139824	expressed protein
LOC_Os07g06840	LOC_Os07g06840	Chr7:3342149-3343596	1.6253	5.97251	1.87763	up	5e-05	0.00139824	gibberellin receptor GID1L2, putative, expressed
LOC_Os02g44300	LOC_Os02g44300	Chr2:26799638-26802319	0.908276	1.99554	1.13558	up	0.0032	0.0385956	MSP domain containing protein, expressed
LOC_Os10g26700	LOC_Os10g26700	Chr10:13939898-13941106	439.812	215.103	-1.03186	down	5e-05	0.00139824	YGL010w, putative, expressed
LOC_Os02g56510	LOC_Os02g56510	Chr2:34609407-34618723	7.8348	19.2778	1.29897	up	0.00295	0.036272	phosphate transporter 1, putative, expressed
LOC_Os10g36000	LOC_Os10g36000	Chr10:19244917-19246886	3.1576	7.62458	1.27183	up	5e-05	0.00139824	remorin C-terminal domain containing protein, putative, expressed
LOC_Os01g36950	LOC_Os01g36950	Chr1:20599313-20602261	35.5911	76.3234	1.10061	up	5e-05	0.00139824	N-rich protein, putative, expressed
LOC_Os04g58590	LOC_Os04g58590	Chr4:34832039-34837343	0.884345	0.432893	-1.0306	down	0.00335	0.0398902	RNA recognition motif containing protein, putative, expressed
LOC_Os03g63900	LOC_Os03g63900	Chr3:36103512-36105068	1.69063	4.67592	1.46768	up	0.0001	0.00255101	1-aminocyclopropane-1-carboxylate oxidase 2, putative, expressed
LOC_Os11g47610	LOC_Os11g47610	Chr11:28760410-28761603	0.357988	1.31353	1.87546	up	0.0041	0.0461384	glycosyl hydrolase, putative, expressed
LOC_Os07g07900	LOC_Os07g07900	Chr7:3957965-3960638	0.587597	1.55908	1.4078	up	0.0013	0.0195091	expressed protein
LOC_Os11g32650	LOC_Os11g32650	Chr11:19277556-19281016	28.7577	12.4603	-1.20661	down	5e-05	0.00139824	chalcone synthase, putative, expressed
LOC_Os03g04220	LOC_Os03g04220	Chr3:1938201-1939691	11.1997	3.93804	-1.50791	down	5e-05	0.00139824	glutathione S-transferase, putative, expressed
LOC_Os02g53660	LOC_Os02g53660	Chr2:32822597-32823749	4.7369	2.04623	-1.21097	down	0.0006	0.0107079	expressed protein
LOC_Os07g35510	LOC_Os07g35510	Chr7:21238268-21241263	0.245984	0.853486	1.7948	up	0.0006	0.0107079	glucan endo-1,3-beta-glucosidase precursor, putative, expressed
LOC_Os11g39990	LOC_Os11g39990	Chr11:23844615-23848567	0.611278	3.85436	2.65659	up	5e-05	0.00139824	patatin, putative, expressed
LOC_Os06g44100	LOC_Os06g44100	Chr6:26591904-26593464	1.53267	6.17528	2.01045	up	5e-05	0.00139824	HLS, putative, expressed
LOC_Os10g07210	LOC_Os10g07210	Chr10:3785714-3787398	2.04729	0.284425	-2.84759	down	0.00085	0.0140935	hsp20/alpha crystallin family protein, putative, expressed
LOC_Os01g66850	LOC_Os01g66850	Chr1:38812349-38815179	3.85888	8.42762	1.12694	up	0.0001	0.00255101	pectinacetylesterase domain containing protein, expressed
LOC_Os03g01520	LOC_Os03g01520	Chr3:335492-338711	0	1.3011	inf	up	5e-05	0.00139824	expressed protein
LOC_Os02g08100	LOC_Os02g08100	Chr2:4280498-4285931	18.4561	40.6645	1.13967	up	5e-05	0.00139824	AMP-binding domain containing protein, expressed
LOC_Os02g15540	LOC_Os02g15540	Chr2:8714094-8715055	1.83215	4.66904	1.34959	up	0.0015	0.0217369	expressed protein
LOC_Os12g41560	LOC_Os12g41560	Chr12:25727712-25729368	0.407316	2.28927	2.49067	up	0.0002	0.00453214	expressed protein
LOC_Os06g21380	LOC_Os06g21380	Chr6:12345919-12350139	2.2646	6.22248	1.45823	up	5e-05	0.00139824	OsCttP3 - Putative C-terminal processing peptidase homologue, expressed
LOC_Os01g03360	LOC_Os01g03360	Chr1:1353628-1354802	8951.12	2910.43	-1.62084	down	0.0012	0.0182633	BBTI5 - Bowman-Birk type bran trypsin inhibitor precursor, expressed
LOC_Os12g03420	LOC_Os12g03420	Chr12:1332835-1333568	4.42214	10.3661	1.22906	up	0.0013	0.0195091	VQ domain containing protein, putative, expressed
LOC_Os05g50450	LOC_Os05g50450	Chr5:28919967-28921326	0	0.728445	inf	up	0.0029	0.0358829	expressed protein
LOC_Os04g54350	LOC_Os04g54350	Chr4:32342579-32351851	2.21502	6.87882	1.63484	up	0.00045	0.00864812	SPRY-domain containing protein, putative, expressed
LOC_Os04g50930	LOC_Os04g50930	Chr4:30145191-30148356	1.05143	2.64931	1.33326	up	0.0005	0.00932567	peptide transporter PTR2, putative, expressed
LOC_Os04g56850	LOC_Os04g56850	Chr4:33888003-33894393	2.55648	6.10903	1.25679	up	5e-05	0.00139824	auxin response factor, putative, expressed
LOC_Os03g52080	LOC_Os03g52080	Chr3:29883091-29887239	8.06556	2.36282	-1.77126	down	5e-05	0.00139824	OsSCP21 - Putative Serine Carboxypeptidase homologue, expressed
LOC_Os12g44270	LOC_Os12g44270	Chr12:27443874-27444246	242.732	42.9689	-2.498	down	5e-05	0.00139824	glycine-rich protein, putative, expressed
LOC_Os05g01280	LOC_Os05g01280	Chr5:189640-191128	4.05907	8.67789	1.09619	up	0.0009	0.0147183	expressed protein
LOC_Os01g37910	LOC_Os01g37910	Chr1:21230392-21234929	15.5137	34.8271	1.16667	up	5e-05	0.00139824	vacuolar-processing enzyme precursor, putative, expressed
LOC_Os11g15230	LOC_Os11g15230	Chr11:8596980-8598973	9.09543	4.30244	-1.07999	down	5e-05	0.00139824	expressed protein
LOC_Os03g48740	LOC_Os03g48740	Chr3:27775339-27778427	8.67335	3.02699	-1.51871	down	5e-05	0.00139824	indole-3-acetate beta-glucosyltransferase, putative, expressed
LOC_Os01g10504	LOC_Os01g10504	Chr1:5559547-5568844	3.26193	10.9175	1.74284	up	5e-05	0.00139824	OsMADS3 - MADS-box family gene with MIKCc type-box, expressed
LOC_Os05g41580	LOC_Os05g41580	Chr5:24347204-24354543	0.100414	0.520005	2.37256	up	0.0002	0.00453214	calcium-transporting ATPase, plasma membrane-type, putative, expressed
LOC_Os02g43170	LOC_Os02g43170	Chr2:26027784-26029493	10.4105	4.64854	-1.16319	down	0.00015	0.00357622	B-box zinc finger family protein, putative, expressed
LOC_Os02g35500	LOC_Os02g35500	Chr2:21344261-21348569	2.15673	5.01215	1.21658	up	0.0001	0.00255101	NAD binding domain of 6-phosphogluconate dehydrogenase containing protein, expressed
LOC_Os01g58290	LOC_Os01g58290	Chr1:33691772-33698002	3.00357	7.91753	1.39837	up	5e-05	0.00139824	OsSub9 - Putative Subtilisin homologue, expressed
LOC_Os06g09340	LOC_Os06g09340	Chr6:4700488-4703227	25.9966	12.9074	-1.01013	down	5e-05	0.00139824	pectinesterase, putative, expressed
LOC_Os12g06260	LOC_Os12g06260	Chr12:2979476-2980873	11.0059	2.95288	-1.89808	down	5e-05	0.00139824	harpin-induced protein 1 domain containing protein, expressed
LOC_Os03g31679	LOC_Os03g31679	Chr3:18085557-18087371	3.48978	10.2007	1.54746	up	5e-05	0.00139824	annexin A7, putative, expressed
LOC_Os03g59120	LOC_Os03g59120	Chr3:33659566-33661954	0.956548	0.0894876	-3.41808	down	0.0034	0.0403071	pheophorbide a oxygenase, chloroplast precursor, putative, expressed
LOC_Os12g38150	LOC_Os12g38150	Chr12:23427678-23428881	976.68	470.175	-1.05469	down	5e-05	0.00139824	osmotin, putative, expressed
LOC_Os06g23570	LOC_Os06g23570	Chr6:13750548-13751946	3.55692	7.74297	1.12226	up	0.0002	0.00453214	expressed protein
LOC_Os03g03610	LOC_Os03g03610	Chr3:1582175-1602063	0.529905	1.60935	1.60267	up	5e-05	0.00139824	1,3-beta-glucan synthase component domain containing protein, expressed
LOC_Os10g02480	LOC_Os10g02480	Chr10:911551-916911	1.32476	3.0535	1.20474	up	0.0012	0.0182633	oxidoreductase, aldo/keto reductase family protein, putative, expressed
LOC_Os02g45530	LOC_Os02g45530	Chr2:27702872-27705305	2.58567	1.27679	-1.01801	down	0.00295	0.036272	HOTHEAD precursor, putative, expressed
LOC_Os01g63190	LOC_Os01g63190	Chr1:36622826-36627675	2.90807	5.83397	1.00442	up	0.00045	0.00864812	laccase precursor protein, putative, expressed
LOC_Os04g54390	LOC_Os04g54390	Chr4:32362967-32365039	0.683409	2.45311	1.84379	up	0.00025	0.00543605	nuclease PA3, putative, expressed
LOC_Os04g32850	LOC_Os04g32850	Chr4:19835130-19836892	1.68492	6.33915	1.91161	up	5e-05	0.00139824	basic proline-rich protein, putative, expressed
LOC_Os11g14070	LOC_Os11g14070	Chr11:7817972-7824131	8.70588	2.24596	-1.95466	down	5e-05	0.00139824	expressed protein
LOC_Os01g66590	LOC_Os01g66590	Chr1:38676216-38679707	1.60661	3.98235	1.3096	up	5e-05	0.00139824	DUF260 domain containing protein, putative, expressed
LOC_Os08g42850	LOC_Os08g42850	Chr8:27090850-27093355	0.4075	1.21343	1.57422	up	0.00405	0.0457433	peptidyl-prolyl cis-trans isomerase, FKBP-type, putative, expressed
LOC_Os03g61160	LOC_Os03g61160	Chr3:34739005-34740655	110.429	26.7699	-2.04444	down	5e-05	0.00139824	expressed protein
LOC_Os09g35030	LOC_Os09g35030	Chr9:20403148-20404332	15.8349	7.75958	-1.02906	down	0.00015	0.00357622	dehydration-responsive element-binding protein, putative, expressed
LOC_Os12g06060	LOC_Os12g06060	Chr12:2816373-2822877	3.05055	1.1254	-1.43863	down	0.00025	0.00543605	amino acid permease family protein, putative, expressed
LOC_Os11g07020	LOC_Os11g07020	Chr11:3488552-3491659	12.8698	31.2371	1.27927	up	5e-05	0.00139824	fructose-bisphospate aldolase isozyme, putative, expressed
LOC_Os12g10180	LOC_Os12g10180	Chr12:5376865-5383042	0.548725	1.36627	1.31609	up	5e-05	0.00139824	NBS-LRR type disease resistance protein Rps1-k-2, putative, expressed
LOC_Os02g44040	LOC_Os02g44040	Chr2:26585085-26586855	1.31799	6.80662	2.3686	up	5e-05	0.00139824	expressed protein
LOC_Os10g08780	LOC_Os10g08780	Chr10:4757512-4758168	68.2104	22.8355	-1.57871	down	5e-05	0.00139824	expressed protein
LOC_Os03g63810	LOC_Os03g63810	Chr3:36039163-36043822	0.680623	1.77121	1.37981	up	0.00055	0.0100066	WRKY80, expressed
LOC_Os03g12680	LOC_Os03g12680	Chr3:6762981-6767685	7.36603	2.81192	-1.38933	down	5e-05	0.00139824	protein kinase, putative, expressed
LOC_Os03g19427	LOC_Os03g19427	Chr3:10929482-10930895	1.13206	2.83859	1.32622	up	0.00345	0.0406979	nicotianamine synthase, putative, expressed
LOC_Os02g51320	LOC_Os02g51320	Chr2:31423942-31425239	15.1473	5.70351	-1.40913	down	5e-05	0.00139824	helix-loop-helix DNA-binding domain containing protein, expressed
LOC_Os08g30850	LOC_Os08g30850	Chr8:19043749-19047059	0.323676	0.82822	1.35546	up	0.00065	0.0114108	YDG/SRA domain containing protein, expressed
LOC_Os12g02500	LOC_Os12g02500	Chr12:854004-855382	1.06976	3.07589	1.52372	up	0.0003	0.00625145	esterase, putative, expressed
LOC_Os03g29410	LOC_Os03g29410	Chr3:16749299-16754225	1.54836	3.12394	1.01263	up	0.00135	0.0200912	tyrosine protein kinase domain containing protein, putative, expressed
LOC_Os04g28250	LOC_Os04g28250	Chr4:16693991-16694833	79.5326	23.7545	-1.74335	down	5e-05	0.00139824	cysteine proteinase inhibitor precursor, putative, expressed
LOC_Os02g33550	LOC_Os02g33550	Chr2:19954552-19955660	26.2373	9.92791	-1.40206	down	5e-05	0.00139824	harpin-induced protein 1 domain containing protein, expressed
LOC_Os12g06440	LOC_Os12g06440	Chr12:3087035-3091661	0.259641	0.999799	1.94512	up	0.0001	0.00255101	expressed protein
LOC_Os12g36770	LOC_Os12g36770	Chr12:22530213-22534974	0.686353	1.62114	1.23999	up	0.00055	0.0100066	lipase class 3 family protein, putative, expressed
LOC_Os02g03270	LOC_Os02g03270	Chr2:1313909-1319031	12.4874	3.36427	-1.89211	down	5e-05	0.00139824	AT hook motif domain containing protein, expressed
LOC_Os02g40010	LOC_Os02g40010	Chr2:24223304-24228766	5.69995	12.3636	1.11708	up	0.0001	0.00255101	phosphoribosyl transferase, putative, expressed
LOC_Os02g52010	LOC_Os02g52010	Chr2:31840426-31841847	41.4625	19.4305	-1.09349	down	5e-05	0.00139824	phosphate-induced protein 1 conserved region domain containing protein, expressed
LOC_Os03g40194	LOC_Os03g40194	Chr3:22347659-22351524	0.356484	0.934976	1.39109	up	0.0002	0.00453214	disease resistance RPP13-like protein 1, putative, expressed
LOC_Os02g40070	LOC_Os02g40070	Chr2:24261670-24266297	3.34883	6.97067	1.05764	up	5e-05	0.00139824	AP2-like ethylene-responsive transcription factor PLETHORA 2, putative, expressed
LOC_Os10g40810	LOC_Os10g40810	Chr10:21943290-21945186	9.01205	2.86433	-1.65366	down	5e-05	0.00139824	GATA zinc finger domain containing protein, expressed
LOC_Os02g04070	LOC_Os02g04070	Chr2:1768219-1772620	0.174741	0.874498	2.32324	up	5e-05	0.00139824	retrotransposon protein, putative, unclassified, expressed
LOC_Os11g17504	LOC_Os11g17504	Chr11:9754958-9759871	0.636787	3.40234	2.41764	up	5e-05	0.00139824	retrotransposon protein, putative, Ty1-copia subclass, expressed
LOC_Os10g28630	LOC_Os10g28630	Chr10:14921922-14925034	1.05321	2.63346	1.32217	up	0.0007	0.0120912	homocysteine S-methyltransferase protein, putative, expressed
LOC_Os11g31690	LOC_Os11g31690	Chr11:18544236-18550354	2.47909	0.90863	-1.44805	down	5e-05	0.00139824	expressed protein
LOC_Os11g27329	LOC_Os11g27329	Chr11:15706796-15738377	2.647	0.238969	-3.46947	down	5e-05	0.00139824	OsSCP62 - Putative Serine Carboxypeptidase homologue, expressed
LOC_Os03g21260	LOC_Os03g21260	Chr3:12145868-12150203	10.3445	3.67625	-1.49255	down	5e-05	0.00139824	2,3-bisphosphoglycerate-independent phosphoglycerate mutase, putative, expressed
LOC_Os03g03670	LOC_Os03g03670	Chr3:1630160-1631864	1.45295	3.28942	1.17885	up	0.00195	0.0265578	expressed protein
LOC_Os09g17740	LOC_Os09g17740	Chr9:10845677-10847156	14.699	48.33	1.7172	up	5e-05	0.00139824	chlorophyll A-B binding protein, putative, expressed
LOC_Os12g08564	LOC_Os12g08564	Chr12:4334008-4354254	4.75425	2.23097	-1.09155	down	0.00405	0.0457433	retrotransposon protein, putative, unclassified, expressed
LOC_Os06g43910	LOC_Os06g43910	Chr6:26450760-26454696	0.661184	0.0818902	-3.01329	down	0.00195	0.0265578	two-component response regulator, putative, expressed
LOC_Os03g57200	LOC_Os03g57200	Chr3:32619181-32620289	10.7794	5.02892	-1.09996	down	0.0005	0.00932567	glutathione S-transferase, putative, expressed
LOC_Os03g50030	LOC_Os03g50030	Chr3:28548350-28550030	84.8574	34.4419	-1.30088	down	5e-05	0.00139824	phospholipase A2, putative, expressed
LOC_Os05g50930	LOC_Os05g50930	Chr5:29225037-29227623	0.685962	1.99526	1.54038	up	0.0001	0.00255101	RNA polymerase sigma factor, putative, expressed
LOC_Os07g04330	LOC_Os07g04330	Chr7:1912079-1914267	3.00275	6.43812	1.10035	up	0.00365	0.0425207	expressed protein
LOC_Os08g36900	LOC_Os08g36900	Chr8:23335164-23337151	712.349	79.7376	-3.15925	down	5e-05	0.00139824	alpha-amylase precursor, putative, expressed
LOC_Os06g05284	LOC_Os06g05284	Chr6:2380594-2382937	0.451494	1.22327	1.43797	up	0.003	0.0367188	transferase family protein, putative, expressed
LOC_Os12g21784	LOC_Os12g21784	Chr12:12258431-12262067	0.765516	0.24217	-1.66041	down	0.0006	0.0107079	expressed protein
LOC_Os02g01270	LOC_Os02g01270	Chr2:146491-152581	0.490482	0.123495	-1.98975	down	0.00115	0.0177536	START domain containing protein, expressed
LOC_Os12g13445	LOC_Os12g13445	Chr12:7536248-7538021	8.9876	1.39876	-2.68379	down	5e-05	0.00139824	expressed protein
LOC_Os01g09830	LOC_Os01g09830	Chr1:5085832-5086559	145.461	56.235	-1.37109	down	5e-05	0.00139824	OsGrx_A2 - glutaredoxin subgroup III, expressed
LOC_Os08g11200	LOC_Os08g11200	Chr8:6577238-6585729	0.163657	1.04381	2.67311	up	5e-05	0.00139824	retrotransposon protein, putative, unclassified, expressed
LOC_Os03g59290	LOC_Os03g59290	Chr3:33756166-33759296	39.0299	7.85573	-2.31276	down	5e-05	0.00139824	C-methyltransferase, putative, expressed
LOC_Os10g32580	LOC_Os10g32580	Chr10:17070917-17072621	18.2597	37.4069	1.03464	up	5e-05	0.00139824	GDSL-like lipase/acylhydrolase, putative, expressed
LOC_Os02g57090	LOC_Os02g57090	Chr2:34958011-34961608	2.09142	5.9517	1.50882	up	5e-05	0.00139824	anthranilate phosphoribosyltransferase, putative, expressed
LOC_Os06g43220	LOC_Os06g43220	Chr6:25976985-25980815	0.868823	3.47059	1.99805	up	5e-05	0.00139824	AP2 domain containing protein, expressed
LOC_Os09g35010	LOC_Os09g35010	Chr9:20395223-20396205	9.2794	2.82548	-1.71554	down	5e-05	0.00139824	dehydration-responsive element-binding protein, putative, expressed
LOC_Os08g29809	LOC_Os08g29809	Chr8:18319088-18329913	0.790463	0.287387	-1.45971	down	0.00075	0.0128006	resistance protein LR10, putative, expressed
LOC_Os03g36830	LOC_Os03g36830	Chr3:20444172-20447271	0.250799	0.638363	1.34785	up	0.00325	0.0390236	expressed protein
LOC_Os12g16010	LOC_Os12g16010	Chr12:9124111-9125447	0.662272	3.01939	2.18876	up	0.0001	0.00255101	sex determination protein tasselseed-2, putative, expressed
LOC_Os02g37480	LOC_Os02g37480	Chr2:22622378-22623188	1552.51	372.173	-2.06056	down	5e-05	0.00139824	glycine-rich cell wall structural protein precursor, putative, expressed
LOC_Os05g33644	LOC_Os05g33644	Chr5:19794799-19805637	2.11659	0.991615	-1.09389	down	0.00055	0.0100066	inosine-uridine preferring nucleoside hydrolase family protein, putative, expressed
LOC_Os01g67980	LOC_Os01g67980	Chr1:39501329-39502978	10.7935	0.411205	-4.71417	down	5e-05	0.00139824	cysteine proteinase EP-B 1 precursor, putative, expressed
LOC_Os04g43800	LOC_Os04g43800	Chr4:25926987-25929732	7.95365	1.45547	-2.45013	down	5e-05	0.00139824	phenylalanine ammonia-lyase, putative, expressed
LOC_Os06g12310	LOC_Os06g12310	Chr6:6648386-6653005	1.37184	4.71798	1.78205	up	5e-05	0.00139824	aquaporin protein, putative, expressed
LOC_Os05g44120	LOC_Os05g44120	Chr5:25650374-25652290	1.58422	5.03552	1.66837	up	0.00025	0.00543605	expressed protein
LOC_Os01g02300	LOC_Os01g02300	Chr1:723692-726321	1.03774	2.34971	1.17904	up	0.00045	0.00864812	receptor kinase ORK10, putative, expressed
LOC_Os06g51060	LOC_Os06g51060	Chr6:30890710-30892066	2.80905	7.23628	1.36517	up	5e-05	0.00139824	CHIT8 - Chitinase family protein precursor, expressed
LOC_Os07g44060	LOC_Os07g44060	Chr7:26327400-26329772	25.0811	56.1812	1.16349	up	5e-05	0.00139824	haloacid dehalogenase-like hydrolase family protein, putative, expressed
LOC_Os01g73500	LOC_Os01g73500	Chr1:42587235-42590338	2.41989	0.90573	-1.41779	down	0.0018	0.0249897	expressed protein
LOC_Os05g38660	LOC_Os05g38660	Chr5:22665338-22666007	14.7137	4.78261	-1.62129	down	5e-05	0.00139824	expressed protein
LOC_Os01g52690	LOC_Os01g52690	Chr1:30293942-30296578	240.887	110.905	-1.11903	down	5e-05	0.00139824	retrotransposon protein, putative, unclassified, expressed
LOC_Os10g42960	LOC_Os10g42960	Chr10:23156881-23159606	1.57301	5.1016	1.69742	up	5e-05	0.00139824	urea active transporter, putative, expressed
LOC_Os07g42490	LOC_Os07g42490	Chr7:25429638-25435182	71.7557	30.2097	-1.24808	down	5e-05	0.00139824	sucrose synthase, putative, expressed
LOC_Os06g05560	LOC_Os06g05560	Chr6:2518211-2520938	0.814786	1.81908	1.15871	up	0.00365	0.0425207	expressed protein
LOC_Os01g65590	LOC_Os01g65590	Chr1:38072089-38074862	0.208159	0.861121	2.04853	up	0.0026	0.0329676	galactosyltransferase, putative, expressed
LOC_Os11g24484	LOC_Os11g24484	Chr11:13956400-13964490	1.75898	4.43101	1.3329	up	0.00015	0.00357622	estradiol 17-beta-dehydrogenase 12, putative, expressed
LOC_Os09g02270	LOC_Os09g02270	Chr9:920564-926016	0.249437	1.00197	2.00609	up	0.00325	0.0390236	cyclase family protein, putative, expressed
LOC_Os03g15180	LOC_Os03g15180	Chr3:8294688-8306264	1.01029	2.0748	1.03821	up	0.0014	0.0206354	PH domain containing protein, expressed
LOC_Os06g41700	LOC_Os06g41700	Chr6:24982182-24986654	1.80047	4.18417	1.21657	up	0.0003	0.00625145	expansin precursor, putative, expressed
LOC_Os12g18960	LOC_Os12g18960	Chr12:10998648-11004311	0.798756	1.75061	1.13203	up	0.00105	0.0165909	integral membrane protein DUF6 containing protein, expressed
LOC_Os01g11460	LOC_Os01g11460	Chr1:6171721-6173186	7.34549	3.46825	-1.08265	down	0.0002	0.00453214	zinc finger, C3HC4 type domain containing protein, expressed
LOC_Os04g51110	LOC_Os04g51110	Chr4:30267832-30270709	12.0136	26.0271	1.11535	up	5e-05	0.00139824	WD repeat-containing protein, putative, expressed
LOC_Os01g63854	LOC_Os01g63854	Chr1:37043479-37049892	0.892024	0.152999	-2.54356	down	0.00195	0.0265578	transmembrane amino acid transporter protein, putative, expressed
LOC_Os01g65420	LOC_Os01g65420	Chr1:37968951-37970334	2.54638	6.051	1.24873	up	0.0005	0.00932567	expressed protein
LOC_Os01g70220	LOC_Os01g70220	Chr1:40654187-40664396	0.855347	2.48453	1.53839	up	5e-05	0.00139824	histone-lysine N-methyltransferase, putative, expressed
LOC_Os03g06920	LOC_Os03g06920	Chr3:3505566-3512883	0.368195	0.870386	1.24118	up	0.0007	0.0120912	DRD1, putative, expressed
LOC_Os02g11790	LOC_Os02g11790	Chr2:6092980-6095907	26.8464	10.1829	-1.39858	down	5e-05	0.00139824	OsFBK4 - F-box domain and kelch repeat containing protein, expressed
LOC_Os12g10540	LOC_Os12g10540	Chr12:5584592-5590285	4.28323	10.0911	1.23631	up	5e-05	0.00139824	OsMADS13 - MADS-box family gene with MIKCc type-box, expressed
LOC_Os01g72650	LOC_Os01g72650	Chr1:42149709-42156852	5.2254	13.2725	1.34482	up	5e-05	0.00139824	RNA recognition motif containing protein, putative, expressed
LOC_Os06g41100	LOC_Os06g41100	Chr6:24561304-24568614	0.639446	1.68973	1.40189	up	0.0006	0.0107079	transcription factor, putative, expressed
LOC_Os01g24470	LOC_Os01g24470	Chr1:13794685-13799906	0.874014	2.4552	1.49011	up	5e-05	0.00139824	PHS1, putative, expressed
LOC_Os10g20890	LOC_Os10g20890	Chr10:10587281-10587964	0	0.519596	inf	up	5e-05	0.00139824	LTPL137 - Protease inhibitor/seed storage/LTP family protein precursor, expressed
LOC_Os06g50400	LOC_Os06g50400	Chr6:30520190-30521381	35.7034	17.5491	-1.02466	down	5e-05	0.00139824	expansin precursor, putative, expressed
LOC_Os02g34270	LOC_Os02g34270	Chr2:20498874-20499876	14.0285	4.1391	-1.76097	down	5e-05	0.00139824	AP2 domain containing protein, expressed
LOC_Os02g44860	LOC_Os02g44860	Chr2:27158347-27162766	10.1572	29.6029	1.54323	up	5e-05	0.00139824	GDSL-like lipase/acylhydrolase, putative, expressed
LOC_Os01g52770	LOC_Os01g52770	Chr1:30361754-30370212	13.7513	3.40426	-2.01416	down	5e-05	0.00139824	GDSL-like lipase/acylhydrolase, putative, expressed
LOC_Os08g11190	LOC_Os08g11190	Chr8:6573874-6576641	0.41622	2.27504	2.45047	up	5e-05	0.00139824	retrotransposon protein, putative, unclassified, expressed
LOC_Os06g03930	LOC_Os06g03930	Chr6:1581990-1585822	10.2564	24.771	1.27213	up	5e-05	0.00139824	cytochrome P450 86A1, putative, expressed
LOC_Os09g01470	LOC_Os09g01470	Chr9:344602-345777	0.377006	1.57864	2.06602	up	0.0009	0.0147183	expressed protein
LOC_Os04g13480	LOC_Os04g13480	Chr4:7521475-7522295	0.653284	3.06381	2.22954	up	0.0031	0.0377067	response regulator receiver domain containing protein, expressed
LOC_Os03g06700	LOC_Os03g06700	Chr3:3402620-3404272	13.7368	5.54499	-1.30879	down	5e-05	0.00139824	3-ketoacyl-CoA synthase, putative, expressed
LOC_Os08g17510	LOC_Os08g17510	Chr8:10723311-10724665	5.60327	0.448061	-3.6445	down	0.00155	0.0223111	sulfotransferase domain containing protein, expressed
LOC_Os11g40530	LOC_Os11g40530	Chr11:24180904-24181434	470.521	959.187	1.02755	up	5e-05	0.00139824	LTPL162 - Protease inhibitor/seed storage/LTP family protein precursor, expressed
LOC_Os09g27750	LOC_Os09g27750	Chr9:16886018-16887617	437.689	102.284	-2.09732	down	5e-05	0.00139824	1-aminocyclopropane-1-carboxylate oxidase 1, putative, expressed
LOC_Os01g43510	LOC_Os01g43510	Chr1:24908650-24910102	1.07656	2.61485	1.2803	up	0.00365	0.0425207	expressed protein
LOC_Os01g53980	LOC_Os01g53980	Chr1:31047509-31049388	18.2655	8.93071	-1.03228	down	5e-05	0.00139824	IQ calmodulin-binding motif family protein, expressed
LOC_Os09g29660	LOC_Os09g29660	Chr9:18034120-18039233	2.4061	1.07758	-1.1589	down	0.00045	0.00864812	white-brown complex homolog protein 11, putative, expressed
LOC_Os04g46980	LOC_Os04g46980	Chr4:27848561-27850314	0.29889	1.16282	1.95994	up	0.0027	0.0339354	cis-zeatin O-glucosyltransferase, putative, expressed
LOC_Os07g44830	LOC_Os07g44830	Chr7:26768337-26774167	1.70102	3.74326	1.1379	up	5e-05	0.00139824	proline-rich family protein, putative, expressed
LOC_Os06g11700	LOC_Os06g11700	Chr6:6199473-6200741	1.70345	4.60483	1.43468	up	5e-05	0.00139824	phosphate-induced protein 1 conserved region domain containing protein, expressed
LOC_Os02g50690	LOC_Os02g50690	Chr2:30965581-30967599	4.74305	14.1048	1.5723	up	5e-05	0.00139824	GDSL-like lipase/acylhydrolase, putative, expressed
LOC_Os06g04540	LOC_Os06g04540	Chr6:1962245-1963580	115.428	44.4761	-1.37589	down	5e-05	0.00139824	DNA binding protein, putative, expressed
LOC_Os07g28090	LOC_Os07g28090	Chr7:16375058-16387446	0.701869	1.57379	1.16497	up	0.00045	0.00864812	ABC transporter, ATP-binding protein, putative, expressed
LOC_Os09g31031	LOC_Os09g31031	Chr9:18669316-18671727	48.7021	20.7237	-1.2327	down	5e-05	0.00139824	ubiquitin family protein, putative, expressed
LOC_Os03g20350	LOC_Os03g20350	Chr3:11517922-11519347	2.22852	6.39055	1.51985	up	5e-05	0.00139824	expressed protein
LOC_Os09g28420	LOC_Os09g28420	Chr9:17296165-17305076	0.973298	0.279726	-1.79887	down	0.00295	0.036272	alpha-amylase precursor, putative, expressed
LOC_Os07g37550	LOC_Os07g37550	Chr7:22487420-22488766	9.3432	21.6299	1.21104	up	5e-05	0.00139824	chlorophyll A-B binding protein, putative, expressed
LOC_Os09g37500	LOC_Os09g37500	Chr9:21609268-21610023	7.93107	1.27899	-2.63251	down	5e-05	0.00139824	OsSAUR55 - Auxin-responsive SAUR gene family member, expressed
LOC_Os07g39220	LOC_Os07g39220	Chr7:23483808-23485344	4.0617	8.93252	1.13698	up	5e-05	0.00139824	BES1/BZR1 homolog protein, putative, expressed
LOC_Os10g39710	LOC_Os10g39710	Chr10:21224366-21226941	18.7529	5.77158	-1.70008	down	5e-05	0.00139824	strictosidine synthase, putative, expressed
LOC_Os09g26670	LOC_Os09g26670	Chr9:16200909-16201902	2.27628	0.50075	-2.18452	down	0.0016	0.0229081	expressed protein
LOC_Os05g40810	LOC_Os05g40810	Chr5:23931393-23936950	0.69003	2.00968	1.54224	up	0.0001	0.00255101	BRCA1 C Terminus domain containing protein, expressed
LOC_Os04g55520	LOC_Os04g55520	Chr4:33030610-33031843	43.3788	21.6637	-1.00171	down	5e-05	0.00139824	AP2 domain containing protein, expressed
LOC_Os09g20910	LOC_Os09g20910	Chr9:12582818-12590857	0.242535	0.717754	1.5653	up	0.00075	0.0128006	expressed protein
LOC_Os08g44190	LOC_Os08g44190	Chr8:27818239-27818962	4.83658	11.6216	1.26475	up	0.00055	0.0100066	ZOS8-13 - C2H2 zinc finger protein, expressed
LOC_Os02g56490	LOC_Os02g56490	Chr2:34584200-34585223	4.40707	10.4372	1.24384	up	5e-05	0.00139824	expressed protein
LOC_Os12g13800	LOC_Os12g13800	Chr12:7802136-7805882	0	0.52747	inf	up	5e-05	0.00139824	O-methyltransferase, putative, expressed
LOC_Os04g15920	LOC_Os04g15920	Chr4:8637040-8639345	1.38507	2.88242	1.05732	up	0.002	0.0269994	dehydrogenase, putative, expressed
LOC_Os05g34325	LOC_Os05g34325	Chr5:20325335-20328408	0.744696	2.07756	1.48017	up	5e-05	0.00139824	cytochrome P450 51, putative, expressed
LOC_Os11g37700	LOC_Os11g37700	Chr11:22272819-22282438	2.05046	0.791438	-1.3734	down	5e-05	0.00139824	pleiotropic drug resistance protein, putative, expressed
LOC_Os06g40940	LOC_Os06g40940	Chr6:24399537-24406050	1.92899	4.26016	1.14306	up	5e-05	0.00139824	glycine dehydrogenase, putative, expressed
LOC_Os10g21090	LOC_Os10g21090	Chr10:10699245-10701961	1.17707	4.14316	1.81553	up	5e-05	0.00139824	ATP binding protein, putative, expressed
LOC_Os11g07050	LOC_Os11g07050	Chr11:3506821-3512780	1.54828	3.27573	1.08115	up	5e-05	0.00139824	FHA domain containing protein, putative, expressed
LOC_Os09g31430	LOC_Os09g31430	Chr9:18905323-18908427	3.34966	1.28686	-1.38016	down	5e-05	0.00139824	Os9bglu30 - beta-glucosidase, similar to Os4bglu12 exoglucanase, expressed
LOC_Os01g67950	LOC_Os01g67950	Chr1:39483754-39484808	4.2962	1.2735	-1.75426	down	0.0001	0.00255101	ubiquitin family protein, putative, expressed
LOC_Os09g39410	LOC_Os09g39410	Chr9:22660724-22665418	1.10938	3.68737	1.73283	up	5e-05	0.00139824	male sterility protein, putative, expressed
LOC_Os03g11770	LOC_Os03g11770	Chr3:6159947-6163869	1.54947	3.36077	1.11701	up	0.00145	0.0211692	expressed protein
LOC_Os08g03690	LOC_Os08g03690	Chr8:1755763-1757166	1171.51	461.436	-1.34417	down	5e-05	0.00139824	LTPL24 - Protease inhibitor/seed storage/LTP family protein precursor, expressed
LOC_Os12g09300	LOC_Os12g09300	Chr12:4881028-4884888	4.88236	10.7943	1.14462	up	5e-05	0.00139824	amino acid transporter, putative, expressed
LOC_Os02g10470	LOC_Os02g10470	Chr2:5501164-5504381	3.47065	7.99738	1.20432	up	5e-05	0.00139824	EF hand family protein, putative, expressed
LOC_Os04g37580	LOC_Os04g37580	Chr4:22353706-22357999	0.638281	1.46566	1.19929	up	0.00395	0.0448494	cation transport regulator-like protein 1, putative, expressed
LOC_Os11g05690	LOC_Os11g05690	Chr11:2596487-2602747	3.53068	1.51525	-1.22039	down	0.00085	0.0140935	amino acid permease family protein, putative, expressed
LOC_Os11g11410	LOC_Os11g11410	Chr11:6335892-6342309	1.33207	0.504782	-1.39994	down	0.00405	0.0457433	OsIAA27 - Auxin-responsive Aux/IAA gene family member, expressed
LOC_Os04g34510	LOC_Os04g34510	Chr4:20892243-20892859	17.0374	5.08483	-1.74443	down	5e-05	0.00139824	expressed protein
LOC_Os04g44950	LOC_Os04g44950	Chr4:26590611-26592402	19.5149	50.7462	1.37872	up	5e-05	0.00139824	short-chain dehydrogenase/reductase, putative, expressed
LOC_Os03g45960	LOC_Os03g45960	Chr3:25972224-25973470	0.510842	1.84629	1.85368	up	0.001	0.0159533	thaumatin, putative, expressed
LOC_Os05g51610	LOC_Os05g51610	Chr5:29588645-29593841	0.88218	0.163208	-2.43436	down	0.00045	0.00864812	sodium/calcium exchanger protein, putative, expressed
LOC_Os08g08084	LOC_Os08g08084	Chr8:4591998-4592880	4.66834	1.61601	-1.53048	down	0.00255	0.0325061	expressed protein
LOC_Os03g08170	LOC_Os03g08170	Chr3:4173177-4179255	2.00688	5.35384	1.41562	up	5e-05	0.00139824	protein kinase APK1B, chloroplast precursor, putative, expressed
LOC_Os05g11320	LOC_Os05g11320	Chr5:6393879-6396096	22.4057	1.72044	-3.70302	down	5e-05	0.00139824	metallothionein-like protein 3B, putative, expressed
LOC_Os08g44680	LOC_Os08g44680	Chr8:28083292-28084298	5.70776	11.9839	1.0701	up	0.00015	0.00357622	photosystem I reaction center subunit II, chloroplast precursor, putative, expressed
LOC_Os03g04070	LOC_Os03g04070	Chr3:1862351-1864245	0.257351	1.24905	2.27903	up	0.0012	0.0182633	no apical meristem protein, putative, expressed
LOC_Os05g47960	LOC_Os05g47960	Chr5:27498768-27499586	8.36937	3.16042	-1.405	down	0.0001	0.00255101	expressed protein
LOC_Os11g17540	LOC_Os11g17540	Chr11:9773180-9777040	1.15141	2.86905	1.31718	up	0.0015	0.0217369	retrotransposon protein, putative, Ty1-copia subclass, expressed
LOC_Os12g36830	LOC_Os12g36830	Chr12:22580777-22581972	0.879767	8.33557	3.24409	up	5e-05	0.00139824	pathogenesis-related Bet v I family protein, putative, expressed
LOC_Os03g64330	LOC_Os03g64330	Chr3:36360644-36361743	4.40666	1.42597	-1.62774	down	0.00015	0.00357622	aquaporin protein, putative, expressed
LOC_Os05g11414	LOC_Os05g11414	Chr5:6447182-6458100	2.35767	6.19824	1.39449	up	5e-05	0.00139824	OsMADS58 - MADS-box family gene with MIKCc type-box, expressed
LOC_Os09g16030	LOC_Os09g16030	Chr9:9790430-9792207	1.65477	0.360757	-2.19753	down	0.0001	0.00255101	cytokinin-O-glucosyltransferase 1, putative, expressed
LOC_Os11g25454	LOC_Os11g25454	Chr11:14509761-14516345	3.63998	1.57423	-1.20928	down	0.0004	0.00792081	cytokinin-N-glucosyltransferase 1, putative, expressed
LOC_Os10g26430	LOC_Os10g26430	Chr10:13756389-13763399	1.11051	0.287452	-1.94982	down	5e-05	0.00139824	agenet domain containing protein, expressed
LOC_Os11g08440	LOC_Os11g08440	Chr11:4443163-4446466	0.342983	0.87547	1.35192	up	0.0039	0.0444695	DnaK family protein, putative, expressed
LOC_Os01g56450	LOC_Os01g56450	Chr1:32534856-32536024	4.28046	1.61182	-1.40907	down	0.00055	0.0100066	DUF567 domain containing protein, putative, expressed
LOC_Os03g64170	LOC_Os03g64170	Chr3:36256014-36259499	10.6127	4.79587	-1.14593	down	0.0001	0.00255101	GDSL-like lipase/acylhydrolase, putative, expressed
LOC_Os04g45210	LOC_Os04g45210	Chr4:26720071-26721360	5.22948	2.48495	-1.07345	down	0.0007	0.0120912	peroxisomal biogenesis factor 11, putative, expressed
LOC_Os04g45330	LOC_Os04g45330	Chr4:26797649-26800253	5.93814	21.8705	1.8809	up	5e-05	0.00139824	YABBY domain containing protein, putative, expressed
LOC_Os07g47400	LOC_Os07g47400	Chr7:28344132-28345412	2.55562	6.2738	1.29567	up	0.0003	0.00625145	SRC2 protein, putative, expressed
LOC_Os04g41750	LOC_Os04g41750	Chr4:24744696-24746565	3.04531	1.25364	-1.28046	down	0.00065	0.0114108	expressed protein
LOC_Os01g17214	LOC_Os01g17214	Chr1:9889547-9902738	1.19663	5.69793	2.25146	up	5e-05	0.00139824	major facilitator superfamily antiporter, putative, expressed
LOC_Os03g14400	LOC_Os03g14400	Chr3:7831875-7833791	1.18609	2.43982	1.04057	up	0.00335	0.0398902	cytochrome P450, putative, expressed
LOC_Os02g52510	LOC_Os02g52510	Chr2:32125276-32134832	0.481457	1.15099	1.2574	up	0.00045	0.00864812	SNF2 family N-terminal domain containing protein, expressed
LOC_Os05g04584	LOC_Os05g04584	Chr5:2143788-2150279	15.4808	46.184	1.57691	up	5e-05	0.00139824	transferase family protein, putative, expressed
LOC_Os08g41780	LOC_Os08g41780	Chr8:26379417-26384641	23.173	10.9732	-1.07846	down	5e-05	0.00139824	triacylglycerol lipase precursor, putative, expressed
LOC_Os02g33110	LOC_Os02g33110	Chr2:19682542-19687250	1.33714	4.16902	1.64056	up	5e-05	0.00139824	glycosyl hydrolases, putative, expressed
LOC_Os10g33780	LOC_Os10g33780	Chr10:17888296-17889724	5.88271	11.96	1.02367	up	0.0003	0.00625145	DUF640 domain containing protein, putative, expressed
LOC_Os06g23350	LOC_Os06g23350	Chr6:13630100-13631415	189.902	84.7997	-1.16313	down	5e-05	0.00139824	late embryogenesis abundant protein D-34, putative, expressed
LOC_Os03g50140	LOC_Os03g50140	Chr3:28598171-28599213	2.26811	12.3083	2.44007	up	5e-05	0.00139824	plastocyanin-like domain containing protein, putative, expressed
LOC_Os10g22520	LOC_Os10g22520	Chr10:11666778-11673599	5.11795	0.34987	-3.87067	down	5e-05	0.00139824	cellulase, putative, expressed
LOC_Os12g40750	LOC_Os12g40750	Chr12:25233484-25234048	85.7327	37.2245	-1.20359	down	5e-05	0.00139824	pectinesterase inhibitor domain containing protein, putative, expressed
LOC_Os03g19560	LOC_Os03g19560	Chr3:10992828-10997554	5.99755	12.5423	1.06436	up	5e-05	0.00139824	tetratricopeptide repeat domain containing protein, expressed
LOC_Os12g04000	LOC_Os12g04000	Chr12:1658205-1660737	1.51751	4.04643	1.41494	up	5e-05	0.00139824	auxin efflux carrier component, putative, expressed
LOC_Os02g47510	LOC_Os02g47510	Chr2:29026069-29028259	3.5255	8.82215	1.3233	up	5e-05	0.00139824	9-cis-epoxycarotenoid dioxygenase 1, chloroplast precursor, putative, expressed
LOC_Os01g03680	LOC_Os01g03680	Chr1:1515836-1516832	228.993	466.369	1.02617	up	5e-05	0.00139824	BBTI8 - Bowman-Birk type bran trypsin inhibitor precursor, expressed
LOC_Os07g37850	LOC_Os07g37850	Chr7:22695953-22696710	10.7374	3.8806	-1.4683	down	0.0003	0.00625145	expressed protein
LOC_Os02g07820	LOC_Os02g07820	Chr2:4095629-4098081	4.07929	8.33409	1.03071	up	5e-05	0.00139824	DUF581 domain containing protein, expressed
LOC_Os07g33480	LOC_Os07g33480	Chr7:20012733-20015644	1.26784	4.24844	1.74456	up	5e-05	0.00139824	cytochrome P450 domain containing protein, expressed
LOC_Os01g34560	LOC_Os01g34560	Chr1:19059232-19061180	0.655444	0.118981	-2.46174	down	0.00425	0.0472088	3-ketoacyl-CoA synthase, putative, expressed
LOC_Os01g54570	LOC_Os01g54570	Chr1:31391260-31392235	10.3063	4.72384	-1.1255	down	0.0002	0.00453214	DUF623 domain containing protein, expressed
LOC_Os12g07280	LOC_Os12g07280	Chr12:3580031-3582974	7.58361	3.57221	-1.08607	down	5e-05	0.00139824	ZOS12-02 - C2H2 zinc finger protein, expressed
LOC_Os02g29090	LOC_Os02g29090	Chr2:17223613-17227328	1.37634	0.337371	-2.02842	down	0.0006	0.0107079	expressed protein
LOC_Os09g32670	LOC_Os09g32670	Chr9:19486067-19488097	6.02755	1.18562	-2.34593	down	5e-05	0.00139824	UDP-glucuronate 4-epimerase, putative, expressed
LOC_Os01g32890	LOC_Os01g32890	Chr1:18062445-18063975	1.16248	2.36931	1.02726	up	0.00245	0.0314176	expressed protein
LOC_Os11g27730	LOC_Os11g27730	Chr11:15956521-15960376	0.144209	0.560358	1.95818	up	0.00345	0.0406979	cytochrome P450, putative, expressed
LOC_Os12g19381	LOC_Os12g19381	Chr12:11262562-11278448	3.06002	9.66352	1.65901	up	5e-05	0.00139824	ribulose bisphosphate carboxylase small chain, chloroplast precursor, putative, expressed
LOC_Os06g33450	LOC_Os06g33450	Chr6:19490528-19494500	0.483562	1.42403	1.5582	up	0.00455	0.04977	helix-loop-helix DNA-binding domain containing protein, expressed
LOC_Os02g10800	LOC_Os02g10800	Chr2:5736603-5738853	116.775	52.4495	-1.15473	down	5e-05	0.00139824	mitochondrial carrier protein, putative, expressed
LOC_Os05g23350	LOC_Os05g23350	Chr5:13327997-13330268	0.334178	2.20759	2.72378	up	5e-05	0.00139824	glycosyl hydrolase family 10 protein, putative, expressed
LOC_Os12g31860	LOC_Os12g31860	Chr12:19180633-19185917	21.6913	9.33902	-1.21577	down	5e-05	0.00139824	ureide permease, putative, expressed
LOC_Os03g25490	LOC_Os03g25490	Chr3:14559321-14561845	3.62451	16.1942	2.15962	up	5e-05	0.00139824	cytochrome P450 72A1, putative, expressed
LOC_Os02g42870	LOC_Os02g42870	Chr2:25778078-25780795	2.31606	5.33543	1.20393	up	0.0001	0.00255101	MYB family transcription factor, putative, expressed
LOC_Os03g20900	LOC_Os03g20900	Chr3:11838959-11841260	1.91745	0.690462	-1.47356	down	0.0004	0.00792081	Myb transcription factor, putative, expressed
LOC_Os05g20954	LOC_Os05g20954	Chr5:12324845-12327690	19.7581	57.0683	1.53025	up	5e-05	0.00139824	retrotransposon protein, putative, unclassified, expressed
LOC_Os04g50920	LOC_Os04g50920	Chr4:30132490-30136547	0.924771	0.342699	-1.43215	down	0.00445	0.0490252	WRKY37, expressed
LOC_Os08g43320	LOC_Os08g43320	Chr8:27376014-27379035	1.83422	3.79909	1.05048	up	0.00065	0.0114108	OsRhmbd14 - Putative Rhomboid homologue, expressed
LOC_Os02g39360	LOC_Os02g39360	Chr2:23759213-23760557	5.48627	14.2138	1.3734	up	5e-05	0.00139824	B-box zinc finger family protein, putative, expressed
LOC_Os01g74300	LOC_Os01g74300	Chr1:43046954-43047961	3.98105	10.1492	1.35015	up	5e-05	0.00139824	metallothionein, putative, expressed
LOC_Os02g12750	LOC_Os02g12750	Chr2:6677114-6680136	10.4027	4.04383	-1.36317	down	5e-05	0.00139824	tetraspanin family protein, putative, expressed
LOC_Os12g17010	LOC_Os12g17010	Chr12:9733272-9734352	7.19265	0.421397	-4.09327	down	0.00115	0.0177536	PROLM29 - Prolamin precursor, expressed
LOC_Os09g35940	LOC_Os09g35940	Chr9:20691305-20693116	12.5054	1.02511	-3.6087	down	5e-05	0.00139824	cytochrome P450, putative, expressed
LOC_Os11g37970	LOC_Os11g37970	Chr11:22511505-22512404	1.48587	7.01517	2.23917	up	5e-05	0.00139824	WIP5 - Wound-induced protein precursor, expressed
LOC_Os01g43100	LOC_Os01g43100	Chr1:24584653-24589423	0.519965	1.38026	1.40845	up	0.00265	0.0334831	protein phosphatase 2C, putative, expressed
LOC_Os02g05744	LOC_Os02g05744	Chr2:2824359-2830402	0.129252	1.01971	2.97991	up	0.0014	0.0206354	endoglucanase, putative, expressed
LOC_Os05g01790	LOC_Os05g01790	Chr5:477913-479227	7.78773	2.77795	-1.48718	down	5e-05	0.00139824	expressed protein
LOC_Os08g37130	LOC_Os08g37130	Chr8:23463932-23468392	9.90655	3.02717	-1.71041	down	5e-05	0.00139824	oxidoreductase, short chain dehydrogenase/reductase family domain containing protein, expressed
LOC_Os01g22370	LOC_Os01g22370	Chr1:12578188-12582301	3.46998	13.4082	1.95012	up	5e-05	0.00139824	peroxidase precursor, putative, expressed
LOC_Os10g29400	LOC_Os10g29400	Chr10:15274461-15278357	0.0468206	1.25437	4.74368	up	0.0043	0.0476903	transposon protein, putative, CACTA, En/Spm sub-class, expressed
LOC_Os09g25850	LOC_Os09g25850	Chr9:15492997-15497524	2.07393	5.12856	1.30618	up	5e-05	0.00139824	WAX2, putative, expressed
LOC_Os04g01690	LOC_Os04g01690	Chr4:463737-467284	8.99876	0.449427	-4.32357	down	5e-05	0.00139824	pyridoxal-dependent decarboxylase protein, putative, expressed
LOC_Os05g13940	LOC_Os05g13940	Chr5:7746395-7748295	2.4225	9.46062	1.96544	up	5e-05	0.00139824	retrotransposon protein, putative, unclassified, expressed
LOC_Os03g54130	LOC_Os03g54130	Chr3:31023378-31025227	9.89365	20.2205	1.03124	up	5e-05	0.00139824	cysteine protease 1 precursor, putative, expressed
LOC_Os08g32160	LOC_Os08g32160	Chr8:19950551-19952391	2.96815	8.23203	1.47169	up	5e-05	0.00139824	oxidoreductase, 2OG-FeII oxygenase domain containing protein, putative, expressed
LOC_Os04g08280	LOC_Os04g08280	Chr4:4419175-4421142	2.19414	0.355751	-2.62472	down	0.00095	0.0153261	retrotransposon protein, putative, Ty3-gypsy subclass, expressed
LOC_Os09g29430	LOC_Os09g29430	Chr9:17881818-17885641	7.66379	15.8181	1.04545	up	5e-05	0.00139824	citrate transporter, putative, expressed
LOC_Os06g14180	LOC_Os06g14180	Chr6:7915590-7916556	1.24044	3.25606	1.39227	up	0.00295	0.036272	expressed protein
LOC_Os08g33670	LOC_Os08g33670	Chr8:21025543-21028959	1.38569	4.29373	1.63163	up	5e-05	0.00139824	no apical meristem protein, putative, expressed
LOC_Os07g36800	LOC_Os07g36800	Chr7:22045993-22048316	5.54821	2.46639	-1.16962	down	0.00105	0.0165909	UPF0041 domain containing protein, putative, expressed
LOC_Os10g34930	LOC_Os10g34930	Chr10:18640396-18641937	2.96616	7.08864	1.25691	up	0.0005	0.00932567	secretory protein, putative, expressed
LOC_Os02g58120	LOC_Os02g58120	Chr2:35567719-35570416	1.59477	4.19577	1.39559	up	5e-05	0.00139824	oxidoreductase/ transition metal ion binding protein, putative, expressed
LOC_Os02g41954	LOC_Os02g41954	Chr2:25199385-25203742	1.91181	0.366819	-2.3818	down	5e-05	0.00139824	gibberellin 2-beta-dioxygenase 7, putative, expressed
LOC_Os01g39870	LOC_Os01g39870	Chr1:22491915-22492317	0	0.998196	inf	up	0.00305	0.0371616	expressed protein
LOC_Os08g02630	LOC_Os08g02630	Chr8:1089734-1091023	4.2002	13.2161	1.65377	up	5e-05	0.00139824	photosystem II core complex proteins psbY, chloroplast precursor, putative, expressed
LOC_Os02g57110	LOC_Os02g57110	Chr2:34967596-34969266	15.5428	4.46251	-1.80032	down	5e-05	0.00139824	GDSL-like lipase/acylhydrolase, putative, expressed
LOC_Os10g38860	LOC_Os10g38860	Chr10:20692549-20696256	1.53759	3.77216	1.29472	up	0.00015	0.00357622	hydrolase, alpha/beta fold family domain containing protein, expressed
LOC_Os01g08130	LOC_Os01g08130	Chr1:3932328-3933352	14.7745	5.31299	-1.47551	down	5e-05	0.00139824	phototropic-responsive NPH3 family protein, putative, expressed
LOC_Os12g29980	LOC_Os12g29980	Chr12:17915627-17919555	5.90072	12.7934	1.11644	up	5e-05	0.00139824	growth regulating factor protein, putative, expressed
LOC_Os10g13850	LOC_Os10g13850	Chr10:7529341-7530484	44.1179	14.7272	-1.58288	down	5e-05	0.00139824	POEI17 - Pollen Ole e I allergen and extensin family protein precursor, expressed
LOC_Os09g28200	LOC_Os09g28200	Chr9:17109288-17111077	8.27357	25.315	1.61341	up	5e-05	0.00139824	HSF-type DNA-binding domain containing protein, expressed
LOC_Os06g01780	LOC_Os06g01780	Chr6:450939-453734	0.797759	1.9157	1.26385	up	0.00145	0.0211692	ethylene-responsive element-binding protein, putative, expressed
LOC_Os09g31438	LOC_Os09g31438	Chr9:18918259-18921656	2.453	9.17608	1.90333	up	5e-05	0.00139824	OsSPL17 - SBP-box gene family member, expressed
LOC_Os10g39970	LOC_Os10g39970	Chr10:21406867-21407986	0.63282	0	#NAME?	down	5e-05	0.00139824	harpin-induced protein 1 domain containing protein, expressed
LOC_Os11g42410	LOC_Os11g42410	Chr11:25522646-25526265	6.45714	2.63905	-1.29088	down	0.00035	0.00707401	expressed protein
LOC_Os10g22070	LOC_Os10g22070	Chr10:11398326-11399073	15.3847	7.61977	-1.01367	down	0.0008	0.0134722	glutathione S-transferase, putative, expressed
LOC_Os10g33760	LOC_Os10g33760	Chr10:17849087-17851397	2.07101	5.44361	1.39423	up	5e-05	0.00139824	No apical meristem protein, putative, expressed
LOC_Os06g45310	LOC_Os06g45310	Chr6:27387536-27391266	2.52843	5.54622	1.13326	up	0.0001	0.00255101	OsSPL11 - SBP-box gene family member, expressed
LOC_Os04g19140	LOC_Os04g19140	Chr4:10624932-10627883	1.41548	3.66117	1.37102	up	5e-05	0.00139824	expressed protein
LOC_Os12g02310	LOC_Os12g02310	Chr12:732977-734220	182.439	396.342	1.11933	up	5e-05	0.00139824	LTPL11 - Protease inhibitor/seed storage/LTP family protein precursor, expressed
LOC_Os06g08154	LOC_Os06g08154	Chr6:3956912-3961586	1.32289	3.59451	1.44211	up	5e-05	0.00139824	receptor-like protein kinase 5 precursor, putative, expressed
LOC_Os12g36210	LOC_Os12g36210	Chr12:22193316-22193882	29.95	5.74628	-2.38185	down	5e-05	0.00139824	inhibitor I family protein, putative, expressed
LOC_Os01g08330	LOC_Os01g08330	Chr1:4081315-4082680	0.178266	1.8579	3.38158	up	0.0029	0.0358829	aspartic proteinase nepenthesin-1 precursor, putative, expressed
LOC_Os02g49260	LOC_Os02g49260	Chr2:30105729-30109691	0.912595	3.05645	1.74381	up	5e-05	0.00139824	transporter-related, putative, expressed
LOC_Os07g11310	LOC_Os07g11310	Chr7:6238910-6239615	744.84	320.497	-1.21662	down	5e-05	0.00139824	LTPL166 - Protease inhibitor/seed storage/LTP family protein precursor, expressed
LOC_Os05g15880	LOC_Os05g15880	Chr5:8959414-8960578	34.646	87.0725	1.32953	up	5e-05	0.00139824	glycosyl hydrolase, putative, expressed
LOC_Os04g01580	LOC_Os04g01580	Chr4:390849-391302	0.530144	0	#NAME?	down	0.0018	0.0249897	expressed protein
LOC_Os12g38100	LOC_Os12g38100	Chr12:23399037-23399863	18.6173	69.1981	1.89409	up	5e-05	0.00139824	membrane associated DUF588 domain containing protein, putative, expressed
LOC_Os07g37690	LOC_Os07g37690	Chr7:22597655-22599363	4.60496	9.51538	1.04707	up	0.0001	0.00255101	UDP-glucoronosyl and UDP-glucosyl transferase domain containing protein, expressed
LOC_Os06g30280	LOC_Os06g30280	Chr6:17470731-17471497	78.1891	33.0784	-1.24108	down	5e-05	0.00139824	expressed protein
LOC_Os06g22919	LOC_Os06g22919	Chr6:13375502-13390470	1.17807	0.435011	-1.4373	down	0.0002	0.00453214	DEFL9 - Defensin and Defensin-like DEFL family, expressed
LOC_Os03g11614	LOC_Os03g11614	Chr3:6052749-6061369	4.8768	12.2877	1.33321	up	5e-05	0.00139824	OsMADS1 - MADS-box family gene with MIKCc type-box, expressed
LOC_Os06g48060	LOC_Os06g48060	Chr6:29072349-29076031	38.9036	18.2564	-1.0915	down	5e-05	0.00139824	ABC transporter, ATP-binding protein, putative, expressed
LOC_Os01g45659	LOC_Os01g45659	Chr1:25931148-25931730	165.352	81.1652	-1.02661	down	5e-05	0.00139824	expressed protein
LOC_Os10g11100	LOC_Os10g11100	Chr10:6138058-6143146	5.30414	18.4229	1.79631	up	5e-05	0.00139824	retrotransposon protein, putative, unclassified, expressed
LOC_Os12g29950	LOC_Os12g29950	Chr12:17900929-17903046	2.19991	4.71666	1.10032	up	0.00025	0.00543605	nodulin, putative, expressed
LOC_Os03g08100	LOC_Os03g08100	Chr3:4133457-4136490	3.02715	6.30831	1.05929	up	0.00095	0.0153261	hydrolase, alpha/beta fold family protein, putative, expressed
LOC_Os03g19070	LOC_Os03g19070	Chr3:10677695-10678947	6.40508	3.15206	-1.02292	down	0.00135	0.0200912	long cell-linked locus protein, putative, expressed
LOC_Os03g39760	LOC_Os03g39760	Chr3:22123329-22125643	3.18886	1.33049	-1.26108	down	0.0002	0.00453214	cytochrome P450, putative, expressed
LOC_Os02g05980	LOC_Os02g05980	Chr2:2978854-2982402	0.345368	0.750741	1.12018	up	0.0027	0.0339354	phytosulfokine receptor precursor, putative, expressed
LOC_Os03g48490	LOC_Os03g48490	Chr3:27652239-27659735	0.557198	1.14737	1.04207	up	0.0004	0.00792081	centromere protein, putative, expressed
LOC_Os06g29460	LOC_Os06g29460	Chr6:16879346-16881668	3.73681	7.68288	1.03984	up	5e-05	0.00139824	expressed protein
LOC_Os02g56920	LOC_Os02g56920	Chr2:34889554-34893873	14.9654	32.4449	1.11636	up	5e-05	0.00139824	WAX2, putative, expressed
LOC_Os06g40020	LOC_Os06g40020	Chr6:23806006-23811150	2.14188	4.99703	1.22219	up	5e-05	0.00139824	DEAD-box ATP-dependent RNA helicase 52A, putative, expressed
LOC_Os08g06530	LOC_Os08g06530	Chr8:3694281-3696648	0.709704	2.39521	1.75486	up	0.0002	0.00453214	rubredoxin family protein, putative, expressed
LOC_Os01g34790	LOC_Os01g34790	Chr1:19200084-19201308	3.40093	1.48008	-1.20025	down	0.00175	0.0245011	expressed protein
LOC_Os12g01480	LOC_Os12g01480	Chr12:289599-291513	8.1178	3.4237	-1.24553	down	5e-05	0.00139824	phosphatidate cytidylyltransferase, putative, expressed
LOC_Os12g43850	LOC_Os12g43850	Chr12:27220380-27225337	1.10665	0.550732	-1.00678	down	0.00145	0.0211692	retrotransposon protein, putative, unclassified, expressed
LOC_Os01g52340	LOC_Os01g52340	Chr1:30079648-30081500	0.402277	1.14009	1.50289	up	0.00105	0.0165909	NB-ARC domain containing protein, expressed
LOC_Os06g25910	LOC_Os06g25910	Chr6:15159223-15163372	2.04278	12.6381	2.62917	up	5e-05	0.00139824	retrotransposon protein, putative, Ty1-copia subclass, expressed
LOC_Os06g10310	LOC_Os06g10310	Chr6:5300135-5301473	8.02358	18.1949	1.18121	up	5e-05	0.00139824	growth regulating factor protein, putative, expressed
LOC_Os02g07180	LOC_Os02g07180	Chr2:3687918-3691368	0.756494	1.75656	1.21535	up	0.0012	0.0182633	expressed protein
LOC_Os01g69140	LOC_Os01g69140	Chr1:40192997-40194721	2.49874	6.5447	1.38913	up	0.00025	0.00543605	regulatory protein, putative, expressed
LOC_Os07g40860	LOC_Os07g40860	Chr7:24472434-24473579	4.96707	11.6575	1.23079	up	5e-05	0.00139824	retrotransposon protein, putative, unclassified, expressed
LOC_Os10g12400	LOC_Os10g12400	Chr10:6903297-6906138	4.82275	9.67462	1.00435	up	0.00115	0.0177536	nodulin, putative, expressed
LOC_Os12g12560	LOC_Os12g12560	Chr12:6911218-6913929	0.207611	0.853535	2.03957	up	0.0032	0.0385956	NADP-dependent oxidoreductase, putative, expressed
LOC_Os06g04920	LOC_Os06g04920	Chr6:2162621-2169683	3.20889	1.40625	-1.19022	down	0.0004	0.00792081	zinc finger family protein, putative, expressed
LOC_Os12g08770	LOC_Os12g08770	Chr12:4506722-4507879	4.28264	13.2875	1.6335	up	5e-05	0.00139824	photosystem I reaction center subunit N, chloroplast precursor, putative, expressed
LOC_Os03g07200	LOC_Os03g07200	Chr3:3681099-3685310	1.35628	3.73001	1.45953	up	0.00365	0.0425207	expressed protein
LOC_Os11g23890	LOC_Os11g23890	Chr11:13532402-13538669	1.19812	0.295578	-2.01916	down	0.0005	0.00932567	peptide transporter PTR2, putative, expressed
LOC_Os04g44840	LOC_Os04g44840	Chr4:26543225-26546926	3.28278	6.9367	1.07933	up	5e-05	0.00139824	glycosyl hydrolase family 3 protein, putative, expressed
LOC_Os03g42810	LOC_Os03g42810	Chr3:23849969-23852188	2.3294	4.67365	1.00459	up	0.0006	0.0107079	endonuclease/exonuclease/phosphatase family domain containing protein, expressed
LOC_Os02g51970	LOC_Os02g51970	Chr2:31823824-31825264	29.7898	14.8333	-1.00598	down	5e-05	0.00139824	phosphate-induced protein 1 conserved region domain containing protein, expressed
LOC_Os07g48170	LOC_Os07g48170	Chr7:28770334-28776325	1.89661	0.802623	-1.24063	down	0.0001	0.00255101	nucleotidyltransferase, putative, expressed
LOC_Os02g04810	LOC_Os02g04810	Chr2:2205766-2214632	1.69668	3.42337	1.0127	up	0.00045	0.00864812	auxin response factor 5, putative, expressed
LOC_Os03g58350	LOC_Os03g58350	Chr3:33246010-33247318	6.96324	15.2526	1.13123	up	5e-05	0.00139824	OsIAA14 - Auxin-responsive Aux/IAA gene family member, expressed
LOC_Os06g23114	LOC_Os06g23114	Chr6:13476486-13485209	0.37067	1.09234	1.55921	up	0.0011	0.0171915	copper methylamine oxidase precursor, putative, expressed
LOC_Os03g16050	LOC_Os03g16050	Chr3:8841267-8843069	1.83435	3.98209	1.11826	up	0.00085	0.0140935	fructose-1,6-bisphosphatase, putative, expressed
LOC_Os08g33710	LOC_Os08g33710	Chr8:21050471-21052852	22.3113	67.0351	1.58714	up	5e-05	0.00139824	ribonuclease T2 family domain containing protein, expressed
LOC_Os11g39310	LOC_Os11g39310	Chr11:23403415-23407282	0.222055	0.735017	1.72686	up	5e-05	0.00139824	NB-ARC domain containing protein, expressed
LOC_Os07g07540	LOC_Os07g07540	Chr7:3759922-3762065	1.43847	2.88504	1.00406	up	0.002	0.0269994	SHOOT1 protein, putative, expressed
LOC_Os01g18170	LOC_Os01g18170	Chr1:10167885-10169316	16.4425	2.80545	-2.55113	down	5e-05	0.00139824	Cupin domain containing protein, expressed
LOC_Os07g49140	LOC_Os07g49140	Chr7:29431041-29435262	0.955957	0.229027	-2.06143	down	0.00015	0.00357622	expressed protein
LOC_Os02g48060	LOC_Os02g48060	Chr2:29421400-29422989	17.235	7.14873	-1.26958	down	5e-05	0.00139824	helix-loop-helix DNA-binding domain containing protein, expressed
LOC_Os07g11410	LOC_Os07g11410	Chr7:6276076-6276821	1514.13	612.142	-1.30655	down	5e-05	0.00139824	RAL5 - Seed allergenic protein RA5/RA14/RA17 precursor, expressed
LOC_Os10g29570	LOC_Os10g29570	Chr10:15369775-15371191	23.4164	8.25677	-1.50387	down	0.00025	0.00543605	late embryogenesis abundant protein D-34, putative, expressed
LOC_Os01g70730	LOC_Os01g70730	Chr1:40942203-40943109	0.4326	1.7513	2.01732	up	0.0044	0.0485989	flowering promoting factor-like 1, putative, expressed
LOC_Os09g20240	LOC_Os09g20240	Chr9:12126817-12128189	0.322528	1.16831	1.85692	up	0.002	0.0269994	DUF581 domain containing protein, expressed
LOC_Os03g18530	LOC_Os03g18530	Chr3:10380089-10380764	13.5721	28.5828	1.0745	up	5e-05	0.00139824	ECAGL1 - ECA1 gametogenesis related family protein precursor, expressed
LOC_Os07g35680	LOC_Os07g35680	Chr7:21367968-21374694	2.83206	5.91091	1.06153	up	5e-05	0.00139824	TKL_IRAK_DUF26-lc22 - DUF26 kinases have homology to DUF26 containing loci, expressed
LOC_Os12g23200	LOC_Os12g23200	Chr12:13115138-13117356	7.63083	21.0084	1.46106	up	5e-05	0.00139824	photosystem I reaction center subunit XI, chloroplast precursor, putative, expressed
LOC_Os05g33130	LOC_Os05g33130	Chr5:19426415-19427875	92.8795	23.2665	-1.99711	down	5e-05	0.00139824	CHIT17 - Chitinase family protein precursor, expressed
LOC_Os01g06490	LOC_Os01g06490	Chr1:3054464-3057198	0.734249	1.97828	1.4299	up	0.0002	0.00453214	OsSCP1 - Putative Serine Carboxypeptidase homologue, expressed
LOC_Os11g36200	LOC_Os11g36200	Chr11:21297805-21301732	0.570693	1.34183	1.23341	up	0.0002	0.00453214	receptor-like protein kinase 2 precursor, putative, expressed
LOC_Os01g26390	LOC_Os01g26390	Chr1:14964572-14968307	0.26771	0.640668	1.25891	up	0.00425	0.0472088	TKL_IRAK_DUF26-lh.1 - DUF26 kinases have homology to DUF26 containing loci, expressed
LOC_Os07g47790	LOC_Os07g47790	Chr7:28540696-28541796	198.349	94.4067	-1.07108	down	5e-05	0.00139824	AP2 domain containing protein, expressed
LOC_Os10g40700	LOC_Os10g40700	Chr10:21830150-21831694	22.7467	7.64655	-1.57278	down	5e-05	0.00139824	expansin precursor, putative, expressed
LOC_Os02g38940	LOC_Os02g38940	Chr2:23535116-23536974	3.5024	1.51414	-1.20985	down	0.0003	0.00625145	cytochrome P450, putative, expressed
LOC_Os02g04680	LOC_Os02g04680	Chr2:2105725-2110544	5.5307	23.1781	2.06723	up	5e-05	0.00139824	OsSPL3 - SBP-box gene family member, expressed
LOC_Os01g14850	LOC_Os01g14850	Chr1:8305546-8306555	139.1	345.429	1.31227	up	5e-05	0.00139824	MFS18 protein precursor, putative, expressed
LOC_Os10g23050	LOC_Os10g23050	Chr10:12015872-12017745	0.198141	1.04833	2.4035	up	0.00255	0.0325061	helix-loop-helix DNA-binding protein, putative, expressed
LOC_Os01g01470	LOC_Os01g01470	Chr1:241640-243468	93.5182	45.4967	-1.03949	down	5e-05	0.00139824	no apical meristem protein, putative, expressed
LOC_Os03g42130	LOC_Os03g42130	Chr3:23450163-23452171	56.0624	24.1089	-1.21747	down	5e-05	0.00139824	gibberellin 20 oxidase 2, putative, expressed
LOC_Os04g42520	LOC_Os04g42520	Chr4:25165689-25170764	1.08333	2.90673	1.42393	up	0.0003	0.00625145	phosphoribosyl transferase, putative, expressed
LOC_Os09g31080	LOC_Os09g31080	Chr9:18685678-18686940	118.42	249.301	1.07397	up	5e-05	0.00139824	induced stolen tip protein TUB8, putative, expressed
LOC_Os02g05470	LOC_Os02g05470	Chr2:2638416-2642111	1.36678	2.93461	1.10239	up	0.0007	0.0120912	CCT motif family protein, expressed
LOC_Os04g58120	LOC_Os04g58120	Chr4:34612591-34613613	0.871838	0	#NAME?	down	5e-05	0.00139824	CRP2 - Cysteine-rich family protein precursor, expressed
LOC_Os04g20330	LOC_Os04g20330	Chr4:11375313-11377317	0.45488	1.23535	1.44137	up	0.00215	0.0284353	UDP-glucoronosyl/UDP-glucosyl transferase, putative, expressed
LOC_Os03g08600	LOC_Os03g08600	Chr3:4428835-4434164	1.26814	5.40641	2.09196	up	5e-05	0.00139824	glycosyl transferase, putative, expressed
LOC_Os09g10054	LOC_Os09g10054	Chr9:5471799-5491310	0.23868	0.699733	1.55173	up	0.0003	0.00625145	disease resistance protein RPS2, putative, expressed
LOC_Os06g43930	LOC_Os06g43930	Chr6:26456226-26461806	1.34172	5.67817	2.08134	up	5e-05	0.00139824	OsProCP2 - Putative Lysosomal Pro-x Carboxypeptidase homologue, expressed
LOC_Os12g03330	LOC_Os12g03330	Chr12:1291583-1291910	2.62602	0	#NAME?	down	0.00225	0.0294679	hypothetical protein
LOC_Os03g59180	LOC_Os03g59180	Chr3:33697062-33698479	0.938788	2.79972	1.57641	up	0.00035	0.00707401	expressed protein
LOC_Os04g23760	LOC_Os04g23760	Chr4:13586446-13589121	0.847532	1.70434	1.00788	up	0.00165	0.0234213	lectin protein kinase family protein, putative, expressed
LOC_Os01g66130	LOC_Os01g66130	Chr1:38409200-38413065	2.04374	4.40853	1.10908	up	5e-05	0.00139824	armadillo/beta-catenin repeat family protein, putative, expressed
LOC_Os01g41710	LOC_Os01g41710	Chr1:23607347-23608583	9.14294	27.1708	1.57133	up	5e-05	0.00139824	chlorophyll A-B binding protein, putative, expressed
LOC_Os03g18850	LOC_Os03g18850	Chr3:10562230-10563279	13.5977	29.4613	1.11546	up	5e-05	0.00139824	pathogenesis-related Bet v I family protein, putative, expressed
LOC_Os11g47970	LOC_Os11g47970	Chr11:28934293-28936340	5.14434	15.3352	1.57579	up	5e-05	0.00139824	AAA-type ATPase family protein, putative, expressed
LOC_Os07g38960	LOC_Os07g38960	Chr7:23357682-23359694	4.59118	11.8408	1.36683	up	5e-05	0.00139824	chlorophyll A-B binding protein, putative, expressed
LOC_Os11g37880	LOC_Os11g37880	Chr11:22451635-22458566	2.41743	0.849138	-1.5094	down	5e-05	0.00139824	stripe rust resistance protein Yr10, putative, expressed
LOC_Os05g49820	LOC_Os05g49820	Chr5:28585660-28593953	2.09651	4.40365	1.07071	up	5e-05	0.00139824	chloroplast unusual positioning protein, putative, expressed
LOC_Os07g49070	LOC_Os07g49070	Chr7:29376260-29380972	0.183895	0.694684	1.91747	up	0.0012	0.0182633	expressed protein
LOC_Os08g44750	LOC_Os08g44750	Chr8:28118731-28121590	10.2692	23.4299	1.19003	up	5e-05	0.00139824	auxin-induced protein 5NG4, putative, expressed
LOC_Os05g34490	LOC_Os05g34490	Chr5:20448209-20450200	0.0563565	1.10284	4.2905	up	0.00415	0.0465064	expressed protein
LOC_Os05g29000	LOC_Os05g29000	Chr5:16998725-16999244	4.40116	0.865666	-2.346	down	0.0037	0.042871	expressed protein
LOC_Os04g56240	LOC_Os04g56240	Chr4:33530074-33533747	36.4843	15.7625	-1.21078	down	5e-05	0.00139824	lipase, putative, expressed
LOC_Os07g35700	LOC_Os07g35700	Chr7:21384746-21388284	0.203879	0.641512	1.65376	up	0.00095	0.0153261	TKL_IRAK_DUF26-lc.4 - DUF26 kinases have homology to DUF26 containing loci, expressed
LOC_Os03g05500	LOC_Os03g05500	Chr3:2723034-2723936	13.4249	3.99978	-1.74692	down	5e-05	0.00139824	DUF260 domain containing protein, putative, expressed
LOC_Os12g07150	LOC_Os12g07150	Chr12:3503113-3509265	5.38659	13.5263	1.32832	up	5e-05	0.00139824	amidase family protein, putative, expressed
LOC_Os10g27980	LOC_Os10g27980	Chr10:14498530-14500756	0.29909	0.921003	1.62263	up	0.0033	0.0394917	transmembrane amino acid transporter protein, putative, expressed
LOC_Os08g01700	LOC_Os08g01700	Chr8:418807-420578	16.3881	7.30594	-1.16551	down	5e-05	0.00139824	basic helix-loop-helix family protein, putative, expressed
LOC_Os01g44090	LOC_Os01g44090	Chr1:25271542-25273512	8.94004	4.13015	-1.11409	down	0.0001	0.00255101	X8 domain containing protein, expressed
LOC_Os02g01200	LOC_Os02g01200	Chr2:112427-113650	0.821165	2.08483	1.34419	up	0.00405	0.0457433	glutaredoxin, putative, expressed
LOC_Os01g37090	LOC_Os01g37090	Chr1:20700552-20703076	15.4234	7.34821	-1.06966	down	0.0023	0.0300495	expressed protein
LOC_Os01g24030	LOC_Os01g24030	Chr1:13539761-13541958	15.9366	5.32814	-1.58064	down	5e-05	0.00139824	AMP-binding enzyme, putative, expressed
LOC_Os12g24020	LOC_Os12g24020	Chr12:13657098-13658780	0.804814	1.92241	1.25619	up	0.00285	0.0354478	rhodanese-like domain containing protein, putative, expressed
LOC_Os05g51570	LOC_Os05g51570	Chr5:29579043-29580698	2.51343	7.74286	1.62321	up	5e-05	0.00139824	vacuolar-processing enzyme precursor, putative, expressed
LOC_Os06g32370	LOC_Os06g32370	Chr6:18837876-18838323	3.55015	0	#NAME?	down	5e-05	0.00139824	THION16 - Plant thionin family protein precursor, putative
LOC_Os01g10440	LOC_Os01g10440	Chr1:5507001-5509548	5.77346	13.1329	1.18567	up	5e-05	0.00139824	xylosyltransferase, putative, expressed
LOC_Os08g40720	LOC_Os08g40720	Chr8:25769806-25771549	19.3479	0.488516	-5.30763	down	5e-05	0.00139824	FAD-binding and arabino-lactone oxidase domains containing protein, putative, expressed
LOC_Os03g59570	LOC_Os03g59570	Chr3:33905825-33907614	0.19275	0.952595	2.30513	up	0.00455	0.04977	IPP transferase, putative, expressed
LOC_Os07g28660	LOC_Os07g28660	Chr7:16775193-16775821	6.73495	0.738325	-3.18934	down	0.00025	0.00543605	ice-structuring glycoprotein precursor, putative, expressed
LOC_Os09g08072	LOC_Os09g08072	Chr9:4165396-4170978	1.75299	3.82202	1.12452	up	0.0001	0.00255101	glycosyl hydrolases, putative, expressed
LOC_Os06g36840	LOC_Os06g36840	Chr6:21700477-21703430	3.75382	8.05166	1.10093	up	5e-05	0.00139824	cysteine synthase, putative, expressed
LOC_Os03g01260	LOC_Os03g01260	Chr3:179153-180206	37.4588	15.2369	-1.29773	down	5e-05	0.00139824	expansin precursor, putative, expressed
LOC_Os07g08290	LOC_Os07g08290	Chr7:4226647-4230181	0.102119	0.565464	2.46918	up	0.0007	0.0120912	expressed protein
LOC_Os06g19070	LOC_Os06g19070	Chr6:10843919-10846020	0.661937	0.0942132	-2.81269	down	0.0017	0.0239414	cytochrome P450, putative, expressed
LOC_Os02g56860	LOC_Os02g56860	Chr2:34853786-34855812	0.932065	4.12503	2.1459	up	5e-05	0.00139824	3-ketoacyl-CoA synthase, putative, expressed
LOC_Os06g36320	LOC_Os06g36320	Chr6:21279309-21282208	0.370431	0.830457	1.1647	up	0.00395	0.0448494	receptor-like protein kinase 5 precursor, putative, expressed
LOC_Os08g40010	LOC_Os08g40010	Chr8:25341099-25343949	0.446498	1.17479	1.39567	up	0.0042	0.04692	expressed protein
LOC_Os02g10390	LOC_Os02g10390	Chr2:5468366-5470496	9.1339	23.8545	1.38496	up	5e-05	0.00139824	chlorophyll A-B binding protein, putative, expressed
LOC_Os06g45570	LOC_Os06g45570	Chr6:27594624-27595564	2.55313	5.80139	1.18413	up	0.0016	0.0229081	VQ domain containing protein, putative, expressed
LOC_Os02g09090	LOC_Os02g09090	Chr2:4656069-4656417	1.83206	0	#NAME?	down	0.00415	0.0465064	expressed protein
LOC_Os07g05480	LOC_Os07g05480	Chr7:2546426-2547414	5.23607	11.3134	1.11147	up	0.00055	0.0100066	photosystem I reaction center subunit, chloroplast precursor, putative, expressed
LOC_Os01g28690	LOC_Os01g28690	Chr1:16061946-16067662	5.71921	15.0776	1.39852	up	5e-05	0.00139824	nucleoporin autopeptidase domain containing protein, expressed
LOC_Os04g09654	LOC_Os04g09654	Chr4:5178468-5186509	1.56955	0.311873	-2.33132	down	0.00035	0.00707401	O-methyltransferase, putative, expressed
LOC_Os10g20650	LOC_Os10g20650	Chr10:10427658-10431911	14.8314	33.0515	1.15606	up	5e-05	0.00139824	glucan endo-1,3-beta-glucosidase-related, putative, expressed
LOC_Os05g01380	LOC_Os05g01380	Chr5:230783-231999	2.87719	1.3342	-1.10869	down	0.0042	0.04692	polygalacturonase inhibitor precursor, putative, expressed
LOC_Os03g49050	LOC_Os03g49050	Chr3:27943410-27948948	0.512228	1.47329	1.52419	up	0.0035	0.0411973	possible lysine decarboxylase domain containing protein, expressed
LOC_Os08g42570	LOC_Os08g42570	Chr8:26904986-26906611	2.71635	1.01976	-1.41343	down	0.00115	0.0177536	plant protein of unknown function domain containing protein, expressed
LOC_Os01g55330	LOC_Os01g55330	Chr1:31846388-31846784	1.03366	0	#NAME?	down	0.0018	0.0249897	embryonic protein DC-8, putative, expressed
LOC_Os12g02840	LOC_Os12g02840	Chr12:1018200-1021176	0.0539027	0.669061	3.63371	up	0.001	0.0159533	ATCHX, putative, expressed
LOC_Os05g01256	LOC_Os05g01256	Chr5:178800-181635	0.844236	1.86754	1.14542	up	0.0016	0.0229081	helix-loop-helix DNA-binding domain containing protein, expressed
LOC_Os04g42120	LOC_Os04g42120	Chr4:24932084-24938782	3.78873	13.3527	1.81734	up	5e-05	0.00139824	N-acetyltransferase ESCO2, putative, expressed
LOC_Os04g37920	LOC_Os04g37920	Chr4:22549900-22555082	0.715125	1.62784	1.18669	up	0.00015	0.00357622	FAD binding domain of DNA photolyase domain containing protein, expressed
LOC_Os09g32944	LOC_Os09g32944	Chr9:19643462-19648233	0.947711	3.54328	1.90257	up	5e-05	0.00139824	OsSPL18 - SBP-box gene family member, expressed
LOC_Os02g13520	LOC_Os02g13520	Chr2:7245014-7248672	3.13174	6.61781	1.07939	up	5e-05	0.00139824	OsIAA7 - Auxin-responsive Aux/IAA gene family member, expressed
LOC_Os11g45160	LOC_Os11g45160	Chr11:27335213-27337380	0.183017	0.657	1.84392	up	0.00175	0.0245011	disease resistance protein, putative, expressed
LOC_Os09g36910	LOC_Os09g36910	Chr9:21291987-21293452	0.180952	1.65985	3.19738	up	0.0006	0.0107079	bZIP transcription factor domain containing protein, expressed
LOC_Os06g35480	LOC_Os06g35480	Chr6:20676129-20677667	4.35767	0.870024	-2.32443	down	5e-05	0.00139824	peroxidase precursor, putative, expressed
LOC_Os04g53150	LOC_Os04g53150	Chr4:31652862-31654497	1.4346	0	#NAME?	down	0.00255	0.0325061	peptidase aspartic family protein, putative, expressed
LOC_Os01g65260	LOC_Os01g65260	Chr1:37866112-37868060	0.902593	2.34779	1.37916	up	0.00035	0.00707401	amidophosphoribosyltransferase, chloroplast precursor, putative, expressed
LOC_Os11g36030	LOC_Os11g36030	Chr11:21178213-21182284	3.60198	7.99728	1.15072	up	5e-05	0.00139824	protein binding protein, putative, expressed
LOC_Os03g43400	LOC_Os03g43400	Chr3:24198648-24202021	1.61795	0.307742	-2.39438	down	0.0041	0.0461384	OsIAA11 - Auxin-responsive Aux/IAA gene family member, expressed
LOC_Os01g36970	LOC_Os01g36970	Chr1:20628646-20631891	2.48763	0.857122	-1.5372	down	5e-05	0.00139824	expressed protein
LOC_Os01g31690	LOC_Os01g31690	Chr1:17349310-17350816	7.67519	20.2728	1.40127	up	5e-05	0.00139824	oxygen-evolving enhancer protein 1, chloroplast precursor, putative, expressed
LOC_Os04g37550	LOC_Os04g37550	Chr4:22347936-22349799	0.234973	1.17919	2.32723	up	0.0015	0.0217369	aspartic proteinase nepenthesin-2 precursor, putative, expressed
LOC_Os05g25480	LOC_Os05g25480	Chr5:14816262-14818668	0.476887	1.40558	1.55945	up	0.0027	0.0339354	OsMan06 - Endo-Beta-Mannanase, expressed
LOC_Os01g04360	LOC_Os01g04360	Chr1:1944246-1945035	4.84499	2.36431	-1.03507	down	0.00415	0.0465064	hsp20/alpha crystallin family protein, putative, expressed
LOC_Os04g43070	LOC_Os04g43070	Chr4:25500157-25502633	0.990612	2.20271	1.15288	up	0.0012	0.0182633	ammonium transporter protein, putative, expressed
LOC_Os01g37350	LOC_Os01g37350	Chr1:20849733-20857251	0.582888	0.265739	-1.13321	down	0.00295	0.036272	retrotransposon protein, putative, Ty3-gypsy subclass, expressed
LOC_Os04g24110	LOC_Os04g24110	Chr4:13771320-13773274	0.518798	1.42465	1.45737	up	0.0012	0.0182633	anthocyanin 3-O-beta-glucosyltransferase, putative, expressed
LOC_Os11g02424	LOC_Os11g02424	Chr11:722929-726974	86.4382	18.7828	-2.20226	down	5e-05	0.00139824	LTPL9 - Protease inhibitor/seed storage/LTP family protein precursor, expressed
LOC_Os02g02320	LOC_Os02g02320	Chr2:767269-772138	20.5131	57.0618	1.47598	up	5e-05	0.00139824	OsSCP6 - Putative Serine Carboxypeptidase homologue, expressed
LOC_Os09g35020	LOC_Os09g35020	Chr9:20399333-20400263	3.84478	1.42169	-1.4353	down	0.0026	0.0329676	AP2 domain containing protein, expressed
LOC_Os02g38090	LOC_Os02g38090	Chr2:23024796-23025834	3.33176	0.955965	-1.80125	down	0.0003	0.00625145	AP2 domain containing protein, expressed
LOC_Os03g15460	LOC_Os03g15460	Chr3:8487522-8489384	1.09315	2.98232	1.44795	up	0.00195	0.0265578	expressed protein
LOC_Os04g33830	LOC_Os04g33830	Chr4:20495974-20497051	8.28633	17.8341	1.10584	up	0.00035	0.00707401	membrane protein, putative, expressed
LOC_Os07g46910	LOC_Os07g46910	Chr7:28044880-28046299	0.332609	1.48564	2.15918	up	0.00175	0.0245011	sex determination protein tasselseed-2, putative, expressed
LOC_Os12g13300	LOC_Os12g13300	Chr12:7419653-7427710	1.55554	0.698034	-1.15605	down	0.002	0.0269994	expressed protein
LOC_Os03g11600	LOC_Os03g11600	Chr3:6041244-6048687	0.776611	2.98553	1.94272	up	0.0002	0.00453214	YABBY domain containing protein, putative, expressed
LOC_Os04g50730	LOC_Os04g50730	Chr4:30012116-30016413	2.50144	5.85572	1.22709	up	5e-05	0.00139824	RWD domain containing protein, expressed
LOC_Os01g74110	LOC_Os01g74110	Chr1:42905565-42907474	0.960286	2.9738	1.63077	up	0.00125	0.0189038	metal cation transporter, putative, expressed
LOC_Os03g12510	LOC_Os03g12510	Chr3:6624957-6626083	29.2731	13.8066	-1.08422	down	5e-05	0.00139824	non-symbiotic hemoglobin 2, putative, expressed
LOC_Os01g12320	LOC_Os01g12320	Chr1:6724938-6728626	6.28293	2.29693	-1.45173	down	5e-05	0.00139824	GDSL-like lipase/acylhydrolase, putative, expressed
LOC_Os11g14570	LOC_Os11g14570	Chr11:8198056-8201966	1.96219	5.61338	1.5164	up	5e-05	0.00139824	expressed protein
LOC_Os02g49410	LOC_Os02g49410	Chr2:30191470-30192489	78.3374	16.3906	-2.25683	down	5e-05	0.00139824	histone-like transcription factor and archaeal histone, putative, expressed
LOC_Os05g13630	LOC_Os05g13630	Chr5:7558072-7559206	1.13343	7.08787	2.64465	up	5e-05	0.00139824	RNA recognition motif containing protein, putative, expressed
LOC_Os05g38264	LOC_Os05g38264	Chr5:22436429-22437469	24.552	49.3312	1.00666	up	5e-05	0.00139824	expressed protein
LOC_Os09g11460	LOC_Os09g11460	Chr9:6387890-6389789	1.58179	4.43704	1.48804	up	0.0001	0.00255101	AP2 domain containing protein, expressed
LOC_Os02g45770	LOC_Os02g45770	Chr2:27875978-27884079	1.01736	4.14972	2.02819	up	5e-05	0.00139824	OsMADS6 - MADS-box family gene with MIKCc type-box, expressed
LOC_Os07g48150	LOC_Os07g48150	Chr7:28759460-28760724	2.32043	0.424544	-2.45041	down	0.0002	0.00453214	DUF623 domain containing protein, expressed
LOC_Os01g57350	LOC_Os01g57350	Chr1:33137904-33152593	2.9638	6.13838	1.05041	up	0.0005	0.00932567	diacylglycerol kinase, putative, expressed
LOC_Os06g49000	LOC_Os06g49000	Chr6:29696559-29703216	1.73744	3.63671	1.06567	up	0.00035	0.00707401	expressed protein
LOC_Os12g08760	LOC_Os12g08760	Chr12:4499735-4503990	11.2833	28.9495	1.35935	up	5e-05	0.00139824	carboxyvinyl-carboxyphosphonate phosphorylmutase, putative, expressed
LOC_Os07g41370	LOC_Os07g41370	Chr7:24788475-24793884	0.912437	2.33962	1.35848	up	0.00015	0.00357622	OsMADS18 - MADS-box family gene with MIKCc type-box, expressed
LOC_Os02g47810	LOC_Os02g47810	Chr2:29238063-29241762	5.66046	2.43706	-1.21578	down	5e-05	0.00139824	dof zinc finger domain containing protein, putative, expressed
LOC_Os05g16670	LOC_Os05g16670	Chr5:9461639-9474106	6.40584	3.19939	-1.00159	down	5e-05	0.00139824	SHR5-receptor-like kinase, putative, expressed
LOC_Os06g14810	LOC_Os06g14810	Chr6:8408316-8410308	39.3683	11.9684	-1.71781	down	5e-05	0.00139824	3-ketoacyl-CoA synthase, putative, expressed
LOC_Os07g09760	LOC_Os07g09760	Chr7:5195695-5200918	0.140201	0.890192	2.66662	up	5e-05	0.00139824	retrotransposon protein, putative, unclassified, expressed
LOC_Os11g40210	LOC_Os11g40210	Chr11:23983313-23987039	2.32408	4.66658	1.00571	up	0.00025	0.00543605	remorin C-terminal domain containing protein, putative, expressed
LOC_Os03g45920	LOC_Os03g45920	Chr3:25942716-25946741	0.659298	1.91731	1.54008	up	0.00045	0.00864812	tubulin/FtsZ domain containing protein, putative, expressed
LOC_Os02g33420	LOC_Os02g33420	Chr2:19860073-19864625	8.92102	23.292	1.38455	up	5e-05	0.00139824	ATPase, AAA family protein, expressed
LOC_Os03g64230	LOC_Os03g64230	Chr3:36291997-36295097	0.868868	3.13555	1.85151	up	5e-05	0.00139824	expressed protein
LOC_Os05g19910	LOC_Os05g19910	Chr5:11609439-11615022	0.800025	3.49751	2.12821	up	5e-05	0.00139824	transferase family protein, putative, expressed
LOC_Os10g29470	LOC_Os10g29470	Chr10:15303900-15309302	2.95735	8.63741	1.54629	up	5e-05	0.00139824	dehydrogenase, putative, expressed
LOC_Os06g42120	LOC_Os06g42120	Chr6:25292059-25293333	4.91657	1.97129	-1.31851	down	0.00025	0.00543605	sulfotransferase domain containing protein, expressed
LOC_Os12g07180	LOC_Os12g07180	Chr12:3525514-3528010	0.740809	3.89684	2.39513	up	5e-05	0.00139824	transposon protein, putative, Pong sub-class, expressed
LOC_Os03g55680	LOC_Os03g55680	Chr3:31697682-31698950	28.3951	8.7089	-1.70508	down	5e-05	0.00139824	expressed protein
LOC_Os10g37290	LOC_Os10g37290	Chr10:19971804-19972640	2.41428	15.1913	2.65358	up	5e-05	0.00139824	DEFL6 - Defensin and Defensin-like DEFL family, expressed
LOC_Os09g09490	LOC_Os09g09490	Chr9:5108209-5112958	0.950367	2.11326	1.15291	up	0.00025	0.00543605	disease resistance protein RPM1, putative, expressed
LOC_Os03g03720	LOC_Os03g03720	Chr3:1662171-1665576	2.43745	9.02363	1.88834	up	5e-05	0.00139824	glyceraldehyde-3-phosphate dehydrogenase, putative, expressed
LOC_Os09g31130	LOC_Os09g31130	Chr9:18715285-18718864	1.18355	2.49651	1.07679	up	0.00225	0.0294679	citrate transporter, putative, expressed
LOC_Os08g04560	LOC_Os08g04560	Chr8:2268446-2270568	0.537798	1.381	1.36057	up	0.0013	0.0195091	decarboxylase, putative, expressed
LOC_Os01g47180	LOC_Os01g47180	Chr1:26967894-26969185	3.20374	8.4761	1.40364	up	5e-05	0.00139824	3-5 exonuclease domain-containing protein, putative, expressed
LOC_Os06g31800	LOC_Os06g31800	Chr6:18466973-18468117	3.53586	0.297798	-3.56966	down	0.00155	0.0223111	THION2 - Plant thionin family protein precursor, expressed
LOC_Os04g44240	LOC_Os04g44240	Chr4:26206038-26207903	10.2175	3.08643	-1.72704	down	5e-05	0.00139824	cytokinin-O-glucosyltransferase 3, putative, expressed
LOC_Os05g35290	LOC_Os05g35290	Chr5:20953409-20955923	1.17732	3.57693	1.60322	up	5e-05	0.00139824	phenylalanine ammonia-lyase, putative, expressed
LOC_Os05g39860	LOC_Os05g39860	Chr5:23426644-23428051	0.177588	5.02794	4.82336	up	0.00045	0.00864812	expressed protein
LOC_Os07g06620	LOC_Os07g06620	Chr7:3221591-3229297	19.5103	64.5867	1.727	up	5e-05	0.00139824	YABBY domain containing protein, putative, expressed
LOC_Os06g03150	LOC_Os06g03150	Chr6:1172580-1175251	0.449791	2.349	2.38472	up	5e-05	0.00139824	expressed protein
LOC_Os10g40480	LOC_Os10g40480	Chr10:21674639-21675375	3.77631	0.404502	-3.22276	down	0.0017	0.0239414	LTPL143 - Protease inhibitor/seed storage/LTP family protein precursor, expressed
LOC_Os06g46340	LOC_Os06g46340	Chr6:28100800-28106083	35.9729	12.7704	-1.49411	down	5e-05	0.00139824	glycosyl hydrolase, family 31, putative, expressed
LOC_Os04g33670	LOC_Os04g33670	Chr4:20391985-20393086	1.4182	3.30381	1.22007	up	0.0022	0.0289896	expressed protein
LOC_Os02g03840	LOC_Os02g03840	Chr2:1617325-1630169	1.12705	2.63496	1.22522	up	5e-05	0.00139824	expressed protein
LOC_Os05g26368	LOC_Os05g26368	Chr5:15333030-15333661	11.9379	2.82049	-2.08153	down	5e-05	0.00139824	prolamin precursor, putative, expressed
LOC_Os08g44270	LOC_Os08g44270	Chr8:27875141-27876599	228.042	504.644	1.14597	up	5e-05	0.00139824	vignain precursor, putative, expressed
LOC_Os10g17650	LOC_Os10g17650	Chr10:8920260-8926172	5.11349	10.2847	1.00813	up	5e-05	0.00139824	Os10bglu34 - beta-glucosidase homologue, similar to Os3bglu6, expressed
LOC_Os07g09190	LOC_Os07g09190	Chr7:4821206-4824667	3.56973	1.67526	-1.09143	down	5e-05	0.00139824	transketolase, putative, expressed
LOC_Os02g47980	LOC_Os02g47980	Chr2:29364086-29365510	2.4406	0.926413	-1.39751	down	0.0019	0.0260417	DUF617 domain containing protein, expressed
LOC_Os12g36850	LOC_Os12g36850	Chr12:22591675-22593522	1.12063	3.36859	1.58784	up	0.001	0.0159533	pathogenesis-related Bet v I family protein, putative, expressed
LOC_Os09g26780	LOC_Os09g26780	Chr9:16273335-16275273	4.92992	12.3318	1.32275	up	5e-05	0.00139824	zinc-finger protein, putative, expressed
LOC_Os01g09870	LOC_Os01g09870	Chr1:5128148-5128667	10.8646	5.04964	-1.10538	down	0.0027	0.0339354	expressed protein
LOC_Os10g07229	LOC_Os10g07229	Chr10:3793862-3804018	3.22456	1.1171	-1.52934	down	5e-05	0.00139824	dehydrogenase, putative, expressed
LOC_Os01g11650	LOC_Os01g11650	Chr1:6278492-6283652	7.42615	15.1411	1.02778	up	5e-05	0.00139824	GDSL-like lipase/acylhydrolase, putative, expressed
LOC_Os09g16330	LOC_Os09g16330	Chr9:9970564-9979283	0.688679	1.65267	1.2629	up	0.0015	0.0217369	pleiotropic drug resistance protein, putative, expressed
LOC_Os07g22400	LOC_Os07g22400	Chr7:12574579-12579665	1.42035	2.99612	1.07685	up	0.0004	0.00792081	POLA3 - Putative DNA polymerase alpha complex subunit, expressed
LOC_Os11g18366	LOC_Os11g18366	Chr11:10352223-10376611	0.842801	3.01694	1.83982	up	5e-05	0.00139824	cycloartenol synthase, putative, expressed
LOC_Os09g13680	LOC_Os09g13680	Chr9:7995737-7996963	0.650239	3.263	2.32715	up	5e-05	0.00139824	ZOS9-04 - C2H2 zinc finger protein, expressed
LOC_Os05g26480	LOC_Os05g26480	Chr5:15398527-15399097	111.145	54.5729	-1.02618	down	0.00015	0.00357622	PROLM12 - Prolamin precursor, putative, expressed
LOC_Os03g57220	LOC_Os03g57220	Chr3:32628527-32632535	2.11946	5.75844	1.44198	up	5e-05	0.00139824	hydroxyacid oxidase 1, putative, expressed
LOC_Os05g48990	LOC_Os05g48990	Chr5:28100294-28105340	8.17246	3.94609	-1.05035	down	5e-05	0.00139824	homeobox domain containing protein, expressed
LOC_Os01g36580	LOC_Os01g36580	Chr1:20299521-20302467	8.0205	1.49625	-2.42234	down	5e-05	0.00139824	auxin-induced protein 5NG4, putative, expressed
LOC_Os03g04310	LOC_Os03g04310	Chr3:1983521-1985736	0.523261	2.04405	1.96582	up	5e-05	0.00139824	BHLH transcription factor, putative, expressed
LOC_Os08g03350	LOC_Os08g03350	Chr8:1561753-1567028	9.46872	19.4047	1.03517	up	5e-05	0.00139824	amino acid transporter, putative, expressed
LOC_Os07g42520	LOC_Os07g42520	Chr7:25446541-25447385	3.39427	7.51552	1.14677	up	0.00185	0.0255027	dirigent, putative, expressed
LOC_Os03g02040	LOC_Os03g02040	Chr3:646946-649469	0.456571	1.53392	1.74831	up	0.0034	0.0403071	remorin, putative, expressed
LOC_Os09g25890	LOC_Os09g25890	Chr9:15532902-15536140	3.63899	1.77101	-1.03897	down	0.0002	0.00453214	trehalose-6-phosphate synthase, putative, expressed
LOC_Os12g36220	LOC_Os12g36220	Chr12:22197917-22198462	16.868	2.05579	-3.03653	down	5e-05	0.00139824	inhibitor I family protein, putative, expressed
LOC_Os09g32100	LOC_Os09g32100	Chr9:19166349-19167844	5.52054	13.9718	1.33964	up	5e-05	0.00139824	expressed protein
LOC_Os07g35340	LOC_Os07g35340	Chr7:21146478-21149745	0.770932	4.21903	2.45224	up	5e-05	0.00139824	TKL_IRAK_DUF26-lc.14 - DUF26 kinases have homology to DUF26 containing loci, expressed
LOC_Os12g06160	LOC_Os12g06160	Chr12:2911272-2912589	6.28252	20.0217	1.67215	up	5e-05	0.00139824	DUF623 domain containing protein, expressed
LOC_Os04g45000	LOC_Os04g45000	Chr4:26617449-26619109	0.479232	3.3243	2.79426	up	5e-05	0.00139824	short-chain dehydrogenase/reductase, putative, expressed
LOC_Os09g37200	LOC_Os09g37200	Chr9:21463618-21465476	3.06147	1.28864	-1.24837	down	0.0009	0.0147183	transferase family protein, putative, expressed
LOC_Os12g42830	LOC_Os12g42830	Chr12:26613739-26617230	0.635489	1.99948	1.65368	up	5e-05	0.00139824	expressed protein
LOC_Os05g39500	LOC_Os05g39500	Chr5:23178204-23178921	0.963463	3.39192	1.8158	up	0.0028	0.0349472	DUF640 domain containing protein, putative, expressed
LOC_Os06g25930	LOC_Os06g25930	Chr6:15177966-15180110	0.445244	1.18402	1.41103	up	0.00245	0.0314176	retrotransposon protein, putative, unclassified, expressed
LOC_Os03g43580	LOC_Os03g43580	Chr3:24347497-24349006	2.32923	0.491899	-2.24342	down	5e-05	0.00139824	IQ calmodulin-binding motif family protein, putative, expressed
LOC_Os04g55410	LOC_Os04g55410	Chr4:32955709-32959944	7.28536	15.724	1.10989	up	5e-05	0.00139824	FGGY family of carbohydrate kinases, putative, expressed
LOC_Os07g31500	LOC_Os07g31500	Chr7:18688113-18692305	1.13778	0.532585	-1.09514	down	0.0024	0.0310168	leucine-rich repeat receptor protein kinase EXS precursor, putative, expressed
LOC_Os03g40390	LOC_Os03g40390	Chr3:22443272-22445121	2.18643	0.986452	-1.14826	down	0.0006	0.0107079	expressed protein
LOC_Os02g57120	LOC_Os02g57120	Chr2:34981043-34989879	0.57325	1.15428	1.00976	up	0.00165	0.0234213	HEAT repeat family protein, putative, expressed
LOC_Os12g22620	LOC_Os12g22620	Chr12:12780441-12784337	0.940167	1.92726	1.03556	up	0.00245	0.0314176	endonuclease/Exonuclease/phosphatase family protein, expressed
LOC_Os02g48870	LOC_Os02g48870	Chr2:29892391-29894313	0.866183	3.08893	1.83436	up	5e-05	0.00139824	aspartic proteinase nepenthesin-2 precursor, putative, expressed
LOC_Os03g02050	LOC_Os03g02050	Chr3:651992-652803	4021.77	1977.41	-1.02422	down	0.00055	0.0100066	LTPL151 - Protease inhibitor/seed storage/LTP family protein precursor, expressed
LOC_Os01g63310	LOC_Os01g63310	Chr1:36697007-36698963	5.14984	10.4252	1.01747	up	5e-05	0.00139824	DUF740 domain containing protein, expressed
LOC_Os04g37500	LOC_Os04g37500	Chr4:22330187-22332565	0.983041	2.63922	1.42479	up	0.00015	0.00357622	glutamate decarboxylase, putative, expressed
LOC_Os01g37470	LOC_Os01g37470	Chr1:20938331-20941357	0.538971	2.18248	2.01769	up	5e-05	0.00139824	asp/Glu racemase, putative, expressed
LOC_Os04g55120	LOC_Os04g55120	Chr4:32773398-32774299	12.3473	5.85435	-1.07662	down	0.00015	0.00357622	jp18, putative, expressed
LOC_Os12g37970	LOC_Os12g37970	Chr12:23325525-23327055	4.30872	9.1434	1.08547	up	5e-05	0.00139824	MYB family transcription factor, putative, expressed
LOC_Os11g02750	LOC_Os11g02750	Chr11:896129-897260	2.17102	0.650905	-1.73785	down	0.00325	0.0390236	DUF567 domain containing protein, putative, expressed
LOC_Os07g10550	LOC_Os07g10550	Chr7:5702782-5711287	0.383807	0.8171	1.09013	up	0.00305	0.0371616	cyclin-related protein, putative, expressed
LOC_Os02g56570	LOC_Os02g56570	Chr2:34654197-34658863	0.731577	1.49956	1.03546	up	0.0039	0.0444695	TBC domain containing protein, expressed
LOC_Os01g41050	LOC_Os01g41050	Chr1:23247277-23250623	8.80272	3.69861	-1.25097	down	5e-05	0.00139824	sulfate transporter, putative, expressed
LOC_Os11g16590	LOC_Os11g16590	Chr11:9193132-9198645	0.460361	1.14998	1.32077	up	0.00025	0.00543605	ATP-dependent Clp protease ATP-binding subunit clpA homolog CD4B,chloroplast precursor, putative, expressed
LOC_Os08g44180	LOC_Os08g44180	Chr8:27811016-27814357	0.756238	2.02932	1.42408	up	0.00185	0.0255027	expressed protein
LOC_Os03g01580	LOC_Os03g01580	Chr3:361702-367356	2.46092	5.00383	1.02383	up	5e-05	0.00139824	expressed protein
LOC_Os04g39864	LOC_Os04g39864	Chr4:23735316-23742574	1.78616	0.708334	-1.33436	down	0.0007	0.0120912	Os4bglu11 - beta-glucosidase homologue, similar to Os4Bglu12 exoglucanase/beta-glucosidase, expressed
LOC_Os01g03730	LOC_Os01g03730	Chr1:1562611-1569472	4.58703	12.2515	1.41732	up	5e-05	0.00139824	nuclease PA3, putative, expressed
LOC_Os01g74450	LOC_Os01g74450	Chr1:43115741-43117231	41.3154	12.0789	-1.7742	down	5e-05	0.00139824	aquaporin protein, putative, expressed
LOC_Os03g55610	LOC_Os03g55610	Chr3:31662274-31663961	1.16067	3.64226	1.64988	up	5e-05	0.00139824	dof zinc finger domain containing protein, putative, expressed
LOC_Os11g14900	LOC_Os11g14900	Chr11:8379341-8382036	1.64979	4.18431	1.34271	up	5e-05	0.00139824	thiol protease SEN102 precursor, putative, expressed
LOC_Os02g53000	LOC_Os02g53000	Chr2:32426321-32429398	6.90979	17.703	1.35728	up	5e-05	0.00139824	lysM domain-containing GPI-anchored protein precursor, putative, expressed
LOC_Os01g07420	LOC_Os01g07420	Chr1:3516657-3519175	0.906504	2.5849	1.51172	up	0.0005	0.00932567	hydrolase, alpha/beta fold family protein, putative, expressed
LOC_Os01g19694	LOC_Os01g19694	Chr1:11166947-11174452	11.2409	3.78331	-1.57104	down	5e-05	0.00139824	Homeobox domain containing protein, expressed
LOC_Os03g28980	LOC_Os03g28980	Chr3:16449346-16451968	5.89991	1.94997	-1.59724	down	5e-05	0.00139824	WD40-like Beta Propeller Repeat family protein, expressed
LOC_Os02g17240	LOC_Os02g17240	Chr2:9885608-9888394	1.37998	0.598355	-1.20558	down	0.00145	0.0211692	ATROPGEF7/ROPGEF7, putative, expressed
LOC_Os01g55350	LOC_Os01g55350	Chr1:31859330-31865031	2.99945	6.13691	1.03281	up	5e-05	0.00139824	phosphoenolpyruvate carboxylase, putative, expressed
LOC_Os07g34110	LOC_Os07g34110	Chr7:20392401-20395761	2.44743	9.15193	1.90281	up	5e-05	0.00139824	integral membrane protein DUF6 containing protein, expressed
LOC_Os04g42570	LOC_Os04g42570	Chr4:25182200-25186675	0.29166	0.7826	1.42399	up	0.0022	0.0289896	AP2/EREBP transcription factor BABY BOOM, putative, expressed
LOC_Os01g07200	LOC_Os01g07200	Chr1:3397336-3400518	2.19816	6.13779	1.48142	up	5e-05	0.00139824	staphylococcal nuclease homologue, putative, expressed
LOC_Os12g39100	LOC_Os12g39100	Chr12:24052667-24054781	2.20684	4.6872	1.08674	up	0.00025	0.00543605	expressed protein
LOC_Os03g30780	LOC_Os03g30780	Chr3:17548970-17550448	3.43891	1.49639	-1.20047	down	0.0021	0.0279632	expressed protein
LOC_Os07g04840	LOC_Os07g04840	Chr7:2137118-2138229	5.36059	14.1187	1.39714	up	5e-05	0.00139824	PsbP, putative, expressed
LOC_Os02g35830	LOC_Os02g35830	Chr2:21525888-21528977	1.54564	3.49542	1.17726	up	0.0012	0.0182633	extracellular ligand-gated ion channel, putative, expressed
LOC_Os02g52190	LOC_Os02g52190	Chr2:31959227-31961185	2.33362	6.50903	1.47987	up	5e-05	0.00139824	helix-loop-helix DNA-binding protein, putative, expressed
LOC_Os07g37240	LOC_Os07g37240	Chr7:22316267-22317936	5.76634	17.766	1.62339	up	5e-05	0.00139824	chlorophyll A-B binding protein, putative, expressed
LOC_Os06g07420	LOC_Os06g07420	Chr6:3566180-3570067	0.17921	1.99522	3.47683	up	5e-05	0.00139824	retrotransposon protein, putative, unclassified, expressed
LOC_Os05g02310	LOC_Os05g02310	Chr5:739645-742966	8.03921	18.8077	1.2262	up	5e-05	0.00139824	soluble inorganic pyrophosphatase, putative, expressed
LOC_Os08g01380	LOC_Os08g01380	Chr8:241678-242634	8.21226	26.2276	1.67523	up	5e-05	0.00139824	2Fe-2S iron-sulfur cluster binding domain containing protein, expressed
LOC_Os01g71060	LOC_Os01g71060	Chr1:41126093-41127677	0.880225	3.11801	1.82468	up	5e-05	0.00139824	xylanase inhibitor, putative, expressed
LOC_Os03g14080	LOC_Os03g14080	Chr3:7646645-7650559	4.97274	15.6465	1.65373	up	5e-05	0.00139824	transmembrane amino acid transporter protein, putative, expressed
LOC_Os03g63310	LOC_Os03g63310	Chr3:35777908-35781336	0.307903	1.12577	1.87037	up	0.00235	0.0305543	cytochrome P450 71E1, putative, expressed
LOC_Os07g47960	LOC_Os07g47960	Chr7:28649694-28651636	0.471991	1.54074	1.7068	up	0.0038	0.0437	basic helix-loop-helix domain containing protein, expressed
LOC_Os06g36450	LOC_Os06g36450	Chr6:21396823-21399402	4.6596	1.54441	-1.59315	down	5e-05	0.00139824	ferroportin1 domain containing protein, expressed
LOC_Os02g43790	LOC_Os02g43790	Chr2:26422181-26423485	0.681694	1.88132	1.46455	up	0.0024	0.0310168	ethylene-responsive transcription factor, putative, expressed
LOC_Os04g34460	LOC_Os04g34460	Chr4:20873335-20876370	0.242128	0.885384	1.87053	up	0.00215	0.0284353	PAP fibrillin family domain containing protein, expressed
LOC_Os05g43930	LOC_Os05g43930	Chr5:25564507-25566228	1.27495	5.17665	2.02157	up	5e-05	0.00139824	O-methyltransferase, putative, expressed
LOC_Os07g35740	LOC_Os07g35740	Chr7:21407903-21411687	1.17057	2.45949	1.07114	up	0.00085	0.0140935	TKL_IRAK_DUF26-ld.2 - DUF26 kinases have homology to DUF26 containing loci, expressed
LOC_Os04g38600	LOC_Os04g38600	Chr4:22937055-22939073	2.19452	7.72027	1.81474	up	5e-05	0.00139824	glyceraldehyde-3-phosphate dehydrogenase, putative, expressed
LOC_Os09g37012	LOC_Os09g37012	Chr9:21347234-21350906	0.885535	1.99189	1.16951	up	0.002	0.0269994	eukaryotic aspartyl protease domain containing protein, expressed
LOC_Os03g53580	LOC_Os03g53580	Chr3:30723318-30725615	1.49767	3.12726	1.06218	up	0.00265	0.0334831	expressed protein
LOC_Os04g50740	LOC_Os04g50740	Chr4:30016918-30021073	4.37269	9.15879	1.06664	up	5e-05	0.00139824	ara54-like RING finger protein, putative, expressed
LOC_Os02g25230	LOC_Os02g25230	Chr2:14680968-14684808	1.9784	4.27882	1.11288	up	5e-05	0.00139824	expressed protein
LOC_Os07g41290	LOC_Os07g41290	Chr7:24744454-24745346	5.13342	1.30101	-1.98029	down	0.0001	0.00255101	DEFL13 - Defensin and Defensin-like DEFL family, expressed
LOC_Os09g37650	LOC_Os09g37650	Chr9:21696867-21701577	0.415423	3.4489	3.05348	up	5e-05	0.00139824	flavin-containing monooxygenase family protein, putative, expressed
LOC_Os02g09630	LOC_Os02g09630	Chr2:4949531-4952483	7.73454	2.96721	-1.38221	down	5e-05	0.00139824	GA20292-PA, putative, expressed
LOC_Os10g19960	LOC_Os10g19960	Chr10:10011968-10017330	1.92666	5.90427	1.61566	up	5e-05	0.00139824	beta-galactosidase, putative, expressed
LOC_Os01g01660	LOC_Os01g01660	Chr1:327127-328451	3.73898	14.9	1.99459	up	5e-05	0.00139824	isoflavone reductase, putative, expressed
LOC_Os12g03740	LOC_Os12g03740	Chr12:1514455-1519357	2.01356	4.04144	1.00512	up	0.00135	0.0200912	OsFBX438 - F-box domain containing protein, expressed
LOC_Os02g40100	LOC_Os02g40100	Chr2:24276307-24281041	0.197473	0.543935	1.46178	up	0.0021	0.0279632	plant protein of unknown function DUF869 domain containing protein, expressed
LOC_Os02g07650	LOC_Os02g07650	Chr2:3971430-3975149	0.836724	3.49731	2.06342	up	5e-05	0.00139824	zinc-binding protein, putative, expressed
LOC_Os01g70310	LOC_Os01g70310	Chr1:40714144-40717179	78.2071	36.7694	-1.08879	down	5e-05	0.00139824	inducer of CBF expression 2, putative, expressed
LOC_Os06g49930	LOC_Os06g49930	Chr6:30225217-30231310	0.925748	2.20704	1.25342	up	0.00025	0.00543605	OsFBX207 - F-box domain containing protein, expressed
LOC_Os11g05780	LOC_Os11g05780	Chr11:2665213-2666529	0.872961	2.46882	1.49983	up	0.00115	0.0177536	DUF623 domain containing protein, expressed
LOC_Os10g31500	LOC_Os10g31500	Chr10:16500659-16501740	14.2055	3.2442	-2.13052	down	5e-05	0.00139824	retrotransposon protein, putative, unclassified, expressed
LOC_Os02g05610	LOC_Os02g05610	Chr2:2728847-2734454	0.361884	1.19267	1.72059	up	5e-05	0.00139824	ZOS2-03 - C2H2 zinc finger protein, expressed
LOC_Os03g15810	LOC_Os03g15810	Chr3:8720360-8728030	0.340143	0.825915	1.27985	up	0.00165	0.0234213	AAA-type ATPase family protein, putative, expressed
LOC_Os12g03040	LOC_Os12g03040	Chr12:1139025-1141362	0.389917	1.1103	1.50971	up	0.0011	0.0171915	no apical meristem protein, putative, expressed
LOC_Os06g02770	LOC_Os06g02770	Chr6:1010095-1010680	4.74396	1.41734	-1.7429	down	0.00115	0.0177536	expressed protein
LOC_Os11g39280	LOC_Os11g39280	Chr11:23389784-23391708	0.182883	0.615324	1.75043	up	0.0039	0.0444695	disease resistance protein, putative, expressed
LOC_Os10g35644	LOC_Os10g35644	Chr10:19062855-19066209	4.75361	1.68665	-1.49487	down	5e-05	0.00139824	expressed protein
LOC_Os10g11860	LOC_Os10g11860	Chr10:6577602-6581970	3.12958	0.625449	-2.323	down	5e-05	0.00139824	MATE efflux family protein, putative, expressed
LOC_Os09g20980	LOC_Os09g20980	Chr9:12637639-12639373	4.22386	1.99585	-1.08156	down	0.00125	0.0189038	RING-H2 finger protein, putative, expressed
LOC_Os10g26340	LOC_Os10g26340	Chr10:13658789-13660543	3.17276	10.4626	1.72144	up	5e-05	0.00139824	cytochrome P450, putative, expressed
LOC_Os07g46320	LOC_Os07g46320	Chr7:27628326-27629970	2.87704	8.80707	1.61408	up	5e-05	0.00139824	uncharacterized UPF0114 domain containing protein, expressed
LOC_Os11g04190	LOC_Os11g04190	Chr11:1702177-1705477	1.62924	3.82668	1.2319	up	5e-05	0.00139824	auxin efflux carrier component, putative, expressed
LOC_Os04g50880	LOC_Os04g50880	Chr4:30107207-30108889	0.735886	4.07328	2.46864	up	5e-05	0.00139824	phosphoribulokinase/Uridine kinase family protein, expressed
LOC_Os07g39350	LOC_Os07g39350	Chr7:23582064-23584548	1.38516	0.196633	-2.81648	down	0.00015	0.00357622	transporter family protein, putative, expressed
LOC_Os10g40620	LOC_Os10g40620	Chr10:21787625-21790246	0.238393	1.09603	2.20087	up	0.0008	0.0134722	expressed protein
LOC_Os01g22352	LOC_Os01g22352	Chr1:12564282-12570032	0.97844	2.66286	1.44442	up	0.00085	0.0140935	peroxidase precursor, putative, expressed
LOC_Os06g40240	LOC_Os06g40240	Chr6:23967707-23976387	0.0485026	2.15829	5.47568	up	5e-05	0.00139824	retrotransposon protein, putative, unclassified, expressed
LOC_Os09g04160	LOC_Os09g04160	Chr9:2181577-2187534	11.3535	5.62598	-1.01296	down	5e-05	0.00139824	expressed protein
LOC_Os07g16150	LOC_Os07g16150	Chr7:9405826-9407220	9.6452	4.73718	-1.02578	down	0.00225	0.0294679	expressed protein
LOC_Os06g33940	LOC_Os06g33940	Chr6:19743864-19746457	2.17217	5.01692	1.20767	up	5e-05	0.00139824	NAC domain containing protein, putative, expressed
LOC_Os10g02380	LOC_Os10g02380	Chr10:866388-870954	9.82159	4.37687	-1.16606	down	5e-05	0.00139824	oxidoreductase, aldo/keto reductase family protein, putative, expressed
LOC_Os02g03570	LOC_Os02g03570	Chr2:1450162-1450996	3.64328	7.79908	1.09807	up	0.00145	0.0211692	hsp20/alpha crystallin family protein, putative, expressed
LOC_Os09g28630	LOC_Os09g28630	Chr9:17417334-17418477	32.3031	5.79052	-2.47991	down	5e-05	0.00139824	gibberellin receptor, putative, expressed
LOC_Os04g44150	LOC_Os04g44150	Chr4:26130706-26134356	1.13451	3.67931	1.69737	up	5e-05	0.00139824	gibberellin 2-beta-dioxygenase 7, putative, expressed
LOC_Os04g38740	LOC_Os04g38740	Chr4:23024021-23026644	0.284942	2.19055	2.94255	up	0.0002	0.00453214	MYB family transcription factor, putative, expressed
LOC_Os02g10830	LOC_Os02g10830	Chr2:5748603-5749500	15.719	6.44725	-1.28575	down	0.0001	0.00255101	serine acetyltransferase protein, putative, expressed
LOC_Os01g68820	LOC_Os01g68820	Chr1:39985222-39986498	29.822	13.9709	-1.09395	down	5e-05	0.00139824	expressed protein
LOC_Os12g39130	LOC_Os12g39130	Chr12:24071870-24072482	6.32277	14.0974	1.1568	up	0.00035	0.00707401	fibroin heavy chain precursor, putative, expressed
LOC_Os09g19650	LOC_Os09g19650	Chr9:11743847-11749584	39.4555	14.4204	-1.45211	down	5e-05	0.00139824	3-ketoacyl-CoA synthase precursor, putative, expressed
LOC_Os04g53950	LOC_Os04g53950	Chr4:32145678-32147540	28.2196	88.0467	1.64157	up	5e-05	0.00139824	glycosyl hydrolases family 16 protein, protein, expressed
LOC_Os03g22470	LOC_Os03g22470	Chr3:12871628-12873556	186.502	404.795	1.118	up	5e-05	0.00139824	desiccation-related protein PCC13-62 precursor, putative, expressed
LOC_Os01g57570	LOC_Os01g57570	Chr1:33264230-33268444	13.4844	48.0596	1.83353	up	5e-05	0.00139824	NADPH-dependent FMN reductase domain containing protein, expressed
LOC_Os06g49190	LOC_Os06g49190	Chr6:29807814-29808464	387.02	49.1382	-2.97749	down	5e-05	0.00139824	LTPL154 - Protease inhibitor/seed storage/LTP family protein precursor, expressed
LOC_Os10g40720	LOC_Os10g40720	Chr10:21847803-21849726	7.47369	24.2013	1.69519	up	5e-05	0.00139824	expansin precursor, putative, expressed
LOC_Os07g05024	LOC_Os07g05024	Chr7:2215528-2217180	10.193	22.2455	1.12593	up	5e-05	0.00139824	expressed protein
LOC_Os01g50080	LOC_Os01g50080	Chr1:28774280-28780365	1.52128	5.39765	1.82704	up	5e-05	0.00139824	MDR-like ABC transporter, putative, expressed
LOC_Os07g48360	LOC_Os07g48360	Chr7:28901447-28908698	3.19666	7.40915	1.21274	up	5e-05	0.00139824	helicase conserved C-terminal domain containing protein, expressed
LOC_Os06g45380	LOC_Os06g45380	Chr6:27433317-27441148	0.28503	1.22669	2.10559	up	5e-05	0.00139824	vacuolar-sorting receptor precursor, putative, expressed
LOC_Os03g46350	LOC_Os03g46350	Chr3:26216933-26218063	0.618095	5.55576	3.16808	up	5e-05	0.00139824	transcription factor, putative, expressed
