# Supplementary material for: The grain yield modulator miR156 regulates seed dormancy through the gibberellin pathway in rice
Source: Nat Commun. 2019 Aug 23;10:3822. doi: 10.1038/s41467-019-11830-5 (PMC6707268; doi:10.1038/s41467-019-11830-5)
Supplement: Supplementary file 7 — Supplementary Data 4 [file 41467_2019_11830_MOESM7_ESM.xlsx]

## Sheet: Supplementary Data 4
Supplementary Data 4 Expression profiles of the GA biosynthetic, signaling and deactivating DEGs identified in wild-type and mir156abcdfghikl fresh seed embryos. NIP, Nipponbare; C403, mir156abcdfghikl. Ratio ≥ 1.5 or ≤ 0.75.
GA biosynthetic genes
GeneID	GeneName	Locus	NIP_FPKM	C403_FPKM	log2(C403/NIP)	up-or-down	p_value	q_value	Description
LOC_Os03g63970	GNP1/GA20ox1	Chr3:36150663-36152517	10.7636	1.54059	-2.80461	down	5e-05	0.00139824	gibberellin 20 oxidase 1, putative, expressed
LOC_Os01g66100	SD1/GA20ox2	Chr1:38382381-38385504	12.7796	6.35761	-1.00729	down	0.00015	0.00357622	gibberellin 20 oxidase 2, putative, expressed
LOC_Os06g02019	KAO	Chr6:580664-586450	2.7995	1.08972	-1.36122	down	0.00015	0.00357622	cytochrome P450, putative, expressed
GA signaling genes
GeneID	GeneName	Locus	NIP_FPKM	C403_FPKM	log2(C403/NIP)	up-or-down	p_value	q_value	Description
LOC_Os06g20200	LOC_Os06g20200	Chr6:11586342-11588079	7.60245	3.70897	-1.03545	down	0.0001	0.00255101	gibberellin receptor GID1L2, putative, expressed
LOC_Os02g35940	LOC_Os02g35940	Chr2:21587766-21589074	23.0955	12.5584	-0.878957	down	0.0001	0.00255101	gibberellin receptor GID1L2, putative, expressed
LOC_Os09g28730	LOC_Os09g28730	Chr9:17460635-17462070	1.22733	0.644952	-0.928265	down	0.0488	0.258039	gibberellin receptor GID1L2, putative, expressed
LOC_Os08g37040	LOC_Os08g37040	Chr8:23411544-23412899	3.20623	1.7821	-0.847295	down	0.01405	0.111287	gibberellin receptor GID1L2, putative, expressed
LOC_Os09g28630	LOC_Os09g28630	Chr9:17417334-17418477	32.3031	5.79052	-2.47991	down	5e-05	0.00139824	gibberellin receptor, putative, expressed
LOC_Os07g06840	LOC_Os07g06840	Chr7:3342149-3343596	1.6253	5.97251	1.87763	up	5e-05	0.00139824	gibberellin receptor GID1L2, putative, expressed
GA deactivating genes
GeneID	GeneName	Locus	NIP_FPKM	C403_FPKM	log2(C403/NIP)	up-or-down	p_value	q_value	Description
LOC_Os02g41954	GA2ox9	Chr2:25199385-25203742	1.91181	0.366819	-2.3818	down	5e-05	0.00139824	gibberellin 2-beta-dioxygenase 7, putative, expressed
LOC_Os05g06670	GA20x1	Chr5:3459615-3468755	0.420509	0.991889	1.23804	up	0.16345	0.524704	gibberellin 2-oxidase, putative, expressed
LOC_Os05g48700	GA2ox8	Chr5:27910730-27912924	2.06458	4.12714	0.999294	up	0.0005	0.00932567	gibberellin 2-beta-dioxygenase, putative, expressed
LOC_Os04g44150	GA2ox6	Chr4:26130706-26134356	1.13451	3.67931	1.69737	up	5e-05	0.00139824	gibberellin 2-beta-dioxygenase 7, putative, expressed
LOC_Os05g40384	EUI	Chr5:23728501-23738405	4.64299	7.93097	0.772442	up	0.00165	0.0234213	cytochrome P450, putative, expressed
LOC_Os03g10210	HOX12	Chr3:5180654-5182185	0.330685	0.829366	1.32655	up	0.02625	0.171478	homeobox domain containing protein, expressed
Putative GA oxidase gene
GeneID	GeneName	Locus	NIP_FPKM	C403_FPKM	log2(C403/NIP)	up-or-down	p_value	q_value	Description
LOC_Os03g42130	LOC_Os03g42130	Chr3:23450163-23452171	56.0624	24.1089	-1.21747	down	5e-05	0.00139824	gibberellin 20 oxidase 2, putative, expressed
