# Supplementary material for: The grain yield modulator miR156 regulates seed dormancy through the gibberellin pathway in rice
Source: Nat Commun. 2019 Aug 23;10:3822. doi: 10.1038/s41467-019-11830-5 (PMC6707268; doi:10.1038/s41467-019-11830-5)
Supplement: Supplementary file 8 — Supplementary Data 5 [file 41467_2019_11830_MOESM8_ESM.xlsx]

## Sheet: Supplementary Data 5
Supplementary Data 5 Gene expression profiles in wild-type and mir156abcdfghikl seedling shoots. NIP, Nipponbare; D216, mir156abcdfghikl.
GeneID	GeneName	Locus	NIP_FPKM	D216_FPKM	log2(D216/NIP)	up-or-down	p_value	q_value	Description
LOC_Os10g37670	LOC_Os10g37670	Chr10:20160991-20162434	0.296097	0.553829	0.903374	up	0.1722	0.208169	actin-depolymerizing factor, putative, expressed
LOC_Os01g49430	LOC_Os01g49430	Chr1:28425814-28427562	0.116969	0.772147	2.72275	up	0.0008	0.00140006	DnaK family protein, putative, expressed
LOC_Os03g32630	LOC_Os03g32630	Chr3:18686893-18689388	12.8108	19.6086	0.614132	up	5e-05	9.93302e-05	ABC transporter, ATP-binding protein, putative, expressed
LOC_Os07g09890	LOC_Os07g09890	Chr7:5256319-5259795	2.36433	6.52642	1.46486	up	5e-05	9.93302e-05	hexokinase, putative, expressed
LOC_Os04g57410	LOC_Os04g57410	Chr4:34161728-34164361	16.5925	5.07042	-1.71036	down	5e-05	9.93302e-05	methylthioribose kinase, putative, expressed
LOC_Os01g51220	LOC_Os01g51220	Chr1:29442649-29447144	25.5692	66.2104	1.37265	up	5e-05	9.93302e-05	transport protein particle component, Bet3, domain containing protein, expressed
LOC_Os01g48790	LOC_Os01g48790	Chr1:27983687-27990383	56.2026	35.9759	-0.643608	down	5e-05	9.93302e-05	YT521-B-like family domain containing protein, expressed
LOC_Os05g40170	LOC_Os05g40170	Chr5:23593037-23595264	4.13951	1.85484	-1.15817	down	5e-05	9.93302e-05	expressed protein
LOC_Os01g72990	LOC_Os01g72990	Chr1:42336216-42349399	46.0082	25.1693	-0.870226	down	5e-05	9.93302e-05	expressed protein
LOC_Os03g03000	LOC_Os03g03000	Chr3:1226697-1227860	0.316353	9.68959	4.93683	up	5e-05	9.93302e-05	helix-loop-helix DNA-binding domain containing protein, expressed
LOC_Os08g02904	LOC_Os08g02904	Chr8:1240962-1250358	31.4526	33.6291	0.0965306	up	0.5166	0.558533	expressed protein
LOC_Os06g05240	LOC_Os06g05240	Chr6:2358307-2365540	3.62422	7.99266	1.141	up	5e-05	9.93302e-05	zinc carboxypeptidase family protein, putative, expressed
LOC_Os02g35010	LOC_Os02g35010	Chr2:21002128-21008409	18.0532	5.23222	-1.78676	down	5e-05	9.93302e-05	STE_MEKK_ste11_MAP3K.9 - STE kinases include homologs to sterile 7, sterile 11 and sterile 20 from yeast, expressed
LOC_Os03g61580	LOC_Os03g61580	Chr3:34918613-34922707	6.4623	11.4787	0.828836	up	5e-05	9.93302e-05	expressed protein
LOC_Os04g28180	LOC_Os04g28180	Chr4:16645700-16648386	114.5	382.644	1.74066	up	5e-05	9.93302e-05	ribosomal protein, putative, expressed
LOC_Os05g38170	LOC_Os05g38170	Chr5:22387947-22392458	22.0712	19.9054	-0.149009	down	0.3517	0.395433	phosphoribosyl transferase, putative, expressed
LOC_Os09g38410	LOC_Os09g38410	Chr9:22107351-22111699	43.2253	12.4401	-1.79688	down	5e-05	9.93302e-05	sialin, putative, expressed
LOC_Os07g03200	LOC_Os07g03200	Chr7:1255306-1255668	51.0829	7.72896	-2.72449	down	0.0521	0.0694517	phytosulfokines precursor, putative, expressed
LOC_Os06g33170	LOC_Os06g33170	Chr6:19310704-19311690	1.74417	2.14097	0.295724	up	0.37625	0.420054	exocyst complex component 6, putative, expressed
LOC_Os03g01190	LOC_Os03g01190	Chr3:122869-125144	47.3399	43.6825	-0.116	down	0.44425	0.487969	dehydrogenase, putative, expressed
LOC_Os05g04070	LOC_Os05g04070	Chr5:1830738-1833326	23.0589	5.33171	-2.11265	down	5e-05	9.93302e-05	expressed protein
LOC_Os08g29580	LOC_Os08g29580	Chr8:18142276-18143184	1.73804	0	#NAME?	down	5e-05	9.93302e-05	expressed protein
LOC_Os11g26130	LOC_Os11g26130	Chr11:14960968-14968488	3.34588	16.3723	2.2908	up	5e-05	9.93302e-05	receptor protein kinase TMK1 precursor, putative, expressed
LOC_Os05g33260	LOC_Os05g33260	Chr5:19490676-19497600	17.0627	13.2656	-0.363154	down	0.02285	0.0323355	1-5-phosphoribosyl-5-5-phosphoribosylaminomethylideneaminoimidazole-4-carboxamide isomerase, chloroplast precursor, putative, expressed
LOC_Os01g59530	LOC_Os01g59530	Chr1:34420989-34423678	234.578	27.4985	-3.09264	down	5e-05	9.93302e-05	OsCML1 - Calmodulin-related calcium sensor protein, expressed
LOC_Os01g08880	LOC_Os01g08880	Chr1:4454754-4457084	1.25957	4.43195	1.81501	up	5e-05	9.93302e-05	expressed protein
LOC_Os04g51950	LOC_Os04g51950	Chr4:30825555-30829581	6.24951	21.981	1.81444	up	5e-05	9.93302e-05	serine/threonine-protein kinase HT1, putative, expressed
LOC_Os10g17260	LOC_Os10g17260	Chr10:8679309-8681284	252.074	14.6432	-4.10554	down	5e-05	9.93302e-05	cytochrome P450, putative, expressed
LOC_Os05g35710	LOC_Os05g35710	Chr5:21201864-21205015	52.313	58.5372	0.162184	up	0.31575	0.358178	coiled-coil domain-containing protein 47 precursor, putative, expressed
LOC_Os10g42020	LOC_Os10g42020	Chr10:22587835-22592132	0.713092	0.0567135	-3.65233	down	0.24855	0.287638	RALFL29 - Rapid ALkalinization Factor RALF family protein precursor, expressed
LOC_Os03g01970	LOC_Os03g01970	Chr3:602460-609356	9.11953	17.1751	0.913287	up	5e-05	9.93302e-05	THO complex subunit 1, putative, expressed
LOC_Os01g29430	LOC_Os01g29430	Chr1:16495356-16503329	3.02592	2.0886	-0.534834	down	0.0073	0.011193	tetratricopeptide-like helical, putative, expressed
LOC_Os11g26990	LOC_Os11g26990	Chr11:15531379-15533837	0.212682	22.2255	6.70737	up	5e-05	9.93302e-05	expressed protein
LOC_Os05g45350	LOC_Os05g45350	Chr5:26310859-26314173	27.9146	10.3077	-1.43729	down	5e-05	9.93302e-05	dnaJ domain containing protein, expressed
LOC_Os04g57300	LOC_Os04g57300	Chr4:34114117-34116955	68.2695	52.7911	-0.370948	down	0.0185	0.0265493	phosphatidylinositol 3- and 4-kinase family protein, putative, expressed
LOC_Os06g34390	LOC_Os06g34390	Chr6:20010527-20012036	6.17498	4.41068	-0.485431	down	0.02455	0.0345836	zinc finger, C3HC4 type domain containing protein, expressed
LOC_Os10g28000	LOC_Os10g28000	Chr10:14505708-14508788	1.38906	1.14437	-0.279553	down	0.32105	0.36357	glutathione reductase, putative, expressed
LOC_Os06g15370	LOC_Os06g15370	Chr6:8739430-8744022	5.01297	11.2564	1.167	up	5e-05	9.93302e-05	peptide transporter PTR2, putative, expressed
LOC_Os02g53320	LOC_Os02g53320	Chr2:32643351-32648504	1.17022	3.68024	1.65302	up	0.1964	0.234586	universal stress protein domain containing protein, putative, expressed
LOC_Os05g33710	LOC_Os05g33710	Chr5:19834007-19846592	14.7322	9.94462	-0.566987	down	0.00015	0.000285145	WD domain, G-beta repeat domain containing protein, expressed
LOC_Os01g74330	LOC_Os01g74330	Chr1:43066679-43070166	3.01516	9.86788	1.71051	up	5e-05	9.93302e-05	pectinacetylesterase domain containing protein, expressed
LOC_Os02g45880	LOC_Os02g45880	Chr2:27965592-27966300	2.29745	0.881643	-1.38177	down	0.00805	0.0122735	expressed protein
LOC_Os05g04850	LOC_Os05g04850	Chr5:2331058-2334278	25.6433	52.5778	1.03587	up	5e-05	9.93302e-05	RNA recognition motif containing protein, putative, expressed
LOC_Os05g34260	LOC_Os05g34260	Chr5:20277207-20282074	66.2899	58.0217	-0.192196	down	0.2601	0.299901	transposon protein, putative, Ac/Ds sub-class, expressed
LOC_Os07g05380	LOC_Os07g05380	Chr7:2465578-2468071	0.565496	0.499677	-0.178521	down	0.6481	0.683999	ATPase BadF/BadG/BcrA/BcrD type, putative, expressed
LOC_Os06g46435	LOC_Os06g46435	Chr6:28181690-28183193	1.89475	0.449789	-2.07469	down	5e-05	9.93302e-05	NADPH-dependent oxidoreductase, putative, expressed
LOC_Os02g10780	LOC_Os02g10780	Chr2:5706635-5709127	11.5562	3.3308	-1.79472	down	5e-05	9.93302e-05	SPX domain containing protein, putative, expressed
LOC_Os03g05020	LOC_Os03g05020	Chr3:2432921-2449215	16.4888	77.8925	2.24	up	5e-05	9.93302e-05	PIR, putative, expressed
LOC_Os11g10530	LOC_Os11g10530	Chr11:5770647-5772070	6.42176	6.94301	0.112591	up	0.6273	0.664276	expressed protein
LOC_Os03g43930	LOC_Os03g43930	Chr3:24651799-24657650	18.6152	44.6531	1.26228	up	5e-05	9.93302e-05	START domain containing protein, expressed
LOC_Os05g48290	LOC_Os05g48290	Chr5:27683921-27688470	4.37689	28.3145	2.69356	up	5e-05	9.93302e-05	T-complex protein, putative, expressed
LOC_Os02g32970	LOC_Os02g32970	Chr2:19591267-19595530	15.7199	21.9775	0.483433	up	0.00285	0.0046277	hydrolase, alpha/beta fold family protein, putative, expressed
LOC_Os12g07180	LOC_Os12g07180	Chr12:3525514-3528010	0.112392	4.63909	5.36724	up	5e-05	9.93302e-05	transposon protein, putative, Pong sub-class, expressed
LOC_Os03g63420	LOC_Os03g63420	Chr3:35830358-35832570	159.457	39.6796	-2.0067	down	5e-05	9.93302e-05	OsGrx_S14 - glutaredoxin subgroup II, expressed
LOC_Os03g32400	LOC_Os03g32400	Chr3:18530547-18531461	0.221906	1.36899	2.62509	up	0.0015	0.00253241	expressed protein
LOC_Os01g11650	LOC_Os01g11650	Chr1:6278492-6283652	122.164	49.124	-1.31431	down	5e-05	9.93302e-05	GDSL-like lipase/acylhydrolase, putative, expressed
LOC_Os06g19980	LOC_Os06g19980	Chr6:11453022-11461166	4.51905	7.78341	0.784381	up	5e-05	9.93302e-05	MYB family transcription factor, putative, expressed
LOC_Os11g34110	LOC_Os11g34110	Chr11:19956771-19963299	32.2744	0.713465	-5.4994	down	5e-05	9.93302e-05	heparan-alpha-glucosaminide N-acetyltransferase, putative, expressed
LOC_Os03g10900	LOC_Os03g10900	Chr3:5596829-5599784	0.77906	1.10204	0.500368	up	0.063	0.082942	disease resistance protein, putative, expressed
LOC_Os10g23060	LOC_Os10g23060	Chr10:12021771-12024306	3.78269	8.03294	1.08652	up	5e-05	9.93302e-05	expressed protein
LOC_Os05g12380	LOC_Os05g12380	Chr5:7123869-7127152	8.23745	19.2435	1.2241	up	5e-05	9.93302e-05	expressed protein
LOC_Os07g14580	LOC_Os07g14580	Chr7:8316324-8321430	14.8283	20.125	0.440636	up	0.0043	0.00680836	mRNA-decapping enzyme, putative, expressed
LOC_Os04g57850	LOC_Os04g57850	Chr4:34444629-34447048	9.94604	3.38374	-1.5555	down	5e-05	9.93302e-05	AMP-binding enzyme, putative, expressed
LOC_Os02g27800	LOC_Os02g27800	Chr2:16455127-16455778	0.121687	1.11011	3.18945	up	0.01665	0.0240814	expressed protein
LOC_Os09g38520	LOC_Os09g38520	Chr9:22160876-22163804	3.09922	8.59065	1.47086	up	5e-05	9.93302e-05	DOMON domain containing protein, expressed
LOC_Os03g05620	LOC_Os03g05620	Chr3:2807554-2809678	108.032	37.6858	-1.51936	down	5e-05	9.93302e-05	inorganic phosphate transporter, putative, expressed
LOC_Os05g46620	LOC_Os05g46620	Chr5:26991241-26995161	55.074	31.411	-0.810102	down	5e-05	9.93302e-05	chaperone protein dnaJ 10, putative, expressed
LOC_Os01g46250	LOC_Os01g46250	Chr1:26300193-26303065	0.280663	3.56901	3.66861	up	5e-05	9.93302e-05	lipase, putative, expressed
LOC_Os11g08330	LOC_Os11g08330	Chr11:4380784-4397808	6.06925	13.2756	1.12919	up	5e-05	9.93302e-05	POLD1 - Putative DNA polymerase delta catalytic subunit, expressed
LOC_Os02g13580	LOC_Os02g13580	Chr2:7281234-7285696	0.197112	1.08432	2.45971	up	5e-05	9.93302e-05	kinesin motor domain containing protein, expressed
LOC_Os02g26800	LOC_Os02g26800	Chr2:15729104-15732537	0.547245	0.350485	-0.642832	down	0.04975	0.0665668	expressed protein
LOC_Os06g15820	LOC_Os06g15820	Chr6:8977311-8981633	6.67549	11.8516	0.828139	up	5e-05	9.93302e-05	NHL repeat-containing protein, putative, expressed
LOC_Os03g03690	LOC_Os03g03690	Chr3:1641568-1648764	6.97375	7.12358	0.0306682	up	0.9065	0.918413	glycosylphosphatidylinositol anchor biosynthesis protein 11, putative, expressed
LOC_Os08g27240	LOC_Os08g27240	Chr8:16627950-16633264	1.84917	2.58534	0.483478	up	0.053	0.0705949	ARID/BRIGHT DNA-binding domain containing protein, expressed
LOC_Os12g02450	LOC_Os12g02450	Chr12:824301-825793	1.57143	0.26004	-2.59527	down	5e-05	9.93302e-05	WRKY64, expressed
LOC_Os12g08170	LOC_Os12g08170	Chr12:4171976-4176907	6.92442	32.7691	2.24257	up	5e-05	9.93302e-05	2-oxo acid dehydrogenases acyltransferase domain containing protein, expressed
LOC_Os06g43180	LOC_Os06g43180	Chr6:25959363-25963504	3.98328	5.05944	0.34502	up	0.1097	0.138549	cyclase family protein, putative, expressed
LOC_Os01g16146	LOC_Os01g16146	Chr1:9114576-9117425	15.5367	9.82106	-0.66173	down	0.00035	0.00063784	phenazine biosynthesis protein, putative, expressed
LOC_Os02g47440	LOC_Os02g47440	Chr2:28967575-28973106	26.3351	28.2313	0.100313	up	0.54385	0.585547	syntaxin, putative, expressed
LOC_Os05g07600	LOC_Os05g07600	Chr5:4076006-4078403	0.0708657	1.80615	4.67169	up	0.0043	0.00680836	expressed protein
LOC_Os10g39920	LOC_Os10g39920	Chr10:21360017-21361057	0.390607	9.81239	4.65082	up	5e-05	9.93302e-05	expressed protein
LOC_Os09g32988	LOC_Os09g32988	Chr9:19693384-19696029	1.66297	8.81714	2.40655	up	5e-05	9.93302e-05	POEI18 - Pollen Ole e I allergen and extensin family protein precursor, expressed
LOC_Os01g10280	LOC_Os01g10280	Chr1:5406006-5412769	16.1624	12.5996	-0.359266	down	0.01805	0.0259547	phosphoribosylaminoimidazole carboxylase, chloroplast precursor, putative, expressed
LOC_Os02g36450	LOC_Os02g36450	Chr2:22013288-22017647	1.42376	0.272281	-2.38654	down	0.0004	0.000724086	transporter family protein, putative, expressed
LOC_Os02g21250	LOC_Os02g21250	Chr2:12609022-12613261	17.551	101.593	2.53317	up	5e-05	9.93302e-05	clathrin adaptor complex small chain domain containing protein, expressed
LOC_Os11g38250	LOC_Os11g38250	Chr11:22658413-22660215	0.471611	0.644344	0.450234	up	0.22005	0.259388	expressed protein
LOC_Os05g43770	LOC_Os05g43770	Chr5:25446885-25452570	2.46026	9.48754	1.94723	up	5e-05	9.93302e-05	NLI interacting factor-like phosphatase, putative, expressed
LOC_Os03g17840	LOC_Os03g17840	Chr3:9933581-9940058	3.74921	39.4706	3.39612	up	5e-05	9.93302e-05	expressed protein
LOC_Os10g13630	LOC_Os10g13630	Chr10:7385567-7395117	2.38348	3.54237	0.571644	up	0.00385	0.00613507	expressed protein
LOC_Os10g37280	LOC_Os10g37280	Chr10:19962741-19971414	19.0306	19.9454	0.0677385	up	0.65185	0.687427	diacylglycerol kinase, putative, expressed
LOC_Os07g16040	LOC_Os07g16040	Chr7:9353040-9357789	20.8091	34.6395	0.7352	up	5e-05	9.93302e-05	erythronate-4-phosphate dehydrogenase domain containing protein, expressed
LOC_Os02g50050	LOC_Os02g50050	Chr2:30577562-30578291	0.0464143	1.18058	4.66878	up	0.2366	0.276253	expressed protein
LOC_Os01g63310	LOC_Os01g63310	Chr1:36697007-36698963	0.819594	17.6056	4.42498	up	5e-05	9.93302e-05	DUF740 domain containing protein, expressed
LOC_Os10g38834	LOC_Os10g38834	Chr10:20671798-20678392	0.0500434	1.3073	4.70727	up	0.02285	0.0323355	no apical meristem protein, putative, expressed
LOC_Os08g36170	LOC_Os08g36170	Chr8:22808464-22814436	15.1797	11.4015	-0.412928	down	0.0155	0.0225413	cytokinesis negative regulator RCP1, putative, expressed
LOC_Os12g26060	LOC_Os12g26060	Chr12:15134406-15140195	1.51775	3.92993	1.37257	up	5e-05	9.93302e-05	bifunctional dihydrofolate reductase-thymidylate synthase, putative, expressed
LOC_Os01g64650	LOC_Os01g64650	Chr1:37514762-37518597	43.4073	51.4713	0.245832	up	0.1046	0.132633	VAMP-like protein YKT62, putative, expressed
LOC_Os11g11330	LOC_Os11g11330	Chr11:6285764-6287989	2.1766	0.202132	-3.42871	down	5e-05	9.93302e-05	retrotransposon protein, putative, unclassified, expressed
LOC_Os01g43280	LOC_Os01g43280	Chr1:24739091-24741088	0.206234	5.11146	4.63138	up	5e-05	9.93302e-05	hydroquinone glucosyltransferase, putative, expressed
LOC_Os07g35690	LOC_Os07g35690	Chr7:21378089-21381273	5.40661	1.56788	-1.78591	down	5e-05	9.93302e-05	TKL_IRAK_DUF26-lc.3 - DUF26 kinases have homology to DUF26 containing loci, expressed
LOC_Os07g46280	LOC_Os07g46280	Chr7:27615396-27618751	4.10981	25.4766	2.63203	up	5e-05	9.93302e-05	Os7bglu26 - beta-mannosidase/glucosidase/exoglucanase, expressed
LOC_Os08g03630	LOC_Os08g03630	Chr8:1716475-1719881	8.99902	3.30104	-1.44685	down	5e-05	9.93302e-05	acyl-activating enzyme 14, putative, expressed
LOC_Os11g42970	LOC_Os11g42970	Chr11:25895796-25897219	30.6362	5.37367	-2.51126	down	5e-05	9.93302e-05	membrane associated DUF588 domain containing protein, putative, expressed
LOC_Os07g46820	LOC_Os07g46820	Chr7:27983213-27988000	0.420499	1.91107	2.1842	up	5e-05	9.93302e-05	CUG-BP- and ETR-3-like factor 5, putative, expressed
LOC_Os09g15389	LOC_Os09g15389	Chr9:9420103-9425293	3.61839	3.79477	0.0686632	up	0.70955	0.740827	expressed protein
LOC_Os01g62610	LOC_Os01g62610	Chr1:36253546-36256977	1.30042	1.85195	0.510059	up	0.06125	0.0807934	peptidyl-prolyl cis-trans isomerase, FKBP-type, putative, expressed
LOC_Os06g10840	LOC_Os06g10840	Chr6:5653537-5653942	0.781998	0.196496	-1.99267	down	0.2754	0.315807	expressed protein
LOC_Os01g32120	LOC_Os01g32120	Chr1:17581112-17582133	1.91472	6.24137	1.70473	up	5e-05	9.93302e-05	OsCML11 - Calmodulin-related calcium sensor protein, expressed
LOC_Os02g51930	LOC_Os02g51930	Chr2:31805976-31807891	2.81246	0.883726	-1.67016	down	5e-05	9.93302e-05	cytokinin-O-glucosyltransferase 2, putative, expressed
LOC_Os03g21160	LOC_Os03g21160	Chr3:12068074-12071899	0.150425	33.8664	7.81467	up	5e-05	9.93302e-05	RNA-binding zinc finger protein, putative, expressed
LOC_Os02g56860	LOC_Os02g56860	Chr2:34853786-34855812	2.11376	10.3332	2.2894	up	5e-05	9.93302e-05	3-ketoacyl-CoA synthase, putative, expressed
LOC_Os06g17880	LOC_Os06g17880	Chr6:10375845-10380263	0.599559	0.754274	0.331187	up	0.21215	0.25122	NBS-LRR disease resistance protein, putative, expressed
LOC_Os04g39980	LOC_Os04g39980	Chr4:23795408-23797531	9.38987	4.37533	-1.10171	down	5e-05	9.93302e-05	gibberellin 20 oxidase 2, putative, expressed
LOC_Os01g54730	LOC_Os01g54730	Chr1:31487113-31490247	13.0253	20.3366	0.642768	up	5e-05	9.93302e-05	expressed protein
LOC_Os08g17320	LOC_Os08g17320	Chr8:10590976-10593328	1.92376	5.50273	1.51622	up	5e-05	9.93302e-05	protein kinase family protein, putative, expressed
LOC_Os03g15910	LOC_Os03g15910	Chr3:8788611-8790420	12.0039	4.80439	-1.32108	down	0.0154	0.0224085	membrane protein, putative, expressed
LOC_Os01g58520	LOC_Os01g58520	Chr1:33816617-33821133	1.86477	1.12328	-0.731281	down	0.00135	0.00229347	disease resistance protein, putative, expressed
LOC_Os01g17190	LOC_Os01g17190	Chr1:9887625-9889328	86.7773	240.733	1.47204	up	5e-05	9.93302e-05	OsCam3 - Calmodulin, expressed
LOC_Os05g43174	LOC_Os05g43174	Chr5:25063388-25064011	13.0381	19.1293	0.553058	up	0.00925	0.0139677	expressed protein
LOC_Os07g33224	LOC_Os07g33224	Chr7:19856174-19857873	2.16825	5.03945	1.21674	up	5e-05	9.93302e-05	BNR/Asp-box repeat family protein, putative, expressed
LOC_Os02g48560	LOC_Os02g48560	Chr2:29725111-29730355	261.478	283.001	0.114117	up	0.52875	0.570741	fatty acid desaturase, putative, expressed
LOC_Os11g28184	LOC_Os11g28184	Chr11:16205852-16214048	4.61379	0.00484166	-9.89624	down	0.2477	0.286956	expressed protein
LOC_Os04g38042	LOC_Os04g38042	Chr4:22645051-22648129	7.42451	2.38264	-1.63973	down	5e-05	9.93302e-05	retrotransposon protein, putative, unclassified, expressed
LOC_Os02g50940	LOC_Os02g50940	Chr2:31145201-31146139	8.3295	3.69174	-1.17393	down	5e-05	9.93302e-05	NHL repeat-containing protein, putative, expressed
LOC_Os01g74350	LOC_Os01g74350	Chr1:43072747-43076541	8.60548	15.7097	0.868325	up	5e-05	9.93302e-05	soluble inorganic pyrophosphatase, putative, expressed
LOC_Os02g03570	LOC_Os02g03570	Chr2:1450162-1450996	42.9292	7.58461	-2.50081	down	5e-05	9.93302e-05	hsp20/alpha crystallin family protein, putative, expressed
LOC_Os11g42170	LOC_Os11g42170	Chr11:25399966-25400677	0.74564	4.7698	2.67738	up	5e-05	9.93302e-05	expressed protein
LOC_Os08g39270	LOC_Os08g39270	Chr8:24818307-24820452	0.757832	70.0629	6.53063	up	5e-05	9.93302e-05	fasciclin domain containing protein, expressed
LOC_Os02g27310	LOC_Os02g27310	Chr2:16088546-16094120	4.36528	0.772406	-2.49864	down	5e-05	9.93302e-05	TKL_IRAK_DUF26-lc.6 - DUF26 kinases have homology to DUF26 containing loci, expressed
LOC_Os06g12960	LOC_Os06g12960	Chr6:7093924-7096207	3.70867	3.31469	-0.162025	down	0.4813	0.524385	expressed protein
LOC_Os04g51030	LOC_Os04g51030	Chr4:30209130-30213964	4.06094	0.432577	-3.23078	down	5e-05	9.93302e-05	wall-associated kinase 1, putative, expressed
LOC_Os12g38010	LOC_Os12g38010	Chr12:23352190-23353189	4.3853	0.157812	-4.7964	down	0.18325	0.220269	metallothionein, putative, expressed
LOC_Os11g03440	LOC_Os11g03440	Chr11:1317225-1318705	1.29814	9.48007	2.86845	up	5e-05	9.93302e-05	myb-like DNA-binding domain containing protein, putative, expressed
LOC_Os12g01430	LOC_Os12g01430	Chr12:267656-270166	9.00784	13.5446	0.588462	up	0.00065	0.00114904	ribosomal protein L10, putative, expressed
LOC_Os10g28370	LOC_Os10g28370	Chr10:14763547-14765107	25.5504	4.38885	-2.54143	down	5e-05	9.93302e-05	chlorophyllase-2, chloroplast precursor, putative, expressed
LOC_Os01g68720	LOC_Os01g68720	Chr1:39918934-39920664	32.234	1.0122	-4.99302	down	5e-05	9.93302e-05	keratin, type I cytoskeletal 9, putative, expressed
LOC_Os02g22600	LOC_Os02g22600	Chr2:13471766-13472502	4.87727	3.56119	-0.453716	down	0.145	0.178664	retrotransposon protein, putative, unclassified, expressed
LOC_Os02g54990	LOC_Os02g54990	Chr2:33690738-33694148	186.18	121.425	-0.616637	down	0.00025	0.000462956	TMS membrane protein/tumour differentially expressed protein, putative, expressed
LOC_Os05g05810	LOC_Os05g05810	Chr5:2906227-2913780	4.92447	7.63055	0.631819	up	0.0002	0.000375048	DEAD-box ATP-dependent RNA helicase, putative, expressed
LOC_Os02g04700	LOC_Os02g04700	Chr2:2124895-2137102	8.27217	5.39801	-0.615838	down	0.3484	0.392102	tRNA synthetases class II domain containing protein, expressed
LOC_Os11g37080	LOC_Os11g37080	Chr11:21890392-21892408	9.21285	35.64	1.95178	up	5e-05	9.93302e-05	h/ACA ribonucleoprotein complex subunit 1-like protein 1, putative, expressed
LOC_Os06g06290	LOC_Os06g06290	Chr6:2908023-2910916	177.373	109.321	-0.698212	down	5e-05	9.93302e-05	GDSL-like lipase/acylhydrolase, putative, expressed
LOC_Os04g08060	LOC_Os04g08060	Chr4:4296330-4297571	4.73252	5.71694	0.272635	up	0.2259	0.265517	ZOS4-03 - C2H2 zinc finger protein, expressed
LOC_Os03g26000	LOC_Os03g26000	Chr3:14899826-14906973	3.06204	6.26054	1.03179	up	5e-05	9.93302e-05	expressed protein
LOC_Os10g26670	LOC_Os10g26670	Chr10:13928383-13929601	10.0009	3.44199	-1.53882	down	5e-05	9.93302e-05	expressed protein
LOC_Os05g38800	LOC_Os05g38800	Chr5:22759058-22761884	5.41543	4.03088	-0.42598	down	0.0157	0.0228136	PWWP domain containing protein, expressed
LOC_Os04g59420	LOC_Os04g59420	Chr4:35327018-35328615	1.83145	17.6726	3.27045	up	5e-05	9.93302e-05	expressed protein
LOC_Os02g17620	LOC_Os02g17620	Chr2:10135284-10143837	0.320434	19.6354	5.93729	up	5e-05	9.93302e-05	isochorismatase family protein, putative, expressed
LOC_Os10g07380	LOC_Os10g07380	Chr10:3891912-3896022	0.936102	0.827033	-0.178721	down	0.71145	0.742478	expressed protein
LOC_Os10g34010	LOC_Os10g34010	Chr10:18144833-18145540	0	1.14082	inf	up	5e-05	9.93302e-05	expressed protein
LOC_Os01g11750	LOC_Os01g11750	Chr1:6361525-6363457	0.616903	0.50407	-0.291421	down	0.5112	0.553234	GDSL-like lipase/acylhydrolase, putative, expressed
LOC_Os04g51680	LOC_Os04g51680	Chr4:30615959-30616175	27.9087	6.99337	-1.99665	down	0.26435	0.30435	expressed protein
LOC_Os11g37490	LOC_Os11g37490	Chr11:22134432-22135219	9.95772	12.7	0.350943	up	0.10835	0.137	expressed protein
LOC_Os02g56720	LOC_Os02g56720	Chr2:34769643-34771189	0.351188	1.16074	1.72473	up	0.0036	0.00576431	cinnamoyl CoA reductase, putative, expressed
LOC_Os03g10880	LOC_Os03g10880	Chr3:5589560-5592525	86.484	19.2999	-2.16384	down	5e-05	9.93302e-05	BTBN5 - Bric-a-Brac, Tramtrack, Broad Complex BTB domain with non-phototropic hypocotyl 3 NPH3 and coiled-coil domains, expressed
LOC_Os02g44940	LOC_Os02g44940	Chr2:27228828-27229723	83.467	59.0478	-0.499323	down	0.00155	0.00261304	RALFL8 - Rapid ALkalinization Factor RALF family protein precursor, expressed
LOC_Os02g45870	LOC_Os02g45870	Chr2:27962105-27965273	21.9043	12.0526	-0.861872	down	5e-05	9.93302e-05	tobamovirus multiplication protein, putative, expressed
LOC_Os04g37880	LOC_Os04g37880	Chr4:22530921-22531513	5.07682	1.99616	-1.3467	down	0.0009	0.00156624	expressed protein
LOC_Os07g06460	LOC_Os07g06460	Chr7:3124913-3125712	1.47711	2.95651	1.00112	up	0.004	0.00635974	expressed protein
LOC_Os07g06590	LOC_Os07g06590	Chr7:3198765-3201952	128.298	108.954	-0.235776	down	0.11785	0.148031	ML domain protein, putative, expressed
LOC_Os08g42030	LOC_Os08g42030	Chr8:26546746-26549806	0.811975	2.11385	1.38036	up	5e-05	9.93302e-05	peroxidase precursor, putative, expressed
LOC_Os01g21300	LOC_Os01g21300	Chr1:11897557-11902407	0.037634	2.23896	5.89465	up	0.04765	0.0639702	esterase/lipase/thioesterase family protein, putative, expressed
LOC_Os10g32880	LOC_Os10g32880	Chr10:17203875-17210126	34.9954	73.7442	1.07536	up	5e-05	9.93302e-05	WD domain, G-beta repeat domain containing protein, expressed
LOC_Os02g26160	LOC_Os02g26160	Chr2:15363264-15367217	0.242385	2.2872	3.23821	up	5e-05	9.93302e-05	receptor lectin kinase like protein, putative, expressed
LOC_Os05g38180	LOC_Os05g38180	Chr5:22393916-22397105	25.9784	31.6346	0.284194	up	0.06805	0.0891569	Yip1 domain containing protein, expressed
LOC_Os07g46980	LOC_Os07g46980	Chr7:28073366-28074868	13.9614	1.80907	-2.94812	down	5e-05	9.93302e-05	sex determination protein tasselseed-2, putative, expressed
LOC_Os06g03630	LOC_Os06g03630	Chr6:1405686-1406607	0	2.63941	inf	up	5e-05	9.93302e-05	expressed protein
LOC_Os02g49332	LOC_Os02g49332	Chr2:30148857-30154143	9.85431	30.3007	1.62053	up	5e-05	9.93302e-05	CSLE2 - cellulose synthase-like family E, expressed
LOC_Os06g15760	LOC_Os06g15760	Chr6:8955690-8959657	83.2751	56.1239	-0.56927	down	0.0005	0.000895225	eukaryotic aspartyl protease domain containing protein, expressed
LOC_Os01g15399	LOC_Os01g15399	Chr1:8630316-8633592	1.86277	3.24999	0.802989	up	0.0002	0.000375048	expressed protein
LOC_Os03g57120	LOC_Os03g57120	Chr3:32566456-32569616	28.8385	23.1655	-0.316019	down	0.0386	0.052674	ferredoxin--NADP reductase, chloroplast precursor, putative, expressed
LOC_Os05g25480	LOC_Os05g25480	Chr5:14816262-14818668	7.11775	12.4446	0.806029	up	5e-05	9.93302e-05	OsMan06 - Endo-Beta-Mannanase, expressed
LOC_Os01g66840	LOC_Os01g66840	Chr1:38807554-38810451	5.43875	0.739223	-2.87919	down	5e-05	9.93302e-05	pectinacetylesterase domain containing protein, expressed
LOC_Os06g19370	LOC_Os06g19370	Chr6:11022310-11027884	7.9432	6.38392	-0.315278	down	0.0446	0.0602333	cadmium tolerance factor, putative, expressed
LOC_Os02g35630	LOC_Os02g35630	Chr2:21425655-21431714	50.0101	27.664	-0.85421	down	5e-05	9.93302e-05	AAA family ATPase, putative, expressed
LOC_Os09g04710	LOC_Os09g04710	Chr9:2501666-2504421	1.96642	55.7042	4.82414	up	5e-05	9.93302e-05	GDSL-like lipase/acylhydrolase, putative, expressed
LOC_Os05g50230	LOC_Os05g50230	Chr5:28786910-28788169	24.3705	4.11491	-2.5662	down	5e-05	9.93302e-05	DUF1645 domain containing protein, putative, expressed
LOC_Os01g53260	LOC_Os01g53260	Chr1:30604294-30608077	2.56349	3.89803	0.604636	up	0.01515	0.0220751	WRKY23, expressed
LOC_Os10g25340	LOC_Os10g25340	Chr10:13104738-13108437	0.0233792	1.2003	5.68203	up	0.01625	0.0235497	GDSL-like lipase/acylhydrolase, putative, expressed
LOC_Os01g57250	LOC_Os01g57250	Chr1:33082076-33083412	38.8448	215.897	2.47455	up	5e-05	9.93302e-05	expressed protein
LOC_Os04g57870	LOC_Os04g57870	Chr4:34457066-34463775	13.6713	13.8436	0.0180743	up	0.9041	0.91622	expressed protein
LOC_Os02g10470	LOC_Os02g10470	Chr2:5501164-5504381	5.55715	12.1523	1.12882	up	5e-05	9.93302e-05	EF hand family protein, putative, expressed
LOC_Os03g12990	LOC_Os03g12990	Chr3:7018342-7019303	29.9504	10.6895	-1.48638	down	5e-05	9.93302e-05	phytosulfokines precursor, putative, expressed
LOC_Os05g51060	LOC_Os05g51060	Chr5:29300927-29304267	1.51942	3.56006	1.22838	up	5e-05	9.93302e-05	DNA ligase, putative, expressed
LOC_Os05g07860	LOC_Os05g07860	Chr5:4243549-4246859	100.833	31.8553	-1.66237	down	5e-05	9.93302e-05	uvrB/uvrC motif family protein, expressed
LOC_Os02g49780	LOC_Os02g49780	Chr2:30432142-30434086	8.36565	8.04443	-0.0564882	down	0.7535	0.780971	expressed protein
LOC_Os07g03025	LOC_Os07g03025	Chr7:1140061-1142002	3.77892	1.00055	-1.91719	down	5e-05	9.93302e-05	expressed protein
LOC_Os05g04940	LOC_Os05g04940	Chr5:2378495-2381838	5.62581	9.81637	0.803128	up	5e-05	9.93302e-05	RNA methyltransferase, TrmH family protein, putative, expressed
LOC_Os05g02640	LOC_Os05g02640	Chr5:922036-926090	4.29184	5.49148	0.355599	up	0.0766	0.0994745	hydrolase, NUDIX family, domain containing protein, expressed
LOC_Os02g43670	LOC_Os02g43670	Chr2:26348649-26353479	14.3931	27.5493	0.936639	up	5e-05	9.93302e-05	transferase family protein, putative, expressed
LOC_Os02g48650	LOC_Os02g48650	Chr2:29792862-29795419	3.58079	4.23942	0.243586	up	0.2942	0.335564	acetyltransferase, GNAT family, putative, expressed
LOC_Os06g12610	LOC_Os06g12610	Chr6:6866392-6869521	2.16917	8.53868	1.97687	up	5e-05	9.93302e-05	auxin efflux carrier component, putative, expressed
LOC_Os04g49480	LOC_Os04g49480	Chr4:29513878-29514721	0.535504	0.0821546	-2.70448	down	0.00905	0.0136879	legume lectins beta domain containing protein, putative, expressed
LOC_Os12g01220	LOC_Os12g01220	Chr12:125922-133489	0.695778	4.08906	2.55507	up	0.0004	0.000724086	expressed protein
LOC_Os05g41110	LOC_Os05g41110	Chr5:24078057-24079952	86.2171	160.517	0.896684	up	5e-05	9.93302e-05	ribosomal protein L7Ae, putative, expressed
LOC_Os09g31446	LOC_Os09g31446	Chr9:18944401-18946190	0.476605	9.38731	4.29985	up	5e-05	9.93302e-05	expressed protein
LOC_Os05g38260	LOC_Os05g38260	Chr5:22430405-22435175	1.78156	1.19486	-0.576292	down	0.0053	0.00829078	retrotransposon protein, putative, unclassified, expressed
LOC_Os01g72880	LOC_Os01g72880	Chr1:42268879-42274913	3.2727	5.65906	0.790079	up	5e-05	9.93302e-05	DNA mismatch repair protein Mlh1, putative, expressed
LOC_Os09g17560	LOC_Os09g17560	Chr9:10740339-10741911	1.1351	56.0565	5.626	up	5e-05	9.93302e-05	O-methyltransferase, putative, expressed
LOC_Os10g38870	LOC_Os10g38870	Chr10:20702444-20703384	32.0955	5.20682	-2.6239	down	5e-05	9.93302e-05	heavy metal-associated domain containing protein, expressed
LOC_Os01g25360	LOC_Os01g25360	Chr1:14326185-14327047	1.18573	0.21856	-2.43968	down	0.01665	0.0240814	esterase, putative, expressed
LOC_Os08g09750	LOC_Os08g09750	Chr8:5633345-5636364	0.129449	3.30966	4.67623	up	5e-05	9.93302e-05	OsFBL44 - F-box domain and LRR containing protein, expressed
LOC_Os01g71760	LOC_Os01g71760	Chr1:41570749-41573307	1.88904	0.10162	-4.21639	down	0.0023	0.00379444	amino acid permease family protein, putative, expressed
LOC_Os04g29090	LOC_Os04g29090	Chr4:17258835-17263132	17.2855	3.24947	-2.41129	down	5e-05	9.93302e-05	FAD-binding and arabino-lactone oxidase domains containing protein, putative, expressed
LOC_Os10g34920	LOC_Os10g34920	Chr10:18637488-18638521	2.64134	0.165644	-3.99511	down	0.0015	0.00253241	secretory protein, putative, expressed
LOC_Os08g33440	LOC_Os08g33440	Chr8:20858723-20862259	6.13187	49.0091	2.99865	up	5e-05	9.93302e-05	2-oxo acid dehydrogenases acyltransferase domain containing protein, expressed
LOC_Os10g04290	LOC_Os10g04290	Chr10:2018954-2032385	0.765273	4.08757	2.4172	up	5e-05	9.93302e-05	transposon protein, putative, CACTA, En/Spm sub-class, expressed
LOC_Os05g50500	LOC_Os05g50500	Chr5:28957486-28958718	8.43436	28.8063	1.77203	up	5e-05	9.93302e-05	secretory protein, putative, expressed
LOC_Os03g44580	LOC_Os03g44580	Chr3:25101779-25104610	17.4911	36.3095	1.05373	up	5e-05	9.93302e-05	DNA binding protein, putative, expressed
LOC_Os03g62270	LOC_Os03g62270	Chr3:35266201-35269749	7.56011	3.69247	-1.03382	down	5e-05	9.93302e-05	MATE efflux family protein, putative, expressed
LOC_Os08g23810	LOC_Os08g23810	Chr8:14414335-14418996	3.93952	78.2933	4.3128	up	5e-05	9.93302e-05	enoyl-acyl-carrier-protein reductase NADH, chloroplast precursor, expressed
LOC_Os06g40460	LOC_Os06g40460	Chr6:24102948-24108381	7.61252	11.2141	0.558868	up	0.00045	0.000810627	expressed protein
LOC_Os07g35870	LOC_Os07g35870	Chr7:21466735-21469857	57.8063	36.2513	-0.673196	down	5e-05	9.93302e-05	basic helix-loop-helix DND-binding domain containing protein, expressed
LOC_Os02g08520	LOC_Os02g08520	Chr2:4599037-4601200	11.3665	19.1441	0.752111	up	0.00025	0.000462956	peptidase, T1 family, putative, expressed
LOC_Os05g11750	LOC_Os05g11750	Chr5:6666497-6671971	0.289131	14.2964	5.62779	up	5e-05	9.93302e-05	protein kinase, putative, expressed
LOC_Os01g43020	LOC_Os01g43020	Chr1:24498790-24504856	20.5385	33.0894	0.688038	up	5e-05	9.93302e-05	CTP synthase, putative, expressed
LOC_Os11g45250	LOC_Os11g45250	Chr11:27383515-27388433	1.08268	2.84861	1.39565	up	5e-05	9.93302e-05	ribonucleases P/MRP protein subunit POP1 containing protein, expressed
LOC_Os04g47555	LOC_Os04g47555	Chr4:28201347-28202402	0.518465	0.956364	0.883313	up	0.0528	0.0703325	expressed protein
LOC_Os09g38670	LOC_Os09g38670	Chr9:22233616-22235974	38.7608	4.68498	-3.04848	down	5e-05	9.93302e-05	thioredoxin, putative, expressed
LOC_Os11g02670	LOC_Os11g02670	Chr11:856473-860982	3.39814	2.92176	-0.217906	down	0.2206	0.25997	zinc finger, C3HC4 type domain containing protein, expressed
LOC_Os08g33660	LOC_Os08g33660	Chr8:21019369-21021463	0.47186	31.6639	6.06834	up	5e-05	9.93302e-05	MYB family transcription factor, putative, expressed
LOC_Os10g18890	LOC_Os10g18890	Chr10:9624706-9628561	5.51105	7.35337	0.41608	up	0.03945	0.0537646	HNH endonuclease domain-containing protein, putative, expressed
LOC_Os12g32280	LOC_Os12g32280	Chr12:19488027-19492689	19.1532	17.7007	-0.113777	down	0.56265	0.603306	SWIB/MDM2 domain containing protein, expressed
LOC_Os07g35130	LOC_Os07g35130	Chr7:21041405-21043393	1.30979	3.67732	1.48932	up	5e-05	9.93302e-05	OsFBX240 - F-box domain containing protein, expressed
LOC_Os02g10690	LOC_Os02g10690	Chr2:5623351-5627373	5.64459	48.5736	3.10523	up	5e-05	9.93302e-05	targeting protein for Xklp2, putative, expressed
LOC_Os01g49890	LOC_Os01g49890	Chr1:28653962-28655948	47.4432	19.8905	-1.25412	down	5e-05	9.93302e-05	threonine synthase, chloroplast precursor, putative, expressed
LOC_Os08g14360	LOC_Os08g14360	Chr8:8613745-8615699	2.58246	2.70545	0.0671202	up	0.79095	0.814745	expressed protein
LOC_Os02g57840	LOC_Os02g57840	Chr2:35424001-35425624	0.427737	3.08102	2.84861	up	5e-05	9.93302e-05	remorin C-terminal domain containing protein, putative, expressed
LOC_Os06g43670	LOC_Os06g43670	Chr6:26279803-26292345	6.0988	4.06828	-0.584108	down	0.00025	0.000462956	Leucine Rich Repeat family protein, expressed
LOC_Os08g37030	LOC_Os08g37030	Chr8:23408420-23409662	4.89591	3.40081	-0.525702	down	0.02985	0.0414924	gibberellin receptor GID1L2, putative, expressed
LOC_Os01g57599	LOC_Os01g57599	Chr1:33302678-33304543	10.1761	0.905289	-3.49067	down	5e-05	9.93302e-05	retrotransposon protein, putative, unclassified, expressed
LOC_Os07g16150	LOC_Os07g16150	Chr7:9405826-9407220	12.5637	6.80842	-0.883868	down	0.00025	0.000462956	expressed protein
LOC_Os01g65150	LOC_Os01g65150	Chr1:37814672-37816775	0.971632	0.192584	-2.33492	down	0.0003	0.000551512	proton-dependent oligopeptide transport, putative, expressed
LOC_Os05g41610	LOC_Os05g41610	Chr5:24371211-24374703	55.2222	35.6234	-0.632425	down	5e-05	9.93302e-05	glycosyl hydrolases family 17, putative, expressed
LOC_Os07g20420	LOC_Os07g20420	Chr7:11788918-11792494	1.69446	2.14393	0.339436	up	0.1307	0.162454	tetratricopeptide-like helical, putative, expressed
LOC_Os06g50840	LOC_Os06g50840	Chr6:30762487-30768201	23.7521	32.2481	0.441154	up	0.0038	0.00606245	zinc finger family protein, putative, expressed
LOC_Os11g05470	LOC_Os11g05470	Chr11:2452524-2454103	0.26326	1.68963	2.68215	up	5e-05	9.93302e-05	RCN1 Centroradialis-like1 homogous to TFL1 gene; contains Pfam profile PF01161: Phosphatidylethanolamine-binding protein, expressed
LOC_Os07g30790	LOC_Os07g30790	Chr7:18222514-18228417	11.5794	19.1542	0.7261	up	5e-05	9.93302e-05	ubiquinol-cytochrome C chaperone family protein, putative, expressed
LOC_Os04g43220	LOC_Os04g43220	Chr4:25573547-25579680	24.9656	15.7433	-0.665203	down	5e-05	9.93302e-05	zinc finger, C3HC4 type domain containing protein, expressed
LOC_Os03g63770	LOC_Os03g63770	Chr3:36001918-36007540	94.5414	69.884	-0.435983	down	0.0118	0.0175082	RCD1, putative, expressed
LOC_Os03g24590	LOC_Os03g24590	Chr3:14006154-14007356	137.129	11.6307	-3.55952	down	5e-05	9.93302e-05	mTERF domain containing protein, expressed
LOC_Os05g12808	LOC_Os05g12808	Chr5:7356781-7357669	0.1848	3.02946	4.03502	up	0.00765	0.0116935	DUF623 domain containing protein, expressed
LOC_Os01g47360	LOC_Os01g47360	Chr1:27055959-27056849	0	0.765746	inf	up	5e-05	9.93302e-05	GATA zinc finger domain containing protein, expressed
LOC_Os07g32950	LOC_Os07g32950	Chr7:19692303-19695407	1.13017	1.35094	0.257429	up	0.3436	0.387186	dnaJ C terminal region family protein, expressed
LOC_Os08g37760	LOC_Os08g37760	Chr8:23921005-23922677	3.99623	2.62383	-0.606968	down	0.015	0.0218716	zinc finger, C3HC4 type domain containing protein, expressed
LOC_Os08g37810	LOC_Os08g37810	Chr8:23951362-23953011	25.4374	29.0715	0.192652	up	0.21625	0.255439	transcription factor like protein, putative, expressed
LOC_Os05g11060	LOC_Os05g11060	Chr5:6191143-6196093	2.58696	13.1564	2.34643	up	5e-05	9.93302e-05	galactosyltransferase family protein, putative, expressed
LOC_Os09g09470	LOC_Os09g09470	Chr9:5094690-5102650	1.62792	11.6006	2.8331	up	5e-05	9.93302e-05	WD domain, G-beta repeat domain containing protein, expressed
LOC_Os02g58540	LOC_Os02g58540	Chr2:35783283-35784146	10.3724	2.85311	-1.86215	down	5e-05	9.93302e-05	RING-H2 finger protein, putative, expressed
LOC_Os10g21930	LOC_Os10g21930	Chr10:11300729-11303664	35.7824	12.3312	-1.53694	down	5e-05	9.93302e-05	OsFBK21 - F-box domain and kelch repeat containing protein, expressed
LOC_Os02g06340	LOC_Os02g06340	Chr2:3166573-3170816	2.68205	22.191	3.04857	up	5e-05	9.93302e-05	EH domain-containing protein 1, putative, expressed
LOC_Os06g51490	LOC_Os06g51490	Chr6:31184910-31187612	23.9991	19.8749	-0.272032	down	0.0919	0.117657	PHD-finger domain containing protein, putative, expressed
LOC_Os08g38790	LOC_Os08g38790	Chr8:24520809-24523059	0.389788	2.05124	2.39574	up	0.0001	0.000193606	expressed protein
LOC_Os06g01350	LOC_Os06g01350	Chr6:212912-214728	4.06626	2.65435	-0.615345	down	0.0074	0.0113351	transferase family protein, putative, expressed
LOC_Os03g12430	LOC_Os03g12430	Chr3:6563353-6565219	5.09051	7.07636	0.475198	up	0.0108	0.0161376	PPR repeat containing protein, putative, expressed
LOC_Os03g54980	LOC_Os03g54980	Chr3:31255951-31259409	94.5892	98.5499	0.0591797	up	0.689	0.721539	expressed protein
LOC_Os03g06350	LOC_Os03g06350	Chr3:3178091-3179590	6.76187	14.0405	1.0541	up	5e-05	9.93302e-05	DUF623 domain containing protein, expressed
LOC_Os01g58280	LOC_Os01g58280	Chr1:33684777-33688225	38.2443	0.884639	-5.43401	down	5e-05	9.93302e-05	OsSub8 - Putative Subtilisin homologue, expressed
LOC_Os06g44170	LOC_Os06g44170	Chr6:26650126-26652370	44.8781	3.09754	-3.85681	down	5e-05	9.93302e-05	NAD dependent epimerase/dehydratase family protein, putative, expressed
LOC_Os05g05910	LOC_Os05g05910	Chr5:2964525-2966688	0.249492	0.56479	1.17872	up	0.00885	0.0134098	retrotransposon protein, putative, unclassified, expressed
LOC_Os01g49026	LOC_Os01g49026	Chr1:28173826-28176118	99.5167	138.903	0.481068	up	0.0155	0.0225413	transmembrane protein 93, putative, expressed
LOC_Os11g10460	LOC_Os11g10460	Chr11:5699784-5702109	0.620753	65.2843	6.71657	up	5e-05	9.93302e-05	peroxidase precursor, putative, expressed
LOC_Os11g34370	LOC_Os11g34370	Chr11:20144590-20147936	15.2037	7.12614	-1.09323	down	5e-05	9.93302e-05	phospholipase, patatin family, putative, expressed
LOC_Os09g35760	LOC_Os09g35760	Chr9:20567981-20574897	22.7542	38.5344	0.760015	up	5e-05	9.93302e-05	homeobox and START domains containing protein, putative, expressed
LOC_Os07g12250	LOC_Os07g12250	Chr7:6864678-6866876	36.6878	87.041	1.24639	up	5e-05	9.93302e-05	ribosomal protein L24, putative, expressed
LOC_Os08g30850	LOC_Os08g30850	Chr8:19043749-19047059	0.165693	0.494591	1.57772	up	0.00035	0.00063784	YDG/SRA domain containing protein, expressed
LOC_Os05g41210	LOC_Os05g41210	Chr5:24132440-24134899	179.659	400.801	1.15763	up	5e-05	9.93302e-05	OsCam2 - Calmodulin, expressed
LOC_Os02g36770	LOC_Os02g36770	Chr2:22174922-22178701	1.10667	0.601639	-0.879258	down	0.00415	0.00658564	galactosyltransferase family protein, putative, expressed
LOC_Os02g49680	LOC_Os02g49680	Chr2:30361875-30363745	289.331	101.065	-1.51743	down	5e-05	9.93302e-05	arsenate reductase, putative, expressed
LOC_Os04g32690	LOC_Os04g32690	Chr4:19695367-19709974	9.10681	8.43527	-0.110511	down	0.47185	0.515053	expressed protein
LOC_Os03g44636	LOC_Os03g44636	Chr3:25135529-25136081	1.18112	0	#NAME?	down	5e-05	9.93302e-05	zinc finger, C3HC4 type domain containing protein, expressed
LOC_Os10g21192	LOC_Os10g21192	Chr10:10807275-10808337	16.9577	0.286066	-5.88945	down	5e-05	9.93302e-05	photosystem Q, putative, expressed
LOC_Os06g40190	LOC_Os06g40190	Chr6:23928701-23932372	20.0411	26.753	0.416735	up	0.0055	0.00858172	phospholipase D, putative, expressed
LOC_Os02g35600	LOC_Os02g35600	Chr2:21413883-21417221	56.7392	70.9942	0.323357	up	0.0305	0.0423302	PHD finger protein, putative, expressed
LOC_Os12g22760	LOC_Os12g22760	Chr12:12845189-12851765	12.298	12.5796	0.0326597	up	0.84455	0.863085	expressed protein
LOC_Os12g37415	LOC_Os12g37415	Chr12:22967364-22968660	119.342	105.046	-0.184088	down	0.858	0.875408	expressed protein
LOC_Os08g35210	LOC_Os08g35210	Chr8:22210680-22227487	10.4951	10.3678	-0.0176156	down	0.92675	0.936037	ferric reductase, putative, expressed
LOC_Os04g09720	LOC_Os04g09720	Chr4:5207941-5216582	1.84818	3.08239	0.737943	up	0.00195	0.00324508	OsSCP22 - Putative Serine Carboxypeptidase homologue, expressed
LOC_Os09g23280	LOC_Os09g23280	Chr9:13813670-13816759	13.5022	15.7412	0.221355	up	0.18855	0.22601	pyrrolidone-carboxylate peptidase, putative, expressed
LOC_Os04g38740	LOC_Os04g38740	Chr4:23024021-23026644	0.0857692	7.53448	6.45691	up	0.02065	0.0294658	MYB family transcription factor, putative, expressed
LOC_Os12g04480	LOC_Os12g04480	Chr12:1905847-1909152	10.5923	19.6559	0.891941	up	5e-05	9.93302e-05	cytochrome P450, putative, expressed
LOC_Os08g41430	LOC_Os08g41430	Chr8:26159871-26161589	0.954806	0.304386	-1.64931	down	0.06495	0.0853548	LRR receptor kinase, putative, expressed
LOC_Os01g12340	LOC_Os01g12340	Chr1:6735757-6746298	3.83052	1.50522	-1.34757	down	5e-05	9.93302e-05	retrotransposon protein, putative, unclassified, expressed
LOC_Os02g51180	LOC_Os02g51180	Chr2:31309753-31312862	10.1601	20.9912	1.04687	up	5e-05	9.93302e-05	cullin, putative, expressed
LOC_Os05g25780	LOC_Os05g25780	Chr5:14997858-15000770	6.26078	6.41838	0.0358673	up	0.8382	0.857574	rhodanese-like domain containing protein, putative, expressed
LOC_Os03g63260	LOC_Os03g63260	Chr3:35741791-35748174	1.34793	2.07774	0.624271	up	0.00275	0.00447813	pentatricopeptide, putative, expressed
LOC_Os09g26460	LOC_Os09g26460	Chr9:15984330-15991063	8.4158	1.84857	-2.18669	down	5e-05	9.93302e-05	protein binding protein, putative, expressed
LOC_Os05g09370	LOC_Os05g09370	Chr5:5254245-5262152	18.5941	25.8896	0.477529	up	0.00335	0.00539033	kinase, pfkB family, putative, expressed
LOC_Os05g32310	LOC_Os05g32310	Chr5:18838332-18840821	48.3015	67.0709	0.473618	up	0.0022	0.00363564	LSM domain containing protein, expressed
LOC_Os09g10960	LOC_Os09g10960	Chr9:6037879-6049276	6.90892	10.1052	0.548559	up	0.0005	0.000895225	SWP, putative, expressed
LOC_Os02g48190	LOC_Os02g48190	Chr2:29502649-29506701	6.44212	24.0366	1.89963	up	5e-05	9.93302e-05	expressed protein
LOC_Os07g01200	LOC_Os07g01200	Chr7:115438-118055	3.35164	3.65763	0.126042	up	0.5414	0.583233	tetraacyldisaccharide 4-kinase, putative, expressed
LOC_Os12g31480	LOC_Os12g31480	Chr12:18932889-18936126	9.24561	11.6523	0.333778	up	0.0436	0.0590678	GPI mannosyltransferase 2, putative, expressed
LOC_Os06g51050	LOC_Os06g51050	Chr6:30887214-30888471	5.76753	2.84092	-1.02159	down	5e-05	9.93302e-05	CHIT7 - Chitinase family protein precursor, expressed
LOC_Os11g05690	LOC_Os11g05690	Chr11:2596487-2602747	2.75247	0.89462	-1.62138	down	5e-05	9.93302e-05	amino acid permease family protein, putative, expressed
LOC_Os02g30080	LOC_Os02g30080	Chr2:17862193-17866853	1.29138	27.6814	4.42193	up	5e-05	9.93302e-05	cytochrome P450, putative, expressed
LOC_Os10g33040	LOC_Os10g33040	Chr10:17312260-17317922	0.855675	3.33969	1.96458	up	5e-05	9.93302e-05	receptor-like protein kinase precursor, putative, expressed
LOC_Os01g25710	LOC_Os01g25710	Chr1:14571836-14581967	5.78277	2.22773	-1.37618	down	5e-05	9.93302e-05	transposon protein, putative, CACTA, En/Spm sub-class, expressed
LOC_Os04g43040	LOC_Os04g43040	Chr4:25468584-25471556	12.6718	13.1729	0.0559484	up	0.74315	0.771412	expressed protein
LOC_Os06g08890	LOC_Os06g08890	Chr6:4472341-4476668	2.35883	2.32229	-0.0225254	down	0.90755	0.919356	glutamate receptor 3.4 precursor, putative, expressed
LOC_Os12g07010	LOC_Os12g07010	Chr12:3429219-3431784	65.2043	224.289	1.78232	up	5e-05	9.93302e-05	ribosomal protein L3, putative, expressed
LOC_Os08g41280	LOC_Os08g41280	Chr8:26072175-26074779	89.0458	47.3912	-0.909928	down	5e-05	9.93302e-05	membrane protein, putative, expressed
LOC_Os08g01310	LOC_Os08g01310	Chr8:195812-200431	7.32872	45.9335	2.64791	up	5e-05	9.93302e-05	phospholipase C, putative, expressed
LOC_Os04g04254	LOC_Os04g04254	Chr4:1985633-1997948	14.4479	21.1595	0.55044	up	0.0001	0.000193606	sterol 3-beta-glucosyltransferase, putative, expressed
LOC_Os11g06300	LOC_Os11g06300	Chr11:3023704-3025129	3.92583	1.49349	-1.39431	down	5e-05	9.93302e-05	expressed protein
LOC_Os04g48030	LOC_Os04g48030	Chr4:28574410-28576248	3.98349	3.9688	-0.00532808	down	0.97935	0.981838	heat stress transcription factor B-1, putative, expressed
LOC_Os09g26960	LOC_Os09g26960	Chr9:16387700-16390415	125.238	60.1984	-1.05688	down	5e-05	9.93302e-05	cytochrome P450, putative, expressed
LOC_Os04g03180	LOC_Os04g03180	Chr4:1329655-1336698	2.88246	0.730636	-1.98008	down	5e-05	9.93302e-05	disease resistance protein, putative, expressed
LOC_Os02g02850	LOC_Os02g02850	Chr2:1086157-1089626	7.78698	9.58213	0.299284	up	0.0748	0.0973596	bifunctional protein folD, putative, expressed
LOC_Os06g02530	LOC_Os06g02530	Chr6:875371-876367	4.14158	96.1472	4.53699	up	5e-05	9.93302e-05	expressed protein
LOC_Os06g13050	LOC_Os06g13050	Chr6:7148960-7158822	11.4023	9.13724	-0.319498	down	0.0416	0.0565029	peroxidase family protein, expressed
LOC_Os06g43560	LOC_Os06g43560	Chr6:26189971-26198119	11.074	13.0255	0.23417	up	0.12365	0.154524	phox domain-containing protein, putative, expressed
LOC_Os03g08170	LOC_Os03g08170	Chr3:4173177-4179255	8.57144	4.38041	-0.968473	down	5e-05	9.93302e-05	protein kinase APK1B, chloroplast precursor, putative, expressed
LOC_Os02g39360	LOC_Os02g39360	Chr2:23759213-23760557	460.266	116.742	-1.97915	down	5e-05	9.93302e-05	B-box zinc finger family protein, putative, expressed
LOC_Os05g45610	LOC_Os05g45610	Chr5:26435345-26435603	2.5384	3.79428	0.579907	up	0.52525	0.567305	expressed protein
LOC_Os01g51260	LOC_Os01g51260	Chr1:29469564-29471507	0.016922	3.41539	7.657	up	0.2366	0.276253	MYB family transcription factor, putative, expressed
LOC_Os06g01960	LOC_Os06g01960	Chr6:533473-535604	1.36006	4.92718	1.8571	up	5e-05	9.93302e-05	retrotransposon protein, putative, unclassified, expressed
LOC_Os01g23620	LOC_Os01g23620	Chr1:13286102-13288466	56.6982	129.44	1.19091	up	5e-05	9.93302e-05	miro, putative, expressed
LOC_Os12g21720	LOC_Os12g21720	Chr12:12212616-12214414	2.39754	1.51348	-0.663684	down	0.0155	0.0225413	retrotransposon protein, putative, unclassified, expressed
LOC_Os08g12840	LOC_Os08g12840	Chr8:7610694-7614807	2.51298	17.0043	2.75843	up	5e-05	9.93302e-05	FabA-like domain containing protein, expressed
LOC_Os02g43080	LOC_Os02g43080	Chr2:25940340-25944110	5.05824	7.11104	0.491425	up	0.0038	0.00606245	PPR repeat domain containing protein, putative, expressed
LOC_Os06g07200	LOC_Os06g07200	Chr6:3445018-3448344	21.3239	4.86549	-2.13181	down	5e-05	9.93302e-05	syntaxin, putative, expressed
LOC_Os12g38920	LOC_Os12g38920	Chr12:23931314-23935728	12.0935	18.8474	0.640132	up	0.0001	0.000193606	heparanase-like protein precursor, putative, expressed
LOC_Os06g22550	LOC_Os06g22550	Chr6:13101543-13112981	7.7512	13.6402	0.815375	up	5e-05	9.93302e-05	transducin family protein, putative, expressed
LOC_Os11g24500	LOC_Os11g24500	Chr11:13969952-13971084	4.16407	3.10574	-0.423058	down	0.19265	0.230556	expressed protein
LOC_Os08g41830	LOC_Os08g41830	Chr8:26417742-26424002	87.0235	39.2756	-1.14777	down	5e-05	9.93302e-05	sulfite oxidase, putative, expressed
LOC_Os01g05970	LOC_Os01g05970	Chr1:2844428-2858134	44.8714	254.213	2.50217	up	5e-05	9.93302e-05	OsFBO1 - F-box and other domain containing protein, expressed
LOC_Os08g01110	LOC_Os08g01110	Chr8:78197-84427	8.3024	10.9112	0.394204	up	0.01665	0.0240814	expressed protein
LOC_Os03g61270	LOC_Os03g61270	Chr3:34792024-34793869	0.402674	0.586118	0.541579	up	0.18245	0.219387	OsMan04 - Endo-Beta-Mannanase, expressed
LOC_Os04g40550	LOC_Os04g40550	Chr4:24077808-24079933	0.262848	6.40023	4.60582	up	0.0017	0.00285146	expressed protein
LOC_Os02g10840	LOC_Os02g10840	Chr2:5750294-5753704	4.28102	4.93549	0.20524	up	0.4218	0.465748	transposon protein, putative, unclassified, expressed
LOC_Os02g01275	LOC_Os02g01275	Chr2:152787-153882	4.88429	3.88113	-0.331675	down	0.1753	0.211532	expressed protein
LOC_Os07g29430	LOC_Os07g29430	Chr7:17274871-17275486	1.05217	3.05948	1.53991	up	0.002	0.00332424	expressed protein
LOC_Os03g25550	LOC_Os03g25550	Chr3:14598167-14599572	0.254095	7.83972	4.94736	up	5e-05	9.93302e-05	myb-like DNA-binding domain containing protein, putative, expressed
LOC_Os10g02300	LOC_Os10g02300	Chr10:824622-826309	4.51659	0.891409	-2.34108	down	5e-05	9.93302e-05	uncharacterized Cys-rich domain containing protein, putative, expressed
LOC_Os01g12530	LOC_Os01g12530	Chr1:6889350-6896414	40.0243	34.3015	-0.222604	down	0.35185	0.395583	smr domain containing protein, expressed
LOC_Os11g06190	LOC_Os11g06190	Chr11:2953068-2958811	4.23116	5.95122	0.492133	up	0.00365	0.00583875	expressed protein
LOC_Os05g02880	LOC_Os05g02880	Chr5:1045876-1049365	31.0388	63.6162	1.03532	up	5e-05	9.93302e-05	splicing factor, arginine/serine-rich 7, putative, expressed
LOC_Os10g40540	LOC_Os10g40540	Chr10:21700720-21704799	9.7997	13.6961	0.482956	up	0.00395	0.00628367	enoyl-CoA hydratase/isomerase family protein, putative, expressed
LOC_Os06g42030	LOC_Os06g42030	Chr6:25231213-25242965	9.64055	3.99509	-1.27089	down	5e-05	9.93302e-05	potassium transporter, putative, expressed
LOC_Os02g48100	LOC_Os02g48100	Chr2:29447863-29451446	7.6458	7.62172	-0.00455085	down	0.981	0.983196	DEAD-box ATP-dependent RNA helicase, putative, expressed
LOC_Os01g54510	LOC_Os01g54510	Chr1:31349611-31353161	16.12	17.0596	0.0817369	up	0.5937	0.632927	MAC/Perforin domain containing protein, putative, expressed
LOC_Os09g26554	LOC_Os09g26554	Chr9:16074880-16078436	7.75122	28.3763	1.87219	up	5e-05	9.93302e-05	expressed protein
LOC_Os01g59900	LOC_Os01g59900	Chr1:34636150-34642998	34.8477	40.3544	0.211663	up	0.17195	0.207877	expressed protein
LOC_Os02g52510	LOC_Os02g52510	Chr2:32125276-32134832	0.234357	3.58513	3.93524	up	5e-05	9.93302e-05	SNF2 family N-terminal domain containing protein, expressed
LOC_Os03g37730	LOC_Os03g37730	Chr3:20923580-20925515	22.6843	31.3022	0.464568	up	0.0064	0.00989384	expressed protein
LOC_Os02g52860	LOC_Os02g52860	Chr2:32319363-32323332	88.7616	178.734	1.0098	up	5e-05	9.93302e-05	phosphate carrier protein, mitochondrial precursor, putative, expressed
LOC_Os05g04550	LOC_Os05g04550	Chr5:2113593-2117305	17.5014	6.60887	-1.405	down	5e-05	9.93302e-05	CAMK_KIN1/SNF1/Nim1_like.3 - CAMK includes calcium/calmodulin depedent protein kinases, expressed
LOC_Os06g15390	LOC_Os06g15390	Chr6:8745255-8746006	10.0429	3.93914	-1.35023	down	5e-05	9.93302e-05	acylphosphatase, putative, expressed
LOC_Os02g58260	LOC_Os02g58260	Chr2:35660962-35663483	21.1039	7.82409	-1.43151	down	5e-05	9.93302e-05	metallo-beta-lactamase family protein, putative, expressed
LOC_Os10g26680	LOC_Os10g26680	Chr10:13932901-13935299	30.8865	19.5796	-0.657626	down	0.0001	0.000193606	pectinesterase, putative, expressed
LOC_Os10g37290	LOC_Os10g37290	Chr10:19971804-19972640	5.31305	1.79637	-1.56446	down	5e-05	9.93302e-05	DEFL6 - Defensin and Defensin-like DEFL family, expressed
LOC_Os11g35030	LOC_Os11g35030	Chr11:20521764-20525365	0.911914	7.29419	2.99978	up	5e-05	9.93302e-05	growth regulating factor protein, putative, expressed
LOC_Os07g37700	LOC_Os07g37700	Chr7:22602064-22602295	3.53318	167.641	5.56826	up	0.20595	0.244475	expressed protein
LOC_Os11g39130	LOC_Os11g39130	Chr11:23291053-23294563	35.5197	39.0462	0.136561	up	0.36345	0.407248	zinc finger, C3HC4 type family protein, expressed
LOC_Os01g58080	LOC_Os01g58080	Chr1:33593743-33597339	5.01731	15.8026	1.65517	up	5e-05	9.93302e-05	membrane-associated salt-inducible protein, putative, expressed
LOC_Os03g13750	LOC_Os03g13750	Chr3:7445989-7449611	55.8119	70.8456	0.344105	up	0.02295	0.0324731	erwinia induced protein 2, putative, expressed
LOC_Os01g54670	LOC_Os01g54670	Chr1:31453331-31457551	8.17738	17.3237	1.08304	up	5e-05	9.93302e-05	coiled-coil domain-containing protein 25, putative, expressed
LOC_Os08g34060	LOC_Os08g34060	Chr8:21337592-21354581	23.6426	17.0705	-0.469884	down	0.0026	0.0042529	DUF1336 domain containing protein, expressed
LOC_Os01g44220	LOC_Os01g44220	Chr1:25353768-25362199	20.1044	13.4526	-0.579626	down	0.0001	0.000193606	glucose-1-phosphate adenylyltransferase large subunit, chloroplast precursor, putative, expressed
LOC_Os09g39200	LOC_Os09g39200	Chr9:22513505-22517201	17.0197	20.766	0.287016	up	0.063	0.082942	expressed protein
LOC_Os07g03240	LOC_Os07g03240	Chr7:1281378-1285075	7.71395	25.1063	1.70251	up	5e-05	9.93302e-05	RNA recognition motif containing protein, putative, expressed
LOC_Os03g13000	LOC_Os03g13000	Chr3:7022843-7026175	21.7701	16.0333	-0.441278	down	0.00905	0.0136879	GTP-binding protein, putative, expressed
LOC_Os05g34130	LOC_Os05g34130	Chr5:20178222-20180152	4.29855	22.4969	2.38781	up	5e-05	9.93302e-05	expressed protein
LOC_Os07g02700	LOC_Os07g02700	Chr7:976320-976749	0.388889	1.1285	1.53697	up	0.08255	0.106571	DUF538 domain containing protein, putative, expressed
LOC_Os03g55050	LOC_Os03g55050	Chr3:31302707-31305227	1.94038	0.790925	-1.29472	down	5e-05	9.93302e-05	UDP-glucoronosyl and UDP-glucosyl transferase domain containing protein, expressed
LOC_Os12g17910	LOC_Os12g17910	Chr12:10293566-10297912	180.495	125.226	-0.527428	down	0.0039	0.00620795	T-complex protein, putative, expressed
LOC_Os01g38620	LOC_Os01g38620	Chr1:21698948-21704210	112.107	127.41	0.184592	up	0.23945	0.279063	3-5 exonuclease/ nucleic acid binding protein, putative, expressed
LOC_Os01g59520	LOC_Os01g59520	Chr1:34417076-34420330	6.29809	10.2631	0.704484	up	0.00015	0.000285145	cupin, RmlC-type, putative, expressed
LOC_Os01g26310	LOC_Os01g26310	Chr1:14914818-14915748	3.22356	0.362562	-3.15235	down	5e-05	9.93302e-05	wall-associated kinase-like 2, putative, expressed
LOC_Os03g46400	LOC_Os03g46400	Chr3:26234212-26240763	0.645785	0.754503	0.224472	up	0.8305	0.850668	UDP-glucoronosyl and UDP-glucosyl transferase domain containing protein, expressed
LOC_Os09g25580	LOC_Os09g25580	Chr9:15349071-15355640	24.0722	32.2195	0.420568	up	0.0067	0.0103302	monogalactosyldiacylglycerol synthase, putative, expressed
LOC_Os03g07110	LOC_Os03g07110	Chr3:3630772-3635525	2.20326	3.29223	0.579424	up	0.003	0.00485805	calmodulin-binding protein, putative, expressed
LOC_Os02g03700	LOC_Os02g03700	Chr2:1550672-1553359	20.9741	23.8944	0.188062	up	0.2166	0.255813	expressed protein
LOC_Os01g55940	LOC_Os01g55940	Chr1:32221375-32225123	1.16072	0.00766809	-7.24194	down	0.22075	0.260002	OsGH3.2 - Probable indole-3-acetic acid-amido synthetase, expressed
LOC_Os04g33440	LOC_Os04g33440	Chr4:20224554-20226415	31.1904	28.2996	-0.140318	down	0.3979	0.441957	DNA-binding protein S1FA, putative, expressed
LOC_Os03g19010	LOC_Os03g19010	Chr3:10647658-10648869	13.147	6.8378	-0.94313	down	5e-05	9.93302e-05	peroxisomal biogenesis factor 11, putative, expressed
LOC_Os11g05860	LOC_Os11g05860	Chr11:2738388-2739467	278.983	215.568	-0.372036	down	0.018	0.025894	harpin-induced protein 1 domain containing protein, expressed
LOC_Os02g49050	LOC_Os02g49050	Chr2:29984553-29987659	14.7553	37.4838	1.34504	up	5e-05	9.93302e-05	transmembrane 9 superfamily member, putative, expressed
LOC_Os06g21750	LOC_Os06g21750	Chr6:12570436-12571080	13.5484	10.9125	-0.312141	down	0.44345	0.487251	expressed protein
LOC_Os12g08810	LOC_Os12g08810	Chr12:4532921-4537231	731.156	142.092	-2.36336	down	5e-05	9.93302e-05	VTC2, putative, expressed
LOC_Os04g53740	LOC_Os04g53740	Chr4:32019369-32022727	12.7768	19.25	0.591332	up	0.0002	0.000375048	thioredoxin, putative, expressed
LOC_Os04g49430	LOC_Os04g49430	Chr4:29493927-29498951	1.40649	2.97394	1.08028	up	5e-05	9.93302e-05	ZR1 protein, putative, expressed
LOC_Os11g46200	LOC_Os11g46200	Chr11:27978367-27983597	1.08059	0.496116	-1.12306	down	0.0001	0.000193606	Leucine Rich Repeat family protein, expressed
LOC_Os06g34790	LOC_Os06g34790	Chr6:20223848-20224795	117.767	415.051	1.81736	up	5e-05	9.93302e-05	DUF538 domain containing protein, putative, expressed
LOC_Os06g41770	LOC_Os06g41770	Chr6:25041771-25044111	25.6847	16.0216	-0.680893	down	5e-05	9.93302e-05	bZIP transcription factor domain containing protein, expressed
LOC_Os12g43750	LOC_Os12g43750	Chr12:27172836-27173910	4.16528	2.58804	-0.686557	down	0.0089	0.0134794	expressed protein
LOC_Os06g03380	LOC_Os06g03380	Chr6:1289046-1291621	0	11.0932	inf	up	5e-05	9.93302e-05	expressed protein
LOC_Os10g26540	LOC_Os10g26540	Chr10:13833332-13836254	66.2507	21.1929	-1.64435	down	5e-05	9.93302e-05	expressed protein
LOC_Os06g36050	LOC_Os06g36050	Chr6:21066258-21069930	13.5954	49.4514	1.8629	up	5e-05	9.93302e-05	expressed protein
LOC_Os08g40990	LOC_Os08g40990	Chr8:25930878-25934033	1.19952	0.140541	-3.0934	down	5e-05	9.93302e-05	receptor-like protein kinase 1, putative, expressed
LOC_Os07g38400	LOC_Os07g38400	Chr7:23081176-23085154	10.5701	14.6318	0.469117	up	0.00415	0.00658564	transporter family protein, putative, expressed
LOC_Os05g25260	LOC_Os05g25260	Chr5:14662778-14664671	8.10044	12.1024	0.579216	up	0.0009	0.00156624	AP2 domain containing protein, expressed
LOC_Os04g50760	LOC_Os04g50760	Chr4:30022735-30026167	0.278044	1.54432	2.47359	up	5e-05	9.93302e-05	ara54-like RING finger protein, putative, expressed
LOC_Os07g14280	LOC_Os07g14280	Chr7:8143509-8145925	16.1952	46.0296	1.507	up	5e-05	9.93302e-05	WD domain, G-beta repeat domain containing protein, expressed
LOC_Os03g21210	LOC_Os03g21210	Chr3:12104080-12108434	2.69585	17.1348	2.66812	up	5e-05	9.93302e-05	endoglucanase, putative, expressed
LOC_Os03g29920	LOC_Os03g29920	Chr3:17046918-17049240	43.5352	37.3432	-0.221337	down	0.1661	0.201822	proline-rich protein, putative, expressed
LOC_Os02g28810	LOC_Os02g28810	Chr2:17035681-17037903	14.3654	43.1592	1.58707	up	5e-05	9.93302e-05	ribosomal protein, putative, expressed
LOC_Os08g31660	LOC_Os08g31660	Chr8:19610443-19612183	1.76314	2.88596	0.710902	up	0.00695	0.0106951	VQ domain containing protein, putative, expressed
LOC_Os03g21080	LOC_Os03g21080	Chr3:12001287-12007841	8.32079	90.1424	3.43741	up	5e-05	9.93302e-05	guanine nucleotide exchange factor, putative, expressed
LOC_Os09g04310	LOC_Os09g04310	Chr9:2293403-2294675	6.93988	1.04626	-2.72966	down	5e-05	9.93302e-05	expressed protein
LOC_Os02g52670	LOC_Os02g52670	Chr2:32204391-32205335	1.21311	0.493795	-1.29672	down	0.0149	0.0217421	AP2 domain containing protein, expressed
LOC_Os03g08860	LOC_Os03g08860	Chr3:4592488-4594911	61.8798	21.9212	-1.49714	down	5e-05	9.93302e-05	GRAM domain containing protein, expressed
LOC_Os07g06450	LOC_Os07g06450	Chr7:3122610-3124604	83.1737	19.1403	-2.11951	down	5e-05	9.93302e-05	RNA recognition motif containing protein, putative, expressed
LOC_Os04g52614	LOC_Os04g52614	Chr4:31299697-31307726	1.8978	2.54046	0.420763	up	0.02765	0.0386141	SHR5-receptor-like kinase, putative, expressed
LOC_Os04g52440	LOC_Os04g52440	Chr4:31169011-31174731	0.77809	1.81826	1.22455	up	5e-05	9.93302e-05	aminotransferase, putative, expressed
LOC_Os01g36660	LOC_Os01g36660	Chr1:20338107-20341899	0.43258	12.1667	4.81383	up	5e-05	9.93302e-05	carboxyl-terminal peptidase, putative, expressed
LOC_Os03g63870	LOC_Os03g63870	Chr3:36082358-36096572	49.7659	20.66	-1.26832	down	5e-05	9.93302e-05	expressed protein
LOC_Os02g35590	LOC_Os02g35590	Chr2:21410730-21413683	59.4792	29.5996	-1.00681	down	5e-05	9.93302e-05	glutathione S-transferase, putative, expressed
LOC_Os07g46810	LOC_Os07g46810	Chr7:27979894-27982906	0.382203	0.57301	0.58422	up	0.058	0.0767848	retrotransposon protein, putative, unclassified, expressed
LOC_Os03g63900	LOC_Os03g63900	Chr3:36103512-36105068	48.2427	32.7753	-0.557705	down	0.0004	0.000724086	1-aminocyclopropane-1-carboxylate oxidase 2, putative, expressed
LOC_Os02g47450	LOC_Os02g47450	Chr2:28978433-28980558	17.3802	6.51887	-1.41475	down	5e-05	9.93302e-05	expressed protein
LOC_Os09g37270	LOC_Os09g37270	Chr9:21525949-21529866	1.25222	15.5851	3.63761	up	5e-05	9.93302e-05	ATROPGEF7/ROPGEF7, putative, expressed
LOC_Os12g32940	LOC_Os12g32940	Chr12:19896365-19898638	167.846	21.4497	-2.96811	down	5e-05	9.93302e-05	transporter family protein, putative, expressed
LOC_Os09g07300	LOC_Os09g07300	Chr9:3590117-3607830	8.61042	14.937	0.794731	up	5e-05	9.93302e-05	BIG, putative, expressed
LOC_Os01g03040	LOC_Os01g03040	Chr1:1160151-1164635	87.9306	24.8705	-1.82193	down	5e-05	9.93302e-05	expressed protein
LOC_Os02g21530	LOC_Os02g21530	Chr2:12777848-12778817	0.243755	0.757585	1.63598	up	0.05385	0.071682	expressed protein
LOC_Os05g11980	LOC_Os05g11980	Chr5:6843464-6852938	0.265666	5.06943	4.25414	up	5e-05	9.93302e-05	timeless protein, expressed
LOC_Os02g39384	LOC_Os02g39384	Chr2:23768425-23769165	0.0467163	1.41592	4.92166	up	0.1586	0.193669	expressed protein
LOC_Os09g28560	LOC_Os09g28560	Chr9:17366406-17371403	0.908721	4.7554	2.38766	up	5e-05	9.93302e-05	protein phosphotase protein, putative, expressed
LOC_Os07g26610	LOC_Os07g26610	Chr7:15338912-15351164	23.4448	24.9316	0.0887101	up	0.5541	0.595207	phosphoglucomutase, putative, expressed
LOC_Os11g35240	LOC_Os11g35240	Chr11:20660237-20661856	0.383478	0.523636	0.449422	up	0.3755	0.419257	transposon protein, putative, unclassified, expressed
LOC_Os12g22030	LOC_Os12g22030	Chr12:12392726-12396638	25.7568	21.6816	-0.248478	down	0.1024	0.130084	serine hydroxymethyltransferase, mitochondrial precursor, putative, expressed
LOC_Os03g15860	LOC_Os03g15860	Chr3:8749798-8752908	21.9645	22.3369	0.0242561	up	0.87485	0.890337	mitochondrial carrier protein, putative, expressed
LOC_Os09g36700	LOC_Os09g36700	Chr9:21165181-21167650	19.4441	64.2309	1.72394	up	5e-05	9.93302e-05	ribonuclease T2 family domain containing protein, expressed
LOC_Os02g41820	LOC_Os02g41820	Chr2:25146944-25148945	22.7411	7.08221	-1.68303	down	5e-05	9.93302e-05	expressed protein
LOC_Os01g49110	LOC_Os01g49110	Chr1:28231416-28238634	0.106598	3.38106	4.98722	up	0.0167	0.0241492	prenyltransferase, putative, expressed
LOC_Os07g46770	LOC_Os07g46770	Chr7:27948905-27950765	0.533501	2.43917	2.19283	up	5e-05	9.93302e-05	expressed protein
LOC_Os08g02850	LOC_Os08g02850	Chr8:1197176-1200092	9.72189	21.4932	1.14457	up	5e-05	9.93302e-05	zinc finger family protein, putative, expressed
LOC_Os04g44340	LOC_Os04g44340	Chr4:26257955-26259833	51.8598	9.19583	-2.49556	down	5e-05	9.93302e-05	expressed protein
LOC_Os12g44370	LOC_Os12g44370	Chr12:27512302-27513821	74.4773	10.4538	-2.83277	down	5e-05	9.93302e-05	expressed protein
LOC_Os08g44620	LOC_Os08g44620	Chr8:28059344-28061198	2.42199	15.3484	2.66383	up	5e-05	9.93302e-05	zinc-binding protein, putative, expressed
LOC_Os11g42930	LOC_Os11g42930	Chr11:25877766-25882203	0.10142	0.757978	2.90182	up	0.00075	0.00131741	expressed protein
LOC_Os01g48330	LOC_Os01g48330	Chr1:27692556-27702476	15.898	24.0925	0.599744	up	0.00015	0.000285145	protein kinase domain containing protein, expressed
LOC_Os01g18070	LOC_Os01g18070	Chr1:10119210-10123815	53.4139	97.5886	0.869497	up	5e-05	9.93302e-05	bacterial transferase hexapeptide domain containing protein, expressed
LOC_Os07g27960	LOC_Os07g27960	Chr7:16302992-16309642	10.7675	6.17268	-0.802711	down	0.02385	0.0336525	thioesterase family protein, putative, expressed
LOC_Os08g42850	LOC_Os08g42850	Chr8:27090850-27093355	129.121	19.5698	-2.72202	down	5e-05	9.93302e-05	peptidyl-prolyl cis-trans isomerase, FKBP-type, putative, expressed
LOC_Os11g38260	LOC_Os11g38260	Chr11:22660469-22662342	181.863	25.5803	-2.82975	down	5e-05	9.93302e-05	PAP fibrillin family domain containing protein, expressed
LOC_Os01g57720	LOC_Os01g57720	Chr1:33368689-33374897	26.6126	15.8196	-0.750394	down	5e-05	9.93302e-05	expressed protein
LOC_Os04g36590	LOC_Os04g36590	Chr4:22074970-22077951	1.96525	3.92572	0.998242	up	5e-05	9.93302e-05	transposon protein, putative, unclassified, expressed
LOC_Os06g43430	LOC_Os06g43430	Chr6:26105106-26107276	12.4738	5.43249	-1.19922	down	5e-05	9.93302e-05	cytochrome P450, putative, expressed
LOC_Os04g36810	LOC_Os04g36810	Chr4:22223722-22227217	24.0604	34.2126	0.507867	up	0.0014	0.00237339	LSM domain containing protein, expressed
LOC_Os05g36050	LOC_Os05g36050	Chr5:21342182-21345370	0.487458	26.9815	5.79055	up	5e-05	9.93302e-05	serine/threonine-protein kinase, putative, expressed
LOC_Os06g24890	LOC_Os06g24890	Chr6:14598469-14599719	3.57467	0.553188	-2.69197	down	0.1541	0.189046	expressed protein
LOC_Os02g58280	LOC_Os02g58280	Chr2:35667999-35671626	9.32341	7.20368	-0.372124	down	0.03065	0.0425257	expressed protein
LOC_Os01g68598	LOC_Os01g68598	Chr1:39845388-39846785	2.13403	32.3092	3.92029	up	5e-05	9.93302e-05	expressed protein
LOC_Os01g48280	LOC_Os01g48280	Chr1:27668389-27671648	145.578	142.677	-0.0290474	down	0.84835	0.866588	ubiquitin-conjugating enzyme, putative, expressed
LOC_Os09g33550	LOC_Os09g33550	Chr9:19783523-19786777	1.92486	3.03353	0.656245	up	0.00285	0.0046277	CCT/B-box zinc finger protein, putative, expressed
LOC_Os02g44910	LOC_Os02g44910	Chr2:27208201-27212647	11.3396	8.35353	-0.440912	down	0.00925	0.0139677	transmembrane protein, putative, expressed
LOC_Os04g35060	LOC_Os04g35060	Chr4:21310429-21318247	32.4169	18.0816	-0.842221	down	5e-05	9.93302e-05	nicotinate phosphoribosyltransferase family domain containing protein, expressed
LOC_Os10g28710	LOC_Os10g28710	Chr10:14983366-14986235	60.5055	77.9695	0.365844	up	0.02075	0.0295922	expressed protein
LOC_Os03g07510	LOC_Os03g07510	Chr3:3814370-3823216	0.0461847	2.38536	5.69065	up	0.21295	0.252065	expressed protein
LOC_Os07g18510	LOC_Os07g18510	Chr7:10953969-10955885	2.13954	4.79759	1.16501	up	5e-05	9.93302e-05	OsFBLD5 - F-box, LRR and FBD domain containing protein, expressed
LOC_Os05g38500	LOC_Os05g38500	Chr5:22587171-22588874	4.58764	24.9288	2.44199	up	5e-05	9.93302e-05	fasciclin-like arabinogalactan protein, putative, expressed
LOC_Os02g55410	LOC_Os02g55410	Chr2:33936187-33940538	1.96761	24.6719	3.64835	up	5e-05	9.93302e-05	MCM5 - Putative minichromosome maintenance MCM complex subunit 5, expressed
LOC_Os06g46366	LOC_Os06g46366	Chr6:28133800-28138103	16.1783	6.88586	-1.23235	down	5e-05	9.93302e-05	zinc finger, C3HC4 type, domain containing protein, expressed
LOC_Os12g41830	LOC_Os12g41830	Chr12:25911187-25914643	1.80123	3.41646	0.923517	up	0.00025	0.000462956	Methyltransferase small domain containing protein, expressed
LOC_Os02g01020	LOC_Os02g01020	Chr2:9238-13896	6.43937	9.79519	0.605155	up	5e-05	9.93302e-05	expressed protein
LOC_Os01g05470	LOC_Os01g05470	Chr1:2579551-2583575	7.93197	24.5814	1.63181	up	5e-05	9.93302e-05	transcription factor X1, putative, expressed
LOC_Os01g43010	LOC_Os01g43010	Chr1:24491924-24497895	0.582096	0.516508	-0.172468	down	0.53775	0.579677	transposon protein, putative, unclassified, expressed
LOC_Os01g08690	LOC_Os01g08690	Chr1:4326577-4328863	3.72273	4.80548	0.368321	up	0.0804	0.103974	holocarboxylase synthetase, putative, expressed
LOC_Os01g61180	LOC_Os01g61180	Chr1:35409289-35411747	13.2946	27.4448	1.04569	up	5e-05	9.93302e-05	exo70 exocyst complex subunit domain containing protein, expressed
LOC_Os06g04020	LOC_Os06g04020	Chr6:1642213-1643800	342.084	200.393	-0.771515	down	5e-05	9.93302e-05	histone H1, putative, expressed
LOC_Os02g52160	LOC_Os02g52160	Chr2:31923792-31930979	9.47152	15.7923	0.737552	up	5e-05	9.93302e-05	LMBR1 integral membrane protein, putative, expressed
LOC_Os09g04300	LOC_Os09g04300	Chr9:2288100-2290986	42.6488	43.2445	0.0200135	up	0.9088	0.920462	expressed protein
LOC_Os02g47160	LOC_Os02g47160	Chr2:28789269-28794925	2.1167	2.26082	0.0950276	up	0.70345	0.73525	OsWAK17 - OsWAK short gene, expressed
LOC_Os11g16540	LOC_Os11g16540	Chr11:9156588-9173338	7.03371	8.17083	0.216197	up	0.16675	0.202569	tetratricopeptide repeat domain containing protein, expressed
LOC_Os06g23360	LOC_Os06g23360	Chr6:13631702-13632940	0.490973	0.576394	0.23141	up	0.59795	0.636991	LTPL70 - Protease inhibitor/seed storage/LTP family protein precursor, expressed
LOC_Os05g13300	LOC_Os05g13300	Chr5:7367165-7374483	0.348515	2.89736	3.05545	up	5e-05	9.93302e-05	helicase, putative, expressed
LOC_Os03g18850	LOC_Os03g18850	Chr3:10562230-10563279	23.2754	34.18	0.554345	up	0.00095	0.00164894	pathogenesis-related Bet v I family protein, putative, expressed
LOC_Os07g05630	LOC_Os07g05630	Chr7:2678497-2679214	0	1.35968	inf	up	5e-05	9.93302e-05	OsGrx_C10 - glutaredoxin subgroup III, expressed
LOC_Os12g02300	LOC_Os12g02300	Chr12:727799-728701	9.92811	1432.59	7.17289	up	5e-05	9.93302e-05	LTPL26 - Protease inhibitor/seed storage/LTP family protein precursor, expressed
LOC_Os04g51300	LOC_Os04g51300	Chr4:30385511-30390729	147.341	28.1436	-2.38828	down	5e-05	9.93302e-05	peroxidase precursor, putative, expressed
LOC_Os01g51850	LOC_Os01g51850	Chr1:29810801-29812468	0.484913	2.72103	2.48835	up	5e-05	9.93302e-05	expressed protein
LOC_Os02g06180	LOC_Os02g06180	Chr2:3084914-3087074	3.39163	3.93979	0.21614	up	0.25685	0.296374	phytosulfokine receptor precursor, putative, expressed
LOC_Os01g41740	LOC_Os01g41740	Chr1:23630443-23631237	0.164492	1.22687	2.89889	up	0.05065	0.0676622	expressed protein
LOC_Os05g28980	LOC_Os05g28980	Chr5:16987046-16997223	94.0516	54.6585	-0.783008	down	5e-05	9.93302e-05	drought induced 19 protein, putative, expressed
LOC_Os01g42780	LOC_Os01g42780	Chr1:24341213-24345173	6.32977	0	#NAME?	down	0.1248	0.155903	cysteine proteinase EP-B 2 precursor, putative, expressed
LOC_Os05g49740	LOC_Os05g49740	Chr5:28534150-28536925	0.427566	1.05015	1.29638	up	5e-05	9.93302e-05	EMB2744, putative, expressed
LOC_Os02g46690	LOC_Os02g46690	Chr2:28511898-28514171	0.569406	0.640872	0.170578	up	0.60415	0.642801	OsFBD8 - F-box and FBD domain containing protein, expressed
LOC_Os02g05720	LOC_Os02g05720	Chr2:2812236-2816193	1.00291	2.06626	1.04283	up	5e-05	9.93302e-05	pentatricopeptide repeat protein PPR986-12, putative, expressed
LOC_Os06g28144	LOC_Os06g28144	Chr6:15983098-15985316	7.26276	25.955	1.83742	up	5e-05	9.93302e-05	expressed protein
LOC_Os12g04490	LOC_Os12g04490	Chr12:1912222-1913260	2.10627	1.18412	-0.830872	down	0.0166	0.024018	expressed protein
LOC_Os03g48850	LOC_Os03g48850	Chr3:27826865-27835172	19.1293	33.789	0.820771	up	5e-05	9.93302e-05	valyl-tRNA synthetase, putative, expressed
LOC_Os10g02630	LOC_Os10g02630	Chr10:1007585-1012944	88.7068	111.161	0.325539	up	0.04485	0.0605534	transposon protein, putative, CACTA, En/Spm sub-class, expressed
LOC_Os03g04570	LOC_Os03g04570	Chr3:2131971-2136725	78.3844	17.7952	-2.13908	down	5e-05	9.93302e-05	peptide transporter PTR3-A, putative, expressed
LOC_Os02g03850	LOC_Os02g03850	Chr2:1631970-1636772	14.0984	8.29871	-0.764577	down	5e-05	9.93302e-05	glycosyltransferase, putative, expressed
LOC_Os09g35900	LOC_Os09g35900	Chr9:20659711-20660371	18.8127	52.6845	1.48567	up	5e-05	9.93302e-05	expressed protein
LOC_Os05g30980	LOC_Os05g30980	Chr5:17995202-18001012	12.9977	45.5627	1.80959	up	5e-05	9.93302e-05	RNA recognition motif containing protein, putative, expressed
LOC_Os12g07450	LOC_Os12g07450	Chr12:3672804-3679299	32.3953	35.0289	0.112761	up	0.44935	0.492943	WD domain, G-beta repeat domain containing protein, expressed
LOC_Os01g70500	LOC_Os01g70500	Chr1:40833543-40834861	3.52113	1.52406	-1.20812	down	0.00025	0.000462956	expressed protein
LOC_Os02g46275	LOC_Os02g46275	Chr2:28222257-28222814	0.714886	0.0939661	-2.9275	down	0.24065	0.279957	expressed protein
LOC_Os01g64700	LOC_Os01g64700	Chr1:37535945-37539386	34.1435	26.1934	-0.382412	down	0.01085	0.016203	OsFBT3 - F-box and tubby domain containing protein, expressed
LOC_Os02g33060	LOC_Os02g33060	Chr2:19644998-19646089	6.66497	3.27598	-1.02467	down	0.0002	0.000375048	expressed protein
LOC_Os05g11700	LOC_Os05g11700	Chr5:6647137-6648325	0.192362	0.616359	1.67994	up	0.01035	0.015502	PPR repeat containing protein, expressed
LOC_Os05g48360	LOC_Os05g48360	Chr5:27723401-27727479	33.0435	9.2932	-1.83012	down	5e-05	9.93302e-05	membrane attack complex component/perforin/complement C9, putative, expressed
LOC_Os10g25660	LOC_Os10g25660	Chr10:13284008-13285673	1.18743	1.4897	0.327174	up	0.24395	0.283314	OsFBX385 - F-box domain containing protein, expressed
LOC_Os08g36380	LOC_Os08g36380	Chr8:22927603-22931024	0	1.46812	inf	up	5e-05	9.93302e-05	expressed protein
LOC_Os06g02840	LOC_Os06g02840	Chr6:1044886-1045486	2.21294	1.39081	-0.670038	down	0.1406	0.173794	expressed protein
LOC_Os09g04440	LOC_Os09g04440	Chr9:2354823-2362285	38.6036	21.5152	-0.843382	down	5e-05	9.93302e-05	DNA-binding protein, putative, expressed
LOC_Os05g03210	LOC_Os05g03210	Chr5:1299348-1302199	0.564828	2.28256	2.01477	up	5e-05	9.93302e-05	OsFBDUF23 - F-box and DUF domain containing protein, expressed
LOC_Os06g14750	LOC_Os06g14750	Chr6:8317758-8325555	15.833	14.1656	-0.160546	down	0.28675	0.327644	phosphatidylinositol-4-phosphate 5-Kinase family protein, putative, expressed
LOC_Os01g54340	LOC_Os01g54340	Chr1:31272336-31274479	19.3003	9.55486	-1.01431	down	5e-05	9.93302e-05	plant-specific domain TIGR01615 family protein, expressed
LOC_Os05g39050	LOC_Os05g39050	Chr5:22903107-22903946	43.0051	249.931	2.53895	up	5e-05	9.93302e-05	Core histone H2A/H2B/H3/H4 domain containing protein, putative, expressed
LOC_Os11g44590	LOC_Os11g44590	Chr11:26960100-26963361	6.69745	1.7285	-1.95409	down	5e-05	9.93302e-05	retrotransposon protein, putative, Ty3-gypsy subclass, expressed
LOC_Os03g50820	LOC_Os03g50820	Chr3:29028312-29030976	0.301005	4.33181	3.84711	up	0.00025	0.000462956	cytochrome b561, putative, expressed
LOC_Os06g06870	LOC_Os06g06870	Chr6:3250461-3261364	9.77901	10.9124	0.158213	up	0.3068	0.34879	zinc finger protein, putative, expressed
LOC_Os10g38800	LOC_Os10g38800	Chr10:20652204-20654875	0.194715	13.049	6.06643	up	5e-05	9.93302e-05	leucine-rich repeat transmembrane protein kinase, putative, expressed
LOC_Os09g33850	LOC_Os09g33850	Chr9:19981178-19986301	2.83339	2.45624	-0.206079	down	0.6214	0.658867	osFTL4 FT-Like4 homologous to Flowering Locus T gene; contains Pfam profile PF01161: Phosphatidylethanolamine-binding protein, expressed
LOC_Os02g28860	LOC_Os02g28860	Chr2:17083358-17083907	1.35759	0.787771	-0.785203	down	0.2061	0.244603	expressed protein
LOC_Os01g53750	LOC_Os01g53750	Chr1:30897972-30900620	0.278313	16.5007	5.88968	up	5e-05	9.93302e-05	glucan endo-1,3-beta-glucosidase precursor, putative, expressed
LOC_Os01g41750	LOC_Os01g41750	Chr1:23631764-23635375	2.68289	2.12658	-0.335251	down	0.0726	0.0946972	expressed protein
LOC_Os01g55900	LOC_Os01g55900	Chr1:32189930-32193462	2.48647	3.93971	0.663988	up	0.0037	0.00591264	holliday junction resolvase, putative, expressed
LOC_Os08g14940	LOC_Os08g14940	Chr8:9001833-9005091	19.7459	1.13221	-4.12434	down	5e-05	9.93302e-05	receptor kinase, putative, expressed
LOC_Os02g57740	LOC_Os02g57740	Chr2:35355315-35357125	0.417122	6.50283	3.96253	up	5e-05	9.93302e-05	expressed protein
LOC_Os02g05310	LOC_Os02g05310	Chr2:2545983-2551240	17.3765	26.7343	0.621554	up	0.0001	0.000193606	splicing factor 3B subunit 1, putative, expressed
LOC_Os09g16458	LOC_Os09g16458	Chr9:10071432-10085739	0.676444	0.692337	0.0335044	up	0.92235	0.932685	pleiotropic drug resistance protein 4, putative, expressed
LOC_Os05g41172	LOC_Os05g41172	Chr5:24115579-24121667	26.4588	45.2215	0.773259	up	5e-05	9.93302e-05	histone-lysine N-methyltransferase, H3 lysine-9 specific SUVH1, putative, expressed
LOC_Os09g23050	LOC_Os09g23050	Chr9:13613551-13614025	0.608995	0.0793902	-2.9394	down	0.2222	0.261512	expressed protein
LOC_Os01g54010	LOC_Os01g54010	Chr1:31065120-31070148	10.7823	16.3982	0.60487	up	0.0001	0.000193606	peptidase, putative, expressed
LOC_Os02g01930	LOC_Os02g01930	Chr2:502784-504038	18.6182	3.40557	-2.45074	down	5e-05	9.93302e-05	expressed protein
LOC_Os06g47420	LOC_Os06g47420	Chr6:28726644-28728264	0.629326	0.831871	0.402552	up	0.46865	0.511944	transposon protein, putative, unclassified, expressed
LOC_Os03g43430	LOC_Os03g43430	Chr3:24220020-24222271	74.6836	34.0014	-1.1352	down	5e-05	9.93302e-05	mttA/Hcf106 family protein, putative, expressed
LOC_Os01g70270	LOC_Os01g70270	Chr1:40695641-40700998	89.0413	96.6973	0.119001	up	0.4925	0.535385	auxin response factor, putative, expressed
LOC_Os04g02050	LOC_Os04g02050	Chr4:646156-650134	171.2	14.5385	-3.55772	down	5e-05	9.93302e-05	bifunctional 3-phosphoadenosine 5-phosphosulfate synthetase, putative, expressed
LOC_Os12g38250	LOC_Os12g38250	Chr12:23491875-23492991	1.30387	0.901285	-0.532744	down	0.14535	0.179057	expressed protein
LOC_Os04g52900	LOC_Os04g52900	Chr4:31502939-31514308	123.069	55.2381	-1.15574	down	5e-05	9.93302e-05	ABC transporter family protein, putative, expressed
LOC_Os02g13965	LOC_Os02g13965	Chr2:7618737-7621248	1.47591	0.884919	-0.73799	down	0.0034	0.00546474	lectin protein kinase family protein, putative, expressed
LOC_Os08g16670	LOC_Os08g16670	Chr8:10198423-10201758	0.601866	0.724001	0.266549	up	0.4232	0.467139	OsFBX280 - F-box domain containing protein, expressed
LOC_Os03g14140	LOC_Os03g14140	Chr3:7677615-7679130	0.0479954	24.6923	9.00695	up	0.0026	0.0042529	POEI16 - Pollen Ole e I allergen and extensin family protein precursor, expressed
LOC_Os03g57310	LOC_Os03g57310	Chr3:32694533-32696110	20.18	6.95213	-1.5374	down	5e-05	9.93302e-05	syntaxin, putative, expressed
LOC_Os09g34970	LOC_Os09g34970	Chr9:20371767-20375204	12.6616	22.8095	0.849177	up	5e-05	9.93302e-05	arsenical pump-driving ATPase, putative, expressed
LOC_Os04g31330	LOC_Os04g31330	Chr4:18740584-18743328	6.05682	10.378	0.776891	up	5e-05	9.93302e-05	exo70 exocyst complex subunit domain containing protein, expressed
LOC_Os03g11300	LOC_Os03g11300	Chr3:5814165-5816687	5.82395	2.60579	-1.16028	down	5e-05	9.93302e-05	expressed protein
LOC_Os06g05090	LOC_Os06g05090	Chr6:2247851-2256639	4.94209	20.3607	2.0426	up	0.0002	0.000375048	methyltransferase domain containing protein, expressed
LOC_Os05g15720	LOC_Os05g15720	Chr5:8879119-8886570	2.10139	2.59311	0.303338	up	0.0904	0.115857	expressed protein
LOC_Os05g46290	LOC_Os05g46290	Chr5:26835670-26840314	2.23421	14.8805	2.73559	up	5e-05	9.93302e-05	T-complex protein, putative, expressed
LOC_Os11g11060	LOC_Os11g11060	Chr11:6110384-6113190	15.2554	6.81314	-1.16293	down	5e-05	9.93302e-05	GHMP kinases ATP-binding protein, putative, expressed
LOC_Os09g30462	LOC_Os09g30462	Chr9:18564833-18565737	1.31018	1.07207	-0.289367	down	0.4236	0.467514	expressed protein
LOC_Os05g40300	LOC_Os05g40300	Chr5:23685716-23688293	132.647	181.399	0.451576	up	0.00275	0.00447813	expressed protein
LOC_Os01g09760	LOC_Os01g09760	Chr1:5028288-5037189	2.68413	7.16556	1.41663	up	5e-05	9.93302e-05	DIRP family protein, putative, expressed
LOC_Os05g41520	LOC_Os05g41520	Chr5:24301346-24311126	4.47026	0	#NAME?	down	0.1267	0.158098	zinc finger, C3HC4 type domain containing protein, expressed
LOC_Os08g17680	LOC_Os08g17680	Chr8:10810310-10813333	17.268	14.119	-0.290466	down	0.08135	0.105139	stromal cell-derived factor 2-like protein precursor, putative, expressed
LOC_Os09g38450	LOC_Os09g38450	Chr9:22130436-22137041	0.788122	13.4897	4.0973	up	5e-05	9.93302e-05	expressed protein
LOC_Os04g46980	LOC_Os04g46980	Chr4:27848561-27850314	4.80049	1.35198	-1.8281	down	5e-05	9.93302e-05	cis-zeatin O-glucosyltransferase, putative, expressed
LOC_Os03g10860	LOC_Os03g10860	Chr3:5582038-5582714	59.4893	16.5046	-1.84976	down	5e-05	9.93302e-05	expressed protein
LOC_Os06g46030	LOC_Os06g46030	Chr6:27904548-27906635	12.7525	20.4622	0.682179	up	0.0001	0.000193606	DUF640 domain containing protein, putative, expressed
LOC_Os07g46830	LOC_Os07g46830	Chr7:27991195-27992591	0.101376	2.48736	4.61683	up	0.2478	0.286956	sex determination protein tasselseed-2, putative, expressed
LOC_Os01g26120	LOC_Os01g26120	Chr1:14793092-14797228	44.0107	27.6476	-0.670696	down	5e-05	9.93302e-05	membrane associated DUF588 domain containing protein, putative, expressed
LOC_Os08g01740	LOC_Os08g01740	Chr8:445542-450389	23.4358	25.6394	0.129649	up	0.38475	0.428578	VHS and GAT domain containing protein, expressed
LOC_Os06g38660	LOC_Os06g38660	Chr6:22956661-22957316	51.3419	2.48279	-4.3701	down	5e-05	9.93302e-05	expressed protein
LOC_Os07g36190	LOC_Os07g36190	Chr7:21625618-21628826	159.846	94.5896	-0.756927	down	5e-05	9.93302e-05	hydrolase, NUDIX family, domain containing protein, expressed
LOC_Os04g16450	LOC_Os04g16450	Chr4:8948205-8950028	57.9597	490.214	3.08029	up	5e-05	9.93302e-05	aquaporin protein, putative, expressed
LOC_Os10g28350	LOC_Os10g28350	Chr10:14751949-14754326	3.72559	1.81322	-1.03892	down	0.00025	0.000462956	1,2-dihydroxy-3-keto-5-methylthiopentene dioxygenase protein, putative, expressed
LOC_Os03g11340	LOC_Os03g11340	Chr3:5840707-5844996	16.2673	47.8917	1.55781	up	5e-05	9.93302e-05	leucine-rich repeat resistance protein, putative, expressed
LOC_Os10g21268	LOC_Os10g21268	Chr10:10861157-10862712	2.23154	0.0205639	-6.76178	down	0.23725	0.276831	ribulose bisphosphate carboxylase large chain precursor, putative, expressed
LOC_Os11g26350	LOC_Os11g26350	Chr11:15079149-15081594	3.47664	1.43749	-1.27414	down	0.00265	0.00432375	expressed protein
LOC_Os09g36740	LOC_Os09g36740	Chr9:21197502-21199723	1.50933	35.7781	4.5671	up	5e-05	9.93302e-05	tetratricopeptide repeat domain containing protein, expressed
LOC_Os11g19800	LOC_Os11g19800	Chr11:11408490-11411294	1.85952	1.87771	0.0140426	up	0.9779	0.98068	Ras family domain containing protein, expressed
LOC_Os07g31500	LOC_Os07g31500	Chr7:18688113-18692305	6.57135	18.445	1.48897	up	5e-05	9.93302e-05	leucine-rich repeat receptor protein kinase EXS precursor, putative, expressed
LOC_Os02g21660	LOC_Os02g21660	Chr2:12869460-12872472	40.0151	192.391	2.26542	up	5e-05	9.93302e-05	L1P family of ribosomal proteins domain containing protein, expressed
LOC_Os03g64370	LOC_Os03g64370	Chr3:36384990-36386913	2.10304	2.80023	0.413066	up	0.0653	0.0857567	pentatricopeptide, putative, expressed
LOC_Os05g08970	LOC_Os05g08970	Chr5:4965424-4971029	6.03413	7.10315	0.235313	up	0.1545	0.189487	SSRP1-like FACT complex subunit, putative, expressed
LOC_Os09g07820	LOC_Os09g07820	Chr9:3959854-3965192	9.05851	12.4939	0.463881	up	0.0067	0.0103302	exosome complex exonuclease, putative, expressed
LOC_Os02g36530	LOC_Os02g36530	Chr2:22065228-22065495	39.1649	6.7541	-2.53572	down	0.0214	0.0304483	expressed protein
LOC_Os01g72650	LOC_Os01g72650	Chr1:42149709-42156852	0.627569	6.72101	3.42083	up	5e-05	9.93302e-05	RNA recognition motif containing protein, putative, expressed
LOC_Os01g66160	LOC_Os01g66160	Chr1:38435459-38440460	1.96538	1.47288	-0.416171	down	0.6982	0.73009	pentatricopeptide, putative, expressed
LOC_Os03g06900	LOC_Os03g06900	Chr3:3489868-3500130	0.187482	2.34652	3.6457	up	5e-05	9.93302e-05	DNA topoisomerase 3 protein, putative, expressed
LOC_Os01g59110	LOC_Os01g59110	Chr1:34146160-34149193	4.74309	2.06227	-1.2016	down	5e-05	9.93302e-05	indole-3-acetate beta-glucosyltransferase, putative, expressed
LOC_Os02g55150	LOC_Os02g55150	Chr2:33786223-33790986	7.49257	5.43478	-0.463238	down	0.0186	0.0266796	formin, putative, expressed
LOC_Os01g45990	LOC_Os01g45990	Chr1:26119707-26126165	10.702	6.00582	-0.833445	down	5e-05	9.93302e-05	potassium channel AKT1, putative, expressed
LOC_Os01g16200	LOC_Os01g16200	Chr1:9171627-9172899	1.57661	0.0567644	-4.79569	down	0.00265	0.00432375	serpin domain containing protein, putative, expressed
LOC_Os03g59620	LOC_Os03g59620	Chr3:33941623-33946147	3.59645	2.85685	-0.332148	down	0.0567	0.0751834	phospholipase, patatin family, putative, expressed
LOC_Os11g45890	LOC_Os11g45890	Chr11:27759844-27761647	17.0454	72.6471	2.09152	up	5e-05	9.93302e-05	expressed protein
LOC_Os02g35620	LOC_Os02g35620	Chr2:21419920-21422365	17.5257	7.91459	-1.14689	down	5e-05	9.93302e-05	expressed protein
LOC_Os04g38940	LOC_Os04g38940	Chr4:23134254-23137290	40.1873	10.1521	-1.98496	down	5e-05	9.93302e-05	integral membrane protein, putative, expressed
LOC_Os05g12260	LOC_Os05g12260	Chr5:7034286-7036754	35.2366	35.6748	0.0178291	up	0.90965	0.921163	CAPIP1, putative, expressed
LOC_Os04g58090	LOC_Os04g58090	Chr4:34597644-34598781	8.47641	0.177863	-5.57461	down	0.0039	0.00620795	harpin-induced protein 1 domain containing protein, expressed
LOC_Os08g32720	LOC_Os08g32720	Chr8:20263945-20264374	2.58024	1.64295	-0.651216	down	0.24235	0.281667	expressed protein
LOC_Os11g01270	LOC_Os11g01270	Chr11:144164-149105	7.80741	5.67877	-0.459267	down	0.00565	0.00880103	mitochondrial substrate carrier family protein, putative, expressed
LOC_Os02g01240	LOC_Os02g01240	Chr2:132947-135155	45.0038	38.3491	-0.230856	down	0.13115	0.162961	CPuORF11 - conserved peptide uORF-containing transcript, expressed
LOC_Os03g55980	LOC_Os03g55980	Chr3:31867210-31867926	7.6137	6.45394	-0.238417	down	0.35855	0.4023	expressed protein
LOC_Os07g45320	LOC_Os07g45320	Chr7:27039995-27041971	182.038	229.163	0.332135	up	0.0267	0.0373906	COX VIIa, putative, expressed
LOC_Os11g03070	LOC_Os11g03070	Chr11:1085609-1088359	0.0623416	5.66372	6.50541	up	0.00035	0.00063784	ATCHX, putative, expressed
LOC_Os01g65110	LOC_Os01g65110	Chr1:37795595-37797746	1.09858	1.18454	0.108688	up	0.71615	0.746747	POT family protein, expressed
LOC_Os01g27240	LOC_Os01g27240	Chr1:15192859-15195698	0.571052	0.160579	-1.83033	down	0.00565	0.00880103	12-oxophytodienoate reductase, putative, expressed
LOC_Os01g50440	LOC_Os01g50440	Chr1:28955682-28957041	2.3986	6.43771	1.42435	up	5e-05	9.93302e-05	AWPM-19-like membrane family protein, putative, expressed
LOC_Os04g43390	LOC_Os04g43390	Chr4:25658226-25666730	16.9963	8.21018	-1.04973	down	5e-05	9.93302e-05	Os4bglu16 - monolignol beta-glucoside homologue, expressed
LOC_Os12g32790	LOC_Os12g32790	Chr12:19805935-19809658	1.63995	0.568904	-1.52739	down	5e-05	9.93302e-05	disease resistance RPP13-like protein 1, putative, expressed
LOC_Os02g39540	LOC_Os02g39540	Chr2:23859836-23864637	11.2747	8.97582	-0.328974	down	0.0311	0.043109	transposon protein, putative, unclassified, expressed
LOC_Os05g32220	LOC_Os05g32220	Chr5:18789635-18793774	251.378	75.3578	-1.73803	down	5e-05	9.93302e-05	L1P family of ribosomal proteins domain containing protein, expressed
LOC_Os11g26760	LOC_Os11g26760	Chr11:15327767-15328657	3.23714	0.466625	-2.79438	down	0.0002	0.000375048	dehydrin, putative, expressed
LOC_Os04g52870	LOC_Os04g52870	Chr4:31485363-31488541	11.305	15.0086	0.408831	up	0.0099	0.0148768	OsFBW1 - F-box domain and WD40 repeat containing protein, expressed
LOC_Os09g20540	LOC_Os09g20540	Chr9:12376932-12378162	2.13131	22.5638	3.40419	up	5e-05	9.93302e-05	expressed protein
LOC_Os10g38700	LOC_Os10g38700	Chr10:20619364-20620617	402.972	39.7113	-3.34306	down	5e-05	9.93302e-05	glutathione S-transferase, putative, expressed
LOC_Os02g52290	LOC_Os02g52290	Chr2:32017732-32019895	311.556	184.74	-0.753994	down	5e-05	9.93302e-05	peptidyl-prolyl cis-trans isomerase, FKBP-type, putative, expressed
LOC_Os03g18080	LOC_Os03g18080	Chr3:10090148-10097873	21.4832	21.7413	0.0172261	up	0.90845	0.920188	SacI homology domain containing protein, expressed
LOC_Os04g20270	LOC_Os04g20270	Chr4:11316225-11328631	16.3246	20.7698	0.347435	up	0.0227	0.0321624	transcriptional regulator Sir2 family protein, putative, expressed
LOC_Os03g20340	LOC_Os03g20340	Chr3:11507561-11512346	23.7352	29.6894	0.322921	up	0.0354	0.0485834	SNF1-related protein kinase regulatory subunit beta-1, putative, expressed
LOC_Os09g25070	LOC_Os09g25070	Chr9:14992802-14994888	33.7913	6.29256	-2.42493	down	5e-05	9.93302e-05	WRKY62, expressed
LOC_Os04g34140	LOC_Os04g34140	Chr4:20690853-20692626	20.5138	11.0754	-0.889239	down	5e-05	9.93302e-05	U-box protein CMPG1, putative, expressed
LOC_Os07g23900	LOC_Os07g23900	Chr7:13513128-13515779	1.15556	2.5355	1.13368	up	5e-05	9.93302e-05	OsFBX234 - F-box domain containing protein, expressed
LOC_Os07g31310	LOC_Os07g31310	Chr7:18536371-18541354	1.56812	2.49431	0.669606	up	0.0005	0.000895225	PPR repeat domain containing protein, putative, expressed
LOC_Os04g39260	LOC_Os04g39260	Chr4:23356992-23361835	8.17433	9.17767	0.167028	up	0.29625	0.33767	CAF1 family ribonuclease containing protein, putative, expressed
LOC_Os01g13460	LOC_Os01g13460	Chr1:7495056-7498391	14.5513	19.9992	0.458796	up	0.0029	0.00470462	helix-loop-helix DNA-binding domain containing protein, expressed
LOC_Os08g13570	LOC_Os08g13570	Chr8:8061311-8063491	11.6766	1.75086	-2.73748	down	5e-05	9.93302e-05	exo70 exocyst complex subunit family protein, putative, expressed
LOC_Os09g34150	LOC_Os09g34150	Chr9:20156392-20162008	3.83685	2.53721	-0.596676	down	0.08745	0.112355	NBS-LRR disease resistance protein, putative, expressed
LOC_Os07g12140	LOC_Os07g12140	Chr7:6790685-6796631	3.56435	7.05746	0.985508	up	5e-05	9.93302e-05	PPR repeat domain containing protein, putative, expressed
LOC_Os03g08310	LOC_Os03g08310	Chr3:4232000-4233042	3.79814	0.977536	-1.95807	down	5e-05	9.93302e-05	ZIM domain containing protein, putative, expressed
LOC_Os06g03690	LOC_Os06g03690	Chr6:1455367-1458725	19.6474	16.5973	-0.243392	down	0.13795	0.170827	RNA recognition motif containing protein, putative, expressed
LOC_Os06g46754	LOC_Os06g46754	Chr6:28390330-28396007	5.11196	48.3955	3.24292	up	5e-05	9.93302e-05	RIC10, putative, expressed
LOC_Os04g39370	LOC_Os04g39370	Chr4:23430146-23431873	0.923634	0.218823	-2.07756	down	0.2377	0.277287	heavy metal associated domain containing protein, expressed
LOC_Os08g36570	LOC_Os08g36570	Chr8:23077539-23079365	0.954434	9.1602	3.26266	up	5e-05	9.93302e-05	F-box protein, putative, expressed
LOC_Os03g51580	LOC_Os03g51580	Chr3:29516645-29519095	8.88195	15.2602	0.780826	up	5e-05	9.93302e-05	helix-loop-helix DNA-binding domain containing protein, expressed
LOC_Os10g38910	LOC_Os10g38910	Chr10:20725050-20731000	57.8047	10.1823	-2.50512	down	5e-05	9.93302e-05	expressed protein
LOC_Os01g08220	LOC_Os01g08220	Chr1:4003658-4004946	1.86843	6.88821	1.8823	up	5e-05	9.93302e-05	gibberellin 3-beta-dioxygenase 2-2, putative, expressed
LOC_Os01g04460	LOC_Os01g04460	Chr1:1984266-1986394	1.34618	0.48654	-1.46824	down	0.0001	0.000193606	Ser/Thr protein kinase, putative, expressed
LOC_Os05g07650	LOC_Os05g07650	Chr5:4107108-4109880	54.5473	88.1923	0.693143	up	5e-05	9.93302e-05	transmembrane 9 superfamily member, putative, expressed
LOC_Os07g47450	LOC_Os07g47450	Chr7:28367894-28368346	0.873872	1.35957	0.637654	up	0.36185	0.40565	flowering promoting factor-like 1, putative, expressed
LOC_Os03g23935	LOC_Os03g23935	Chr3:13571002-13577356	3.04131	5.26745	0.79241	up	0.0002	0.000375048	WD domain, G-beta repeat domain containing protein, expressed
LOC_Os03g58870	LOC_Os03g58870	Chr3:33516988-33518902	0.381222	1.71312	2.16792	up	0.00025	0.000462956	expressed protein
LOC_Os04g57720	LOC_Os04g57720	Chr4:34375977-34377357	23.4611	7.83478	-1.5823	down	5e-05	9.93302e-05	OsRR6 type-A response regulator, expressed
LOC_Os07g31840	LOC_Os07g31840	Chr7:18914943-18920560	2.35458	34.0536	3.85427	up	5e-05	9.93302e-05	leucine-rich repeat family protein, putative, expressed
LOC_Os03g15330	LOC_Os03g15330	Chr3:8386578-8387055	1.46174	5.99344	2.0357	up	0.00015	0.000285145	expressed protein
LOC_Os06g12100	LOC_Os06g12100	Chr6:6479282-6480980	5.16352	3.14573	-0.714958	down	0.0009	0.00156624	mTERF family protein, expressed
LOC_Os02g36190	LOC_Os02g36190	Chr2:21810333-21813460	12.3842	0.0758009	-7.35206	down	0.0008	0.00140006	cytochrome P450, putative, expressed
LOC_Os03g53800	LOC_Os03g53800	Chr3:30851705-30857333	167.322	337.629	1.01282	up	5e-05	9.93302e-05	periplasmic beta-glucosidase precursor, putative, expressed
LOC_Os02g38250	LOC_Os02g38250	Chr2:23132027-23140339	3.93077	10.0098	1.34853	up	5e-05	9.93302e-05	EMB1745, putative, expressed
LOC_Os07g34940	LOC_Os07g34940	Chr7:20931640-20933430	9.70713	1.59159	-2.60858	down	5e-05	9.93302e-05	aspartic proteinase nepenthesin-1 precursor, putative, expressed
LOC_Os01g73460	LOC_Os01g73460	Chr1:42567842-42573082	3.5334	4.67678	0.404458	up	0.0438	0.0592939	ATXR, putative, expressed
LOC_Os04g41920	LOC_Os04g41920	Chr4:24841302-24843711	14.0474	15.5266	0.144438	up	0.3581	0.40193	protein FAM133, putative, expressed
LOC_Os01g09310	LOC_Os01g09310	Chr1:4734011-4737606	4.09461	3.36111	-0.28479	down	0.10665	0.135019	EMB1895, putative, expressed
LOC_Os11g11780	LOC_Os11g11780	Chr11:6539073-6541690	4.82475	0.42324	-3.51091	down	5e-05	9.93302e-05	cysteine-rich receptor-like protein kinase 21 precursor, putative, expressed
LOC_Os12g39830	LOC_Os12g39830	Chr12:24619516-24622059	0.597235	17.3118	4.85732	up	5e-05	9.93302e-05	cyclin, putative, expressed
LOC_Os06g11370	LOC_Os06g11370	Chr6:5977296-5980829	9.51384	12.0739	0.343792	up	0.0482	0.0646638	mediator of RNA polymerase II transcription subunit 6, putative, expressed
LOC_Os08g01850	LOC_Os08g01850	Chr8:519657-523877	32.4563	28.1251	-0.206636	down	0.1777	0.214162	esterase, putative, expressed
LOC_Os05g36970	LOC_Os05g36970	Chr5:21595855-21597025	1.95396	1.37093	-0.51125	down	0.10435	0.132337	DUF623 domain containing protein, expressed
LOC_Os02g39820	LOC_Os02g39820	Chr2:24059187-24062721	4.03571	10.881	1.43092	up	5e-05	9.93302e-05	PPR repeat domain containing protein, putative, expressed
LOC_Os01g64760	LOC_Os01g64760	Chr1:37576886-37579109	22.6155	50.3493	1.15466	up	5e-05	9.93302e-05	Yip1 domain containing protein, expressed
LOC_Os06g01630	LOC_Os06g01630	Chr6:370058-375155	19.5486	21.2185	0.118257	up	0.4442	0.487937	2-oxo acid dehydrogenases acyltransferase domain containing protein, expressed
LOC_Os10g01844	LOC_Os10g01844	Chr10:545797-548793	0.117093	3.41167	4.86475	up	0.2478	0.286956	expressed protein
LOC_Os01g17170	LOC_Os01g17170	Chr1:9874325-9876951	579.739	100.511	-2.52805	down	5e-05	9.93302e-05	magnesium-protoporphyrin IX monomethyl ester cyclase,chloroplast precursor, putative, expressed
LOC_Os04g48820	LOC_Os04g48820	Chr4:29114942-29119666	9.69399	6.34203	-0.612146	down	0.00045	0.000810627	deoxyribonuclease tatD, putative, expressed
LOC_Os03g16440	LOC_Os03g16440	Chr3:9068338-9074062	8.51041	26.7203	1.65064	up	5e-05	9.93302e-05	outer membrane protein, OMP85 family, putative, expressed
LOC_Os01g53800	LOC_Os01g53800	Chr1:30922768-30927426	5.25793	7.78332	0.565892	up	0.00075	0.00131741	glutamate carboxypeptidase 2, putative, expressed
LOC_Os03g18200	LOC_Os03g18200	Chr3:10204818-10210306	46.099	16.6875	-1.46597	down	5e-05	9.93302e-05	heat shock protein DnaJ, putative, expressed
LOC_Os04g42700	LOC_Os04g42700	Chr4:25253588-25258424	4.81326	9.76703	1.0209	up	5e-05	9.93302e-05	receptor-like protein kinase precursor, putative, expressed
LOC_Os06g49000	LOC_Os06g49000	Chr6:29696559-29703216	0.716107	10.3289	3.85037	up	5e-05	9.93302e-05	expressed protein
LOC_Os05g43840	LOC_Os05g43840	Chr5:25489314-25491603	20.2559	14.1334	-0.519233	down	0.0009	0.00156624	CAMK_KIN1/SNF1/Nim1_like.25 - CAMK includes calcium/calmodulin depedent protein kinases, expressed
LOC_Os07g36080	LOC_Os07g36080	Chr7:21574434-21579332	1434.55	180.247	-2.99255	down	5e-05	9.93302e-05	oxygen evolving enhancer protein 3 domain containing protein, expressed
LOC_Os01g31680	LOC_Os01g31680	Chr1:17341201-17346405	77.3503	30.229	-1.35548	down	5e-05	9.93302e-05	uncharacterized protein sll0194, putative, expressed
LOC_Os01g25540	LOC_Os01g25540	Chr1:14480781-14481616	64.7366	143.85	1.15191	up	5e-05	9.93302e-05	RALFL6 - Rapid ALkalinization Factor RALF family protein precursor, expressed
LOC_Os02g03020	LOC_Os02g03020	Chr2:1187086-1187942	37.7374	4.978	-2.92236	down	5e-05	9.93302e-05	EF hand family protein, putative, expressed
LOC_Os03g62640	LOC_Os03g62640	Chr3:35446437-35452471	60.7038	55.2602	-0.135547	down	0.4045	0.448624	RNA-binding protein Luc7-like, putative, expressed
LOC_Os07g12910	LOC_Os07g12910	Chr7:7414567-7418059	16.7783	34.5102	1.04042	up	5e-05	9.93302e-05	PHD finger protein, putative, expressed
LOC_Os07g43220	LOC_Os07g43220	Chr7:25897914-25898580	0.723182	0	#NAME?	down	5e-05	9.93302e-05	skp1 family, tetramerisation domain containing protein, expressed
LOC_Os04g31320	LOC_Os04g31320	Chr4:18735458-18738055	11.5361	25.0881	1.12085	up	5e-05	9.93302e-05	SWIB/MDM2 domain containing protein, expressed
LOC_Os11g36340	LOC_Os11g36340	Chr11:21413595-21417739	30.9504	76.3875	1.30338	up	5e-05	9.93302e-05	lymphoid organ expressed yellow head virus receptor protein, putative, expressed
LOC_Os07g01240	LOC_Os07g01240	Chr7:134161-143578	9.58851	24.9937	1.38219	up	5e-05	9.93302e-05	expressed protein
LOC_Os03g46640	LOC_Os03g46640	Chr3:26396242-26397459	6.77048	44.1816	2.70612	up	5e-05	9.93302e-05	deoxyuridine 5-triphosphate nucleotidohydrolase, putative, expressed
LOC_Os01g08260	LOC_Os01g08260	Chr1:4033750-4037473	2.6273	91.7325	5.12578	up	5e-05	9.93302e-05	pleiotropic drug resistance protein 4, putative, expressed
LOC_Os10g41150	LOC_Os10g41150	Chr10:22105369-22109134	5.12476	6.55393	0.354876	up	0.04995	0.0668037	aminotransferase, classes I and II, domain containing protein, expressed
LOC_Os02g14440	LOC_Os02g14440	Chr2:7948542-7950060	369.455	0.278273	-10.3747	down	5e-05	9.93302e-05	peroxidase precursor, putative, expressed
LOC_Os06g06160	LOC_Os06g06160	Chr6:2855440-2859561	50.0291	76.6024	0.614623	up	5e-05	9.93302e-05	IQ calmodulin-binding motif domain containing protein, expressed
LOC_Os04g23440	LOC_Os04g23440	Chr4:13399727-13401220	21.0162	7.48792	-1.48887	down	5e-05	9.93302e-05	helix-loop-helix DNA-binding domain containing protein, expressed
LOC_Os07g07930	LOC_Os07g07930	Chr7:3980210-3981284	48.1537	117.353	1.28514	up	5e-05	9.93302e-05	LTPL78 - Protease inhibitor/seed storage/LTP family protein precursor, expressed
LOC_Os08g08050	LOC_Os08g08050	Chr8:4566814-4569933	6.27127	9.81633	0.646425	up	0.00155	0.00261304	retrotransposon protein, putative, unclassified, expressed
LOC_Os05g01530	LOC_Os05g01530	Chr5:312653-313735	130.719	19.4348	-2.74976	down	5e-05	9.93302e-05	expressed protein
LOC_Os03g10230	LOC_Os03g10230	Chr3:5200522-5211449	13.3961	6.49804	-1.04374	down	5e-05	9.93302e-05	expressed protein
LOC_Os10g41560	LOC_Os10g41560	Chr10:22332955-22339916	27.8371	20.6172	-0.433159	down	0.004	0.00635974	expressed protein
LOC_Os04g52380	LOC_Os04g52380	Chr4:31119403-31124152	24.1853	26.927	0.154924	up	0.30785	0.349899	methyl-CpG binding domain containing protein, putative, expressed
LOC_Os09g20684	LOC_Os09g20684	Chr9:12454364-12460996	26.5662	4.97312	-2.41737	down	5e-05	9.93302e-05	SMP-30/Gluconolaconase/LRE-like region containing protein, expressed
LOC_Os03g09120	LOC_Os03g09120	Chr3:4748703-4750253	16.2566	20.4077	0.328084	up	0.04915	0.065817	expressed protein
LOC_Os06g40370	LOC_Os06g40370	Chr6:24038925-24044791	13.5504	12.3055	-0.139032	down	0.3775	0.421268	CAMK_KIN1/SNF1/Nim1_like.27 - CAMK includes calcium/calmodulin depedent protein kinases, expressed
LOC_Os04g14810	LOC_Os04g14810	Chr4:8320562-8321450	0.313793	1.2597	2.0052	up	0.00455	0.00717686	3-5 exonuclease domain-containing protein, putative, expressed
LOC_Os02g07890	LOC_Os02g07890	Chr2:4134902-4135672	106.072	242.225	1.1913	up	5e-05	9.93302e-05	60S ribosomal protein L27a-3, putative, expressed
LOC_Os08g36840	LOC_Os08g36840	Chr8:23273319-23281586	18.2622	25.859	0.5018	up	0.00095	0.00164894	glycoprotein 3-alpha-L-fucosyltransferase A, putative, expressed
LOC_Os08g06500	LOC_Os08g06500	Chr8:3680924-3688728	0.795583	1.59125	1.00008	up	0.0047	0.00740193	PPR repeat domain containing protein, putative, expressed
LOC_Os02g09750	LOC_Os02g09750	Chr2:5028561-5030420	64.5345	19.6948	-1.71225	down	5e-05	9.93302e-05	lycopene beta cyclase, chloroplast precursor, putative, expressed
LOC_Os06g01470	LOC_Os06g01470	Chr6:282347-284950	2.38972	3.70536	0.632768	up	0.00355	0.00568855	AGAP000326-PA, putative, expressed
LOC_Os03g47790	LOC_Os03g47790	Chr3:27124421-27130694	11.0445	15.3076	0.470918	up	0.00295	0.00478207	transposon protein, putative, unclassified, expressed
LOC_Os02g50140	LOC_Os02g50140	Chr2:30631238-30632768	10.9161	3.19959	-1.77049	down	5e-05	9.93302e-05	caleosin related protein, putative, expressed
LOC_Os06g05020	LOC_Os06g05020	Chr6:2212542-2213563	0.0505751	0.570037	3.49456	up	0.2228	0.262178	early nodulin 93 ENOD93 protein, putative, expressed
LOC_Os06g38160	LOC_Os06g38160	Chr6:22598670-22601257	14.2154	5.40657	-1.39467	down	5e-05	9.93302e-05	legume lectins beta domain containing protein, putative, expressed
LOC_Os02g03710	LOC_Os02g03710	Chr2:1558478-1559143	62.8137	3.73839	-4.07059	down	5e-05	9.93302e-05	UP-9A, putative, expressed
LOC_Os06g40500	LOC_Os06g40500	Chr6:24139348-24142390	70.9006	41.1374	-0.785349	down	5e-05	9.93302e-05	expressed protein
LOC_Os10g36780	LOC_Os10g36780	Chr10:19687250-19692904	25.4266	17.8226	-0.512629	down	0.00065	0.00114904	OsProCP4 - Putative Lysosomal Pro-x Carboxypeptidase homologue, expressed
LOC_Os07g29630	LOC_Os07g29630	Chr7:17421300-17425456	24.1187	25.9855	0.10755	up	0.49965	0.542297	SNF7 domain containing protein, putative, expressed
LOC_Os03g25990	LOC_Os03g25990	Chr3:14894713-14896384	0.636005	5.06122	2.99237	up	5e-05	9.93302e-05	expansin precursor, putative, expressed
LOC_Os03g46260	LOC_Os03g46260	Chr3:26152124-26155504	15.2879	27.2489	0.83381	up	5e-05	9.93302e-05	DUF581 domain containing protein, expressed
LOC_Os02g09530	LOC_Os02g09530	Chr2:4908801-4910881	0.21359	4.28422	4.32612	up	0.00175	0.00292984	expressed protein
LOC_Os12g43620	LOC_Os12g43620	Chr12:27088696-27090143	0	0.687873	inf	up	5e-05	9.93302e-05	helix-loop-helix DNA-binding domain containing protein, expressed
LOC_Os02g17590	LOC_Os02g17590	Chr2:10121711-10121969	13.9234	0	#NAME?	down	5e-05	9.93302e-05	expressed protein
LOC_Os09g37344	LOC_Os09g37344	Chr9:21568287-21570887	3.87361	5.08458	0.392448	up	0.04505	0.0608093	expressed protein
LOC_Os05g48410	LOC_Os05g48410	Chr5:27756065-27759135	6.66906	21.4358	1.68447	up	5e-05	9.93302e-05	50S ribosomal protein L21, chloroplast precursor, putative, expressed
LOC_Os05g06680	LOC_Os05g06680	Chr5:3459615-3468755	2.26625	2.60002	0.198212	up	0.37545	0.419221	expressed protein
LOC_Os05g14240	LOC_Os05g14240	Chr5:8000544-8002994	525.222	403.785	-0.379339	down	0.03415	0.0469731	aquaporin protein, putative, expressed
LOC_Os02g50990	LOC_Os02g50990	Chr2:31190741-31197697	35.541	27.8888	-0.349796	down	0.0255	0.0358438	RING-H2 finger protein ATL1Q, putative, expressed
LOC_Os11g36450	LOC_Os11g36450	Chr11:21490561-21493404	1.09311	3.30434	1.59592	up	5e-05	9.93302e-05	OsFBO15 - F-box and other domain containing protein, expressed
LOC_Os04g47130	LOC_Os04g47130	Chr4:27990855-27992387	6.27199	15.5582	1.31068	up	5e-05	9.93302e-05	expressed protein
LOC_Os01g51920	LOC_Os01g51920	Chr1:29842642-29846825	55.9054	23.9231	-1.22459	down	5e-05	9.93302e-05	phosphotransferase, putative, expressed
LOC_Os12g12765	LOC_Os12g12765	Chr12:7028693-7030598	3.57068	2.90486	-0.297728	down	0.2347	0.274337	expressed protein
LOC_Os04g44590	LOC_Os04g44590	Chr4:26387543-26391814	30.6233	14.9324	-1.03618	down	5e-05	9.93302e-05	expressed protein
LOC_Os06g19160	LOC_Os06g19160	Chr6:10900607-10909497	0.418513	0.720595	0.783917	up	0.0106	0.015854	retrotransposon protein, putative, Ty1-copia subclass, expressed
LOC_Os10g39440	LOC_Os10g39440	Chr10:21048270-21052794	36.361	67.5687	0.893962	up	5e-05	9.93302e-05	transporter family protein, putative, expressed
LOC_Os01g27730	LOC_Os01g27730	Chr1:15462064-15466760	7.78439	17.4738	1.16653	up	5e-05	9.93302e-05	GTPase of unknown function domain containing protein, putative, expressed
LOC_Os06g45970	LOC_Os06g45970	Chr6:27862247-27862649	2.35138	0	#NAME?	down	5e-05	9.93302e-05	OsSAUR26 - Auxin-responsive SAUR gene family member, expressed
LOC_Os07g30970	LOC_Os07g30970	Chr7:18334871-18337487	520.09	94.6623	-2.4579	down	5e-05	9.93302e-05	nucleoside diphosphate kinase, putative, expressed
LOC_Os03g06620	LOC_Os03g06620	Chr3:3338268-3341260	112.339	38.1667	-1.55748	down	5e-05	9.93302e-05	1,2-dihydroxy-3-keto-5-methylthiopentene dioxygenase protein, putative, expressed
LOC_Os03g41170	LOC_Os03g41170	Chr3:22892395-22895558	1.11005	2.59207	1.22348	up	0.0001	0.000193606	expressed protein
LOC_Os11g47030	LOC_Os11g47030	Chr11:28255778-28259210	1.33343	0.465127	-1.51944	down	5e-05	9.93302e-05	receptor protein kinase, putative, expressed
LOC_Os11g47980	LOC_Os11g47980	Chr11:28938027-28939907	0.69577	0.0864124	-3.0093	down	0.05595	0.074282	expressed protein
LOC_Os09g07380	LOC_Os09g07380	Chr9:3669978-3675560	23.6773	57.4763	1.27946	up	5e-05	9.93302e-05	frigida, putative, expressed
LOC_Os11g34980	LOC_Os11g34980	Chr11:20501516-20503124	3.25527	2.61964	-0.313406	down	0.2272	0.266776	expressed protein
LOC_Os02g22100	LOC_Os02g22100	Chr2:13156575-13164110	63.4186	9.97488	-2.66853	down	5e-05	9.93302e-05	OsRhmbd6 - Putative Rhomboid homologue, expressed
LOC_Os02g09820	LOC_Os02g09820	Chr2:5063136-5066805	1.52353	2.9322	0.944566	up	5e-05	9.93302e-05	zinc finger, C3HC4 type domain containing protein, expressed
LOC_Os08g32100	LOC_Os08g32100	Chr8:19913042-19918776	37.1149	36.4836	-0.0247531	down	0.87565	0.891034	transposon protein, putative, CACTA, En/Spm sub-class, expressed
LOC_Os06g45070	LOC_Os06g45070	Chr6:27262804-27264972	38.3579	28.7126	-0.417841	down	0.0323	0.0446368	diphthamide biosynthesis protein 3, putative, expressed
LOC_Os08g38850	LOC_Os08g38850	Chr8:24560892-24566112	8.19971	29.7796	1.86068	up	5e-05	9.93302e-05	phosphatidylinositol transfer, putative, expressed
LOC_Os06g37140	LOC_Os06g37140	Chr6:21936884-21943005	0.500678	1.49161	1.57491	up	0.0008	0.00140006	retrotransposon protein, putative, Ty3-gypsy subclass, expressed
LOC_Os02g49420	LOC_Os02g49420	Chr2:30198592-30199848	0	3.26803	inf	up	5e-05	9.93302e-05	fasciclin-like arabinogalactan precursor protein, putative, expressed
LOC_Os08g09760	LOC_Os08g09760	Chr8:5638164-5643274	5.22198	1.99467	-1.38845	down	5e-05	9.93302e-05	OsFBX275 - F-box domain containing protein, expressed
LOC_Os02g39910	LOC_Os02g39910	Chr2:24133182-24139373	0.335667	0.501049	0.577923	up	0.0209	0.0297897	B4-BTB1 - Bric-a-Brac, Tramtrack, Broad Complex BTB domain with B4 subfamily conserved sequence, expressed
LOC_Os01g68060	LOC_Os01g68060	Chr1:39565750-39570176	23.692	26.8927	0.182811	up	0.2252	0.264815	copine, putative, expressed
LOC_Os09g36830	LOC_Os09g36830	Chr9:21243188-21245828	12.5742	14.7278	0.228073	up	0.22715	0.266731	Skp1 family, dimerisation domain containing protein, expressed
LOC_Os12g10930	LOC_Os12g10930	Chr12:5904579-5907620	1.08104	1.25114	0.210827	up	0.39825	0.442325	NL0E, putative, expressed
LOC_Os02g57630	LOC_Os02g57630	Chr2:35293410-35296557	25.3192	43.1326	0.768547	up	5e-05	9.93302e-05	ubiquitin carboxyl-terminal hydrolase, family 1, putative, expressed
LOC_Os09g36850	LOC_Os09g36850	Chr9:21251841-21252866	0.039188	2.6474	6.07802	up	0.1586	0.193669	expressed protein
LOC_Os09g39060	LOC_Os09g39060	Chr9:22420897-22422558	1.2899	0.342843	-1.91164	down	0.0005	0.000895225	vignain precursor, putative, expressed
LOC_Os12g41140	LOC_Os12g41140	Chr12:25487497-25493744	11.5793	15.4662	0.417565	up	0.02345	0.0331343	expressed protein
LOC_Os07g36140	LOC_Os07g36140	Chr7:21592647-21593290	414.693	481.002	0.213998	up	0.1599	0.195041	core histone H2A/H2B/H3/H4, putative, expressed
LOC_Os09g01620	LOC_Os09g01620	Chr9:437171-443033	3.58088	5.88109	0.715769	up	0.0004	0.000724086	RNA pseudouridine synthase, putative, expressed
LOC_Os08g33740	LOC_Os08g33740	Chr8:21078138-21086651	25.1942	28.8346	0.194706	up	0.19795	0.236122	CSLA11 - cellulose synthase-like family A, expressed
LOC_Os03g13740	LOC_Os03g13740	Chr3:7440352-7442017	0.894531	0.016443	-5.76559	down	0.13825	0.171053	immediate-early fungal elicitor protein CMPG1, putative, expressed
LOC_Os04g47280	LOC_Os04g47280	Chr4:28071432-28074595	3.49286	5.56257	0.671343	up	0.00115	0.00197009	ATFUC1, putative, expressed
LOC_Os05g49270	LOC_Os05g49270	Chr5:28264880-28269493	34.1628	31.5717	-0.113791	down	0.44695	0.490564	transporter family protein, putative, expressed
LOC_Os09g24260	LOC_Os09g24260	Chr9:14404530-14413663	9.86218	35.0211	1.82824	up	5e-05	9.93302e-05	WD domain, G-beta repeat domain containing protein, expressed
LOC_Os03g16709	LOC_Os03g16709	Chr3:9259811-9260747	0.502451	24.2707	5.59409	up	5e-05	9.93302e-05	expressed protein
LOC_Os01g15790	LOC_Os01g15790	Chr1:8892578-8900134	15.7843	15.715	-0.00634951	down	0.96825	0.972217	expressed protein
LOC_Os01g08840	LOC_Os01g08840	Chr1:4440900-4441368	5.71208	0.124133	-5.52405	down	0.23335	0.272978	expressed protein
LOC_Os07g30940	LOC_Os07g30940	Chr7:18321781-18324693	36.379	29.1349	-0.320358	down	0.0371	0.0507401	expressed protein
LOC_Os01g65550	LOC_Os01g65550	Chr1:38048037-38054357	9.41446	140.427	3.89879	up	5e-05	9.93302e-05	RNA recognition motif containing protein, putative, expressed
LOC_Os05g50170	LOC_Os05g50170	Chr5:28745288-28751809	0.673743	1.6184	1.2643	up	0.0001	0.000193606	ATPCME, putative, expressed
LOC_Os06g49750	LOC_Os06g49750	Chr6:30092165-30093513	6.44982	1.05263	-2.61526	down	5e-05	9.93302e-05	kelch motif family protein, expressed
LOC_Os03g15960	LOC_Os03g15960	Chr3:8805566-8806601	2.94537	5.57357	0.920155	up	0.0001	0.000193606	hsp20/alpha crystallin family protein, putative, expressed
LOC_Os03g29830	LOC_Os03g29830	Chr3:16999139-17002312	8.36394	9.35658	0.161798	up	0.37945	0.42318	expressed protein
LOC_Os09g37340	LOC_Os09g37340	Chr9:21567660-21568053	10.806	9.28395	-0.219024	down	0.5071	0.549358	expressed protein
LOC_Os01g49060	LOC_Os01g49060	Chr1:28187852-28193358	11.32	14.0626	0.312986	up	0.046	0.0619444	prenyltransferase, putative, expressed
LOC_Os11g47809	LOC_Os11g47809	Chr11:28827675-28828513	1208.74	486.023	-1.31441	down	5e-05	9.93302e-05	metallothionein, putative, expressed
LOC_Os12g42850	LOC_Os12g42850	Chr12:26618239-26626129	94.2161	52.4876	-0.843996	down	5e-05	9.93302e-05	amino acid permease, putative, expressed
LOC_Os10g42110	LOC_Os10g42110	Chr10:22650008-22654267	1.47416	25.5243	4.11391	up	5e-05	9.93302e-05	protein kinase family protein, putative, expressed
LOC_Os06g01810	LOC_Os06g01810	Chr6:461136-468425	0.284943	3.33497	3.54893	up	5e-05	9.93302e-05	expressed protein
LOC_Os08g36790	LOC_Os08g36790	Chr8:23234396-23240846	12.7191	10.0734	-0.336439	down	0.0437	0.0591757	bZIP transcription factor, putative, expressed
LOC_Os06g13860	LOC_Os06g13860	Chr6:7698400-7703820	14.0716	7.30663	-0.945512	down	5e-05	9.93302e-05	RCD1, putative, expressed
LOC_Os01g67290	LOC_Os01g67290	Chr1:39052261-39058974	24.6105	39.5668	0.685013	up	5e-05	9.93302e-05	cyclin-related protein, putative, expressed
LOC_Os05g48320	LOC_Os05g48320	Chr5:27699742-27701860	73.8354	161.877	1.13252	up	5e-05	9.93302e-05	60S ribosomal protein L37a, putative, expressed
LOC_Os04g53680	LOC_Os04g53680	Chr4:31995411-31998446	50.4222	3.99324	-3.65843	down	5e-05	9.93302e-05	cyclin, putative, expressed
LOC_Os06g29490	LOC_Os06g29490	Chr6:16910984-16916691	1.39259	0.525148	-1.40697	down	0.00035	0.00063784	expressed protein
LOC_Os01g18660	LOC_Os01g18660	Chr1:10509031-10513400	5.25224	5.50255	0.0671689	up	0.74455	0.772693	aminotransferase, putative, expressed
LOC_Os06g40710	LOC_Os06g40710	Chr6:24268879-24275956	5.66616	19.9097	1.81303	up	5e-05	9.93302e-05	Myb-like DNA-binding domain containing protein, putative, expressed
LOC_Os08g32160	LOC_Os08g32160	Chr8:19950551-19952391	30.9825	44.497	0.522256	up	0.0028	0.00455318	oxidoreductase, 2OG-FeII oxygenase domain containing protein, putative, expressed
LOC_Os11g01530	LOC_Os11g01530	Chr11:304966-307931	122.406	57.0444	-1.10152	down	5e-05	9.93302e-05	ferritin-1, chloroplast precursor, putative, expressed
LOC_Os01g63290	LOC_Os01g63290	Chr1:36687544-36695629	11.6168	13.8849	0.2573	up	0.1113	0.140417	transporter, major facilitator family, putative, expressed
LOC_Os03g04920	LOC_Os03g04920	Chr3:2367848-2374516	19.2763	35.3357	0.874299	up	5e-05	9.93302e-05	multidrug resistance-associated protein, putative, expressed
LOC_Os01g66310	LOC_Os01g66310	Chr1:38516416-38516837	3.59623	2.30904	-0.639193	down	0.24285	0.282178	expressed protein
LOC_Os06g08470	LOC_Os06g08470	Chr6:4162930-4167042	7.3389	13.6206	0.892151	up	5e-05	9.93302e-05	expressed protein
LOC_Os01g57450	LOC_Os01g57450	Chr1:33200666-33201485	28.4246	19.7037	-0.528672	down	0.0025	0.0041023	universal stress protein domain containing protein, putative, expressed
LOC_Os04g19260	LOC_Os04g19260	Chr4:10700448-10704896	0.948331	0.421833	-1.16872	down	0.00015	0.000285145	retrotransposon protein, putative, unclassified, expressed
LOC_Os02g27850	LOC_Os02g27850	Chr2:16487845-16493503	0.777782	0.843638	0.117258	up	0.63355	0.670437	retrotransposon protein, putative, unclassified, expressed
LOC_Os05g22990	LOC_Os05g22990	Chr5:13106576-13115821	1.88416	7.16536	1.92712	up	5e-05	9.93302e-05	expressed protein
LOC_Os07g38240	LOC_Os07g38240	Chr7:22930762-22933283	9.44088	9.64477	0.030825	up	0.85795	0.875395	ZOS7-05 - C2H2 zinc finger protein, expressed
LOC_Os04g31620	LOC_Os04g31620	Chr4:18933789-18938165	12.2381	17.5621	0.521093	up	0.00065	0.00114904	retrotransposon protein, putative, unclassified, expressed
LOC_Os12g29570	LOC_Os12g29570	Chr12:17624458-17626192	85.0072	21.6659	-1.97216	down	5e-05	9.93302e-05	expressed protein
LOC_Os04g56654	LOC_Os04g56654	Chr4:33782170-33784081	9.28055	8.57938	-0.113337	down	0.581	0.620951	BSD domain-containing protein, putative, expressed
LOC_Os05g35970	LOC_Os05g35970	Chr5:21313234-21314150	1.4423	0.854057	-0.755967	down	0.08255	0.106571	expressed protein
LOC_Os06g10750	LOC_Os06g10750	Chr6:5613998-5617153	11.27	9.1606	-0.298973	down	0.08205	0.10599	integral membrane protein DUF6 containing protein, expressed
LOC_Os03g13800	LOC_Os03g13800	Chr3:7476237-7478236	68.3239	100.182	0.552168	up	0.0005	0.000895225	ribosomal protein L7Ae, putative, expressed
LOC_Os03g58610	LOC_Os03g58610	Chr3:33384952-33387239	6.02287	1.88954	-1.67242	down	5e-05	9.93302e-05	expressed protein
LOC_Os05g30640	LOC_Os05g30640	Chr5:17751475-17753311	1.34259	2.81639	1.06883	up	5e-05	9.93302e-05	leucine zipper protein-like, putative, expressed
LOC_Os01g59090	LOC_Os01g59090	Chr1:34139767-34141215	108.068	19.5214	-2.46882	down	5e-05	9.93302e-05	thylakoid lumenal 20 kDa protein, putative, expressed
LOC_Os08g10250	LOC_Os08g10250	Chr8:5942660-5958762	36.4582	6.77951	-2.42699	down	5e-05	9.93302e-05	SHR5-receptor-like kinase, putative, expressed
LOC_Os01g73080	LOC_Os01g73080	Chr1:42392183-42401215	8.77993	8.12263	-0.112262	down	0.54695	0.588586	expressed protein
LOC_Os09g16449	LOC_Os09g16449	Chr9:10066479-10069846	1.65846	1.38507	-0.259889	down	0.27955	0.320061	pleiotropic drug resistance protein 4, putative, expressed
LOC_Os01g48339	LOC_Os01g48339	Chr1:27703977-27705198	3.09737	8.51868	1.45959	up	5e-05	9.93302e-05	expressed protein
LOC_Os05g02430	LOC_Os05g02430	Chr5:810007-810653	0.258767	0.812027	1.64988	up	0.08315	0.10728	retrotransposon protein, putative, Ty3-gypsy subclass, expressed
LOC_Os02g46640	LOC_Os02g46640	Chr2:28464488-28467362	22.2684	10.3385	-1.10698	down	5e-05	9.93302e-05	heat shock protein DnaJ, putative, expressed
LOC_Os06g03830	LOC_Os06g03830	Chr6:1539027-1542212	5.0824	0.482854	-3.39585	down	5e-05	9.93302e-05	retinol dehydrogenase, putative, expressed
LOC_Os06g06410	LOC_Os06g06410	Chr6:2992044-2995594	11.6954	14.3482	0.294938	up	0.0788	0.102109	rRNA-processing protein FCF, putative, expressed
LOC_Os10g03910	LOC_Os10g03910	Chr10:1774663-1777677	0.340358	1.05654	1.63423	up	5e-05	9.93302e-05	OsFBX354 - F-box domain containing protein, expressed
LOC_Os03g13930	LOC_Os03g13930	Chr3:7559114-7561986	4.72378	16.084	1.76762	up	5e-05	9.93302e-05	OsSub28 - Putative Subtilisin homologue, expressed
LOC_Os08g04810	LOC_Os08g04810	Chr8:2412053-2418681	2.75927	3.71947	0.430812	up	0.0338	0.0465412	serine esterase family protein, putative, expressed
LOC_Os08g39890	LOC_Os08g39890	Chr8:25274448-25278696	1.07335	33.7871	4.97628	up	5e-05	9.93302e-05	OsSPL14 - SBP-box gene family member, expressed
LOC_Os11g45840	LOC_Os11g45840	Chr11:27734571-27737316	40.4294	11.0286	-1.87416	down	5e-05	9.93302e-05	expressed protein
LOC_Os06g49310	LOC_Os06g49310	Chr6:29877098-29886728	5.37595	3.67444	-0.548995	down	0.4256	0.469566	MATE efflux family protein, putative, expressed
LOC_Os06g50870	LOC_Os06g50870	Chr6:30774113-30776635	108.874	22.5418	-2.27199	down	5e-05	9.93302e-05	DNL zinc finger domain containing protein, putative, expressed
LOC_Os01g47680	LOC_Os01g47680	Chr1:27271349-27274033	16.866	10.1644	-0.730592	down	5e-05	9.93302e-05	60S ribosomal protein L18a-1, putative, expressed
LOC_Os10g05790	LOC_Os10g05790	Chr10:2921765-2923678	0.559933	0.93116	0.733776	up	0.1264	0.157766	POEI4 - Pollen Ole e I allergen and extensin family protein precursor, expressed
LOC_Os03g16030	LOC_Os03g16030	Chr3:8834822-8835802	1.06466	0.618781	-0.782898	down	0.05805	0.0768466	hsp20/alpha crystallin family protein, putative, expressed
LOC_Os07g08934	LOC_Os07g08934	Chr7:4645896-4646753	0.909418	2.40386	1.40234	up	0.00055	0.000980299	expressed protein
LOC_Os05g24560	LOC_Os05g24560	Chr5:14161385-14168204	14.1953	16.2193	0.192303	up	0.7641	0.79041	NC domain-containing protein, putative, expressed
LOC_Os05g09480	LOC_Os05g09480	Chr5:5329580-5331490	2.36173	2.06647	-0.192671	down	0.46515	0.508455	OsIAA16 - Auxin-responsive Aux/IAA gene family member, expressed
LOC_Os03g37320	LOC_Os03g37320	Chr3:20677903-20688391	0.630634	0.576528	-0.129412	down	0.7233	0.753292	expressed protein
LOC_Os04g02640	LOC_Os04g02640	Chr4:997303-999140	2.07533	18.0374	3.11958	up	5e-05	9.93302e-05	3-ketoacyl-CoA synthase 6, putative, expressed
LOC_Os09g31270	LOC_Os09g31270	Chr9:18801143-18803450	4.98028	7.00848	0.492875	up	0.0056	0.00872723	polygalacturonase, putative, expressed
LOC_Os03g29150	LOC_Os03g29150	Chr3:16551353-16561430	3.27579	3.60784	0.139291	up	0.54955	0.591001	NAD dependent epimerase/dehydratase family protein, putative, expressed
LOC_Os06g29180	LOC_Os06g29180	Chr6:16649543-16653296	92.7235	60.5887	-0.613886	down	0.0001	0.000193606	erythronate-4-phosphate dehydrogenase domain containing protein, expressed
LOC_Os01g48130	LOC_Os01g48130	Chr1:27556007-27560681	11.8059	22.5243	0.931975	up	5e-05	9.93302e-05	no apical meristem protein, putative, expressed
LOC_Os01g09010	LOC_Os01g09010	Chr1:4527985-4532893	92.1714	162.455	0.817645	up	5e-05	9.93302e-05	transferase family protein, putative, expressed
LOC_Os02g30100	LOC_Os02g30100	Chr2:17873661-17876075	5.54361	10.4793	0.918652	up	5e-05	9.93302e-05	cytochrome P450, putative, expressed
LOC_Os03g45370	LOC_Os03g45370	Chr3:25613824-25616214	25.3844	18.3061	-0.471619	down	0.0026	0.0042529	sodium/calcium exchanger protein, putative, expressed
LOC_Os03g61630	LOC_Os03g61630	Chr3:34939257-34941366	10.886	22.4696	1.0455	up	5e-05	9.93302e-05	WD domain, G-beta repeat domain containing protein, expressed
LOC_Os02g49950	LOC_Os02g49950	Chr2:30518021-30522430	1.39425	15.4226	3.46748	up	5e-05	9.93302e-05	spotted leaf 11, putative, expressed
LOC_Os05g05690	LOC_Os05g05690	Chr5:2830904-2833764	16.1374	15.6015	-0.0487233	down	0.7646	0.790821	DTA2, putative, expressed
LOC_Os06g21550	LOC_Os06g21550	Chr6:12431763-12432551	25.4616	10.5583	-1.26995	down	5e-05	9.93302e-05	thioredoxin domain-containing protein 17, putative, expressed
LOC_Os07g05174	LOC_Os07g05174	Chr7:2306729-2307397	1.74992	2.18178	0.318211	up	0.39475	0.43871	expressed protein
LOC_Os04g45140	LOC_Os04g45140	Chr4:26689857-26692662	48.6453	10.7334	-2.18019	down	5e-05	9.93302e-05	DTA2, putative, expressed
LOC_Os01g51020	LOC_Os01g51020	Chr1:29314182-29316912	4.06667	18.0767	2.15221	up	5e-05	9.93302e-05	60S ribosomal protein L28-1, putative, expressed
LOC_Os05g37225	LOC_Os05g37225	Chr5:21761627-21762740	0.661741	0.799274	0.272423	up	0.4981	0.540892	expressed protein
LOC_Os08g09240	LOC_Os08g09240	Chr8:5364348-5366503	198.223	120.585	-0.717074	down	5e-05	9.93302e-05	autophagy-related protein, putative, expressed
LOC_Os06g27800	LOC_Os06g27800	Chr6:15738384-15744846	8.16523	15.0238	0.879683	up	5e-05	9.93302e-05	tm-1GCR237 protein, putative, expressed
LOC_Os04g08764	LOC_Os04g08764	Chr4:4769893-4772045	3.32116	15.449	2.21776	up	5e-05	9.93302e-05	avr9/Cf-9 rapidly elicited protein 137, putative, expressed
LOC_Os02g02840	LOC_Os02g02840	Chr2:1080512-1084283	33.4302	139.29	2.05887	up	5e-05	9.93302e-05	ras-related protein, putative, expressed
LOC_Os07g03060	LOC_Os07g03060	Chr7:1159805-1163372	1.2232	1.95294	0.674987	up	0.0021	0.00347878	expressed protein
LOC_Os03g21419	LOC_Os03g21419	Chr3:12243481-12249852	1.1796	1.63756	0.473248	up	0.0311	0.043109	retrotransposon protein, putative, Ty1-copia subclass, expressed
LOC_Os06g01370	LOC_Os06g01370	Chr6:219459-221117	13.6689	19.4651	0.509992	up	0.0032	0.0051636	DNA-binding protein-related, putative, expressed
LOC_Os02g43760	LOC_Os02g43760	Chr2:26404856-26409513	19.6585	26.7533	0.44456	up	0.0068	0.0104788	ubiquitin carboxyl-terminal hydrolase, family 1, putative, expressed
LOC_Os04g38920	LOC_Os04g38920	Chr4:23128560-23129976	15.827	7.93696	-0.995732	down	5e-05	9.93302e-05	DUF593 domain containing protein, expressed
LOC_Os02g07340	LOC_Os02g07340	Chr2:3778036-3791876	14.5699	9.68755	-0.58879	down	0.0001	0.000193606	HEAT repeat family protein, putative, expressed
LOC_Os01g10950	LOC_Os01g10950	Chr1:5837474-5839898	63.4825	49.885	-0.347751	down	0.02265	0.0320993	peptide-N4-asparagine amidase A, putative, expressed
LOC_Os07g29770	LOC_Os07g29770	Chr7:17498647-17508816	7.66859	9.02541	0.235032	up	0.19715	0.235276	zinc finger protein, putative, expressed
LOC_Os02g34680	LOC_Os02g34680	Chr2:20800952-20804474	37.4892	26.5065	-0.500128	down	0.0016	0.00269323	ZOS2-09 - C2H2 zinc finger protein, expressed
LOC_Os07g33680	LOC_Os07g33680	Chr7:20127037-20128833	35.2254	47.1251	0.419881	up	0.01135	0.0169009	succinate dehydrogenase subunit 3, putative, expressed
LOC_Os05g41580	LOC_Os05g41580	Chr5:24347204-24354543	10.0575	1.996	-2.33308	down	5e-05	9.93302e-05	calcium-transporting ATPase, plasma membrane-type, putative, expressed
LOC_Os05g39870	LOC_Os05g39870	Chr5:23429485-23434020	0.386	1.75525	2.185	up	5e-05	9.93302e-05	CAMK_KIN1/SNF1/Nim1_like.24 - CAMK includes calcium/calmodulin depedent protein kinases, expressed
LOC_Os01g50070	LOC_Os01g50070	Chr1:28768975-28769426	9.12637	0.586275	-3.96039	down	0.13005	0.161724	multidrug resistance protein 1, putative, expressed
LOC_Os03g01710	LOC_Os03g01710	Chr3:440340-447588	11.3566	29.1071	1.35784	up	5e-05	9.93302e-05	expressed protein
LOC_Os08g33460	LOC_Os08g33460	Chr8:20873551-20874394	82.9262	123.344	0.572788	up	5e-05	9.93302e-05	expressed protein
LOC_Os01g51810	LOC_Os01g51810	Chr1:29786134-29788237	0.375468	0.868804	1.21034	up	0.00065	0.00114904	pentatricopeptide, putative, expressed
LOC_Os02g34850	LOC_Os02g34850	Chr2:20899807-20907175	13.1308	19.1183	0.541999	up	0.0003	0.000551512	histone-lysine N-methyltransferase ASHH2, putative, expressed
LOC_Os05g28190	LOC_Os05g28190	Chr5:16502934-16506624	31.319	50.4194	0.686938	up	5e-05	9.93302e-05	ranBP1 domain containing protein, expressed
LOC_Os01g52980	LOC_Os01g52980	Chr1:30453352-30455368	2.66755	0.922704	-1.53158	down	5e-05	9.93302e-05	OsFBX23 - F-box domain containing protein, expressed
LOC_Os02g42560	LOC_Os02g42560	Chr2:25583469-25585697	0.861965	27.7684	5.00967	up	5e-05	9.93302e-05	expressed protein
LOC_Os07g45194	LOC_Os07g45194	Chr7:26995074-27001026	17.9461	10.2582	-0.806901	down	5e-05	9.93302e-05	expressed protein
LOC_Os12g36630	LOC_Os12g36630	Chr12:22428185-22429098	5.23583	2.10184	-1.31677	down	0.0056	0.00872723	universal stress protein domain containing protein, putative, expressed
LOC_Os03g62539	LOC_Os03g62539	Chr3:35410422-35412622	0.173648	0.49606	1.51435	up	0.03315	0.0457246	expressed protein
LOC_Os02g34460	LOC_Os02g34460	Chr2:20650247-20652056	21.2463	23.0427	0.117104	up	0.4944	0.53725	40S ribosomal protein S10, putative, expressed
LOC_Os04g52074	LOC_Os04g52074	Chr4:30927630-30934100	3.96352	6.02668	0.604581	up	0.00025	0.000462956	expressed protein
LOC_Os09g08720	LOC_Os09g08720	Chr9:4592169-4595244	0.458169	35.6802	6.2831	up	5e-05	9.93302e-05	cinnamoyl CoA reductase, putative, expressed
LOC_Os07g23740	LOC_Os07g23740	Chr7:13399138-13412020	12.3065	10.768	-0.192677	down	0.23235	0.272123	sterol 3-beta-glucosyltransferase, putative, expressed
LOC_Os01g08700	LOC_Os01g08700	Chr1:4329151-4338486	247.243	205.021	-0.270154	down	0.2601	0.299901	GIGANTEA, putative, expressed
LOC_Os01g62244	LOC_Os01g62244	Chr1:36017203-36023469	78.9353	65.5464	-0.268154	down	0.08915	0.114394	ubiquitin-conjugating enzyme, putative, expressed
LOC_Os06g04140	LOC_Os06g04140	Chr6:1731812-1732565	16.931	10.8895	-0.636722	down	0.0035	0.005615	expressed protein
LOC_Os09g12770	LOC_Os09g12770	Chr9:7329539-7333290	38.0534	25.3815	-0.58425	down	0.00015	0.000285145	Myb-like DNA-binding domain containing protein, putative, expressed
LOC_Os07g34870	LOC_Os07g34870	Chr7:20900388-20901744	3.65905	1.00391	-1.86584	down	5e-05	9.93302e-05	aspartic proteinase nepenthesin precursor, putative, expressed
LOC_Os01g71570	LOC_Os01g71570	Chr1:41457269-41459896	1.12906	0.239532	-2.23683	down	0.0499	0.066756	expressed protein
LOC_Os10g30100	LOC_Os10g30100	Chr10:15637902-15644365	9.49024	19.7668	1.05856	up	5e-05	9.93302e-05	3-5 exonuclease family protein, putative, expressed
LOC_Os08g42050	LOC_Os08g42050	Chr8:26558843-26562158	53.2696	77.6941	0.544491	up	0.0005	0.000895225	emp24/gp25L/p24 family protein, putative, expressed
LOC_Os01g40700	LOC_Os01g40700	Chr1:22999990-23002458	4.5463	26.1077	2.52171	up	5e-05	9.93302e-05	expressed protein
LOC_Os05g41480	LOC_Os05g41480	Chr5:24287568-24289620	100.291	157.238	0.648755	up	5e-05	9.93302e-05	domain of unknown function, DUF250 domain containing protein, expressed
LOC_Os05g11900	LOC_Os05g11900	Chr5:6773864-6774685	40.9017	49.837	0.285056	up	0.08375	0.107947	expressed protein
LOC_Os03g04440	LOC_Os03g04440	Chr3:2059309-2063350	33.7434	12.4068	-1.44347	down	5e-05	9.93302e-05	expressed protein
LOC_Os02g13150	LOC_Os02g13150	Chr2:7006063-7010651	39.1433	31.8954	-0.295419	down	0.04935	0.0660658	pollen-specific protein SF21, putative, expressed
LOC_Os06g44420	LOC_Os06g44420	Chr6:26829526-26830408	25.2139	6.27927	-2.00555	down	5e-05	9.93302e-05	GDU1, putative, expressed
LOC_Os09g36480	LOC_Os09g36480	Chr9:21050633-21054020	14.8241	16.9388	0.192393	up	0.2213	0.260597	XAP5 family protein, putative, expressed
LOC_Os09g37240	LOC_Os09g37240	Chr9:21496614-21515117	1.02815	3.31629	1.68951	up	5e-05	9.93302e-05	glutathione S-transferase, C-terminal domain containing protein, expressed
LOC_Os02g53180	LOC_Os02g53180	Chr2:32558634-32562705	45.558	17.7186	-1.36244	down	5e-05	9.93302e-05	1-aminocyclopropane-1-carboxylate oxidase protein, putative, expressed
LOC_Os03g58340	LOC_Os03g58340	Chr3:33240265-33244810	13.7448	18.0288	0.391416	up	0.0117	0.0173754	expressed protein
LOC_Os05g37690	LOC_Os05g37690	Chr5:22060722-22063865	38.7833	44.1811	0.187994	up	0.22085	0.260107	OsFBL23 - F-box domain and LRR containing protein, expressed
LOC_Os03g57770	LOC_Os03g57770	Chr3:32919545-32920235	1.02356	2.00857	0.972574	up	0.01605	0.0232845	expressed protein
LOC_Os12g07380	LOC_Os12g07380	Chr12:3636453-3637404	1.1655	4.35229	1.90083	up	5e-05	9.93302e-05	expressed protein
LOC_Os03g59600	LOC_Os03g59600	Chr3:33936154-33937972	1.44678	0.0855571	-4.07981	down	0.2155	0.254604	mitochondrial Rho GTPase 1, putative, expressed
LOC_Os01g52010	LOC_Os01g52010	Chr1:29894026-29898467	62.4654	93.1427	0.576385	up	0.00035	0.00063784	alliin lyase precursor, putative, expressed
LOC_Os03g47260	LOC_Os03g47260	Chr3:26740660-26741589	0.106919	0.836448	2.96776	up	0.02505	0.0352538	expressed protein
LOC_Os05g28750	LOC_Os05g28750	Chr5:16861702-16862700	183.648	320.315	0.802552	up	0.14305	0.176495	60S ribosomal protein L29-2, putative, expressed
LOC_Os08g44590	LOC_Os08g44590	Chr8:28043208-28045588	19.5284	2.63821	-2.88794	down	5e-05	9.93302e-05	gibberellin 20 oxidase 2, putative, expressed
LOC_Os11g01210	LOC_Os11g01210	Chr11:127372-129004	0.889987	1.00713	0.178398	up	0.58395	0.623789	HCF152, putative, expressed
LOC_Os08g10450	LOC_Os08g10450	Chr8:6142124-6144418	36.7158	38.7698	0.0785341	up	0.6049	0.643335	nucleoside transporter, putative, expressed
LOC_Os01g31800	LOC_Os01g31800	Chr1:17420431-17421291	10.4255	121.762	3.54587	up	5e-05	9.93302e-05	Core histone H2A/H2B/H3/H4 domain containing protein, putative, expressed
LOC_Os01g63400	LOC_Os01g63400	Chr1:36732835-36737403	2.14196	6.60324	1.62424	up	0.001	0.00172889	PPR repeat containing protein, expressed
LOC_Os12g07540	LOC_Os12g07540	Chr12:3753427-3758551	29.2683	7.05026	-2.05359	down	5e-05	9.93302e-05	growth regulator related protein, putative, expressed
LOC_Os11g06290	LOC_Os11g06290	Chr11:3019549-3022478	3.86742	2.01986	-0.93712	down	5e-05	9.93302e-05	expressed protein
LOC_Os01g21850	LOC_Os01g21850	Chr1:12258137-12263046	9.90561	20.2729	1.03323	up	5e-05	9.93302e-05	protein transport protein-related, putative, expressed
LOC_Os09g32025	LOC_Os09g32025	Chr9:19118236-19119139	4.26741	1.31572	-1.6975	down	0.00015	0.000285145	uroporphyrinogen-III synthase, putative, expressed
LOC_Os09g30130	LOC_Os09g30130	Chr9:18315153-18321214	7.12509	2.20003	-1.69538	down	5e-05	9.93302e-05	CSLE6 - cellulose synthase-like family E, expressed
LOC_Os05g25580	LOC_Os05g25580	Chr5:14866834-14869723	2.38469	3.95284	0.72909	up	0.0031	0.00501092	OsFBX165 - F-box domain containing protein, expressed
LOC_Os11g37300	LOC_Os11g37300	Chr11:22025759-22029748	1.62464	2.93433	0.852913	up	5e-05	9.93302e-05	OsFBDUF53 - F-box and DUF domain containing protein, expressed
LOC_Os08g42010	LOC_Os08g42010	Chr8:26537671-26542925	17.3156	14.9493	-0.211988	down	0.1678	0.203792	nodulin, putative, expressed
LOC_Os06g05100	LOC_Os06g05100	Chr6:2247851-2256639	18.6532	17.9556	-0.0549934	down	0.75525	0.782506	transketolase, putative, expressed
LOC_Os01g65130	LOC_Os01g65130	Chr1:37804017-37808200	5.73961	2.19213	-1.38862	down	5e-05	9.93302e-05	peptide transporter, putative, expressed
LOC_Os03g61019	LOC_Os03g61019	Chr3:34668984-34671141	16.5446	36.6277	1.14658	up	5e-05	9.93302e-05	mitochondrial import inner membrane translocase subunit Tim, putative, expressed
LOC_Os07g32390	LOC_Os07g32390	Chr7:19252847-19258018	2.04218	27.7324	3.76339	up	5e-05	9.93302e-05	targeting protein-related, putative, expressed
LOC_Os06g50370	LOC_Os06g50370	Chr6:30492759-30496151	23.9553	41.6182	0.796873	up	5e-05	9.93302e-05	zinc finger, C3HC4 type, domain containing protein, expressed
LOC_Os08g04090	LOC_Os08g04090	Chr8:1988303-1990829	15.5731	19.1274	0.296584	up	0.0632	0.0831912	expressed protein
LOC_Os04g50864	LOC_Os04g50864	Chr4:30081061-30084230	42.9912	18.6799	-1.20256	down	5e-05	9.93302e-05	expressed protein
LOC_Os12g31000	LOC_Os12g31000	Chr12:18618481-18621147	13.1562	2.26237	-2.53984	down	5e-05	9.93302e-05	pumilio-family RNA binding repeat domain containing protein, expressed
LOC_Os06g48170	LOC_Os06g48170	Chr6:29137236-29139250	0.167757	6.18433	5.20417	up	0.0086	0.0130548	glycosyl hydrolases family 16, putative, expressed
LOC_Os10g39936	LOC_Os10g39936	Chr10:21386811-21387498	11.221	1.0921	-3.36102	down	5e-05	9.93302e-05	zinc finger, C3HC4 type domain containing protein, expressed
LOC_Os12g43570	LOC_Os12g43570	Chr12:27041414-27042184	1.34965	0.0153165	-6.46136	down	0.1229	0.153678	expressed protein
LOC_Os10g29850	LOC_Os10g29850	Chr10:15514717-15519165	1.31257	1.68325	0.358854	up	0.0895	0.114818	MBTB60 - Bric-a-Brac, Tramtrack, Broad Complex BTB domain with Meprin and TRAF Homology MATH domain, expressed
LOC_Os05g12130	LOC_Os05g12130	Chr5:6933856-6936591	1.44216	1.07467	-0.424335	down	0.07375	0.0961057	EMB2261, putative, expressed
LOC_Os03g31180	LOC_Os03g31180	Chr3:17754816-17761133	13.9047	4.56266	-1.60763	down	5e-05	9.93302e-05	diacylglycerol kinase 1, putative, expressed
LOC_Os03g45960	LOC_Os03g45960	Chr3:25972224-25973470	7.25201	0.386666	-4.22922	down	5e-05	9.93302e-05	thaumatin, putative, expressed
LOC_Os01g59620	LOC_Os01g59620	Chr1:34480550-34484984	5.81869	4.07666	-0.513306	down	0.0025	0.0041023	histone-lysine N-methyltransferase, H3 lysine-9 specific SUVH1, putative, expressed
LOC_Os05g48600	LOC_Os05g48600	Chr5:27860574-27865055	24.1777	39.2166	0.697788	up	5e-05	9.93302e-05	glycosyltransferase family 43 protein, putative, expressed
LOC_Os04g56990	LOC_Os04g56990	Chr4:33972618-33976252	3.84712	1.54274	-1.31828	down	5e-05	9.93302e-05	Myb-like DNA-binding domain containing protein, putative, expressed
LOC_Os06g02730	LOC_Os06g02730	Chr6:978315-979809	1.78767	22.8752	3.67763	up	5e-05	9.93302e-05	aspartic proteinase nepenthesin-2 precursor, putative, expressed
LOC_Os03g46930	LOC_Os03g46930	Chr3:26541898-26542374	1.51631	0.404576	-1.90608	down	0.23165	0.27144	expressed protein
LOC_Os01g28744	LOC_Os01g28744	Chr1:16101902-16107066	0	0.718333	inf	up	5e-05	9.93302e-05	retrotransposon protein, putative, unclassified, expressed
LOC_Os01g64660	LOC_Os01g64660	Chr1:37519522-37524040	550.444	41.5164	-3.72884	down	5e-05	9.93302e-05	fructose-1,6-bisphosphatase, putative, expressed
LOC_Os04g51890	LOC_Os04g51890	Chr4:30783635-30784530	0.474212	1.41841	1.58067	up	0.0024	0.00394794	OsSAUR20 - Auxin-responsive SAUR gene family member, expressed
LOC_Os07g34964	LOC_Os07g34964	Chr7:20944301-20947879	3.84408	3.97577	0.0485963	up	0.8177	0.839329	TKL_IRAK_DUF26-lh.8 - DUF26 kinases have homology to DUF26 containing loci, expressed
LOC_Os08g05940	LOC_Os08g05940	Chr8:3224225-3228225	34.9206	44.5353	0.350871	up	0.02085	0.0297239	retrotransposon protein, putative, unclassified, expressed
LOC_Os09g07440	LOC_Os09g07440	Chr9:3719389-3724265	1.69818	3.73181	1.13588	up	5e-05	9.93302e-05	retrotransposon protein, putative, unclassified, expressed
LOC_Os10g20390	LOC_Os10g20390	Chr10:10249284-10252562	17.2895	0.658694	-4.71415	down	5e-05	9.93302e-05	MATE efflux family protein, putative, expressed
LOC_Os04g14710	LOC_Os04g14710	Chr4:8263068-8269025	8.5885	3.70876	-1.21147	down	5e-05	9.93302e-05	flavin-containing monooxygenase family protein, putative, expressed
LOC_Os05g50820	LOC_Os05g50820	Chr5:29150076-29152272	1.37119	0.606125	-1.17774	down	0.01495	0.0218096	expressed protein
LOC_Os06g07600	LOC_Os06g07600	Chr6:3675571-3679002	10.8759	17.3195	0.671265	up	5e-05	9.93302e-05	uncharacterized glycosyltransferase, putative, expressed
LOC_Os08g44930	LOC_Os08g44930	Chr8:28208749-28211676	9.6611	26.9052	1.47762	up	5e-05	9.93302e-05	SNARE domain containing protein, putative, expressed
LOC_Os08g33200	LOC_Os08g33200	Chr8:20666124-20673557	10.9116	10.7069	-0.0273248	down	0.8601	0.877051	1-phosphatidylinositol-4-phosphate 5-kinase/ zinc ion binding protein, putative, expressed
LOC_Os05g32430	LOC_Os05g32430	Chr5:18928205-18933309	8.61076	14.1399	0.715563	up	5e-05	9.93302e-05	NLI interacting factor-like phosphatase, putative, expressed
LOC_Os04g18010	LOC_Os04g18010	Chr4:9888776-9916256	27.5587	29.2392	0.0853973	up	0.5816	0.62145	cleavage and polyadenylation specificity factor subunit 1, putative, expressed
LOC_Os01g55410	LOC_Os01g55410	Chr1:31919493-31922406	4.90409	20.6457	2.07379	up	5e-05	9.93302e-05	expressed protein
LOC_Os03g19980	LOC_Os03g19980	Chr3:11252326-11259529	0.57751	1.39419	1.27151	up	5e-05	9.93302e-05	tetratricopeptide-like helical, putative, expressed
LOC_Os11g34440	LOC_Os11g34440	Chr11:20174650-20176341	0.430606	1.46803	1.76944	up	0.0098	0.0147351	phospholipase A2, putative, expressed
LOC_Os01g72090	LOC_Os01g72090	Chr1:41822268-41825087	11.8253	10.2451	-0.206942	down	0.24215	0.281463	phycoerythrobilin ferredoxin oxidoreductase, putative, expressed
LOC_Os04g04320	LOC_Os04g04320	Chr4:2019219-2026444	4.97907	10.2195	1.03738	up	5e-05	9.93302e-05	expressed protein
LOC_Os06g27910	LOC_Os06g27910	Chr6:15840813-15842660	0.721857	1.6503	1.19294	up	0.00055	0.000980299	oleosin, putative, expressed
LOC_Os01g72140	LOC_Os01g72140	Chr1:41844008-41845691	4.6222	0.0742079	-5.96086	down	0.0116	0.0172434	glutathione S-transferase, putative, expressed
LOC_Os03g55034	LOC_Os03g55034	Chr3:31297243-31297934	0.583028	0.0698181	-3.06189	down	0.2271	0.266699	expressed protein
LOC_Os06g42470	LOC_Os06g42470	Chr6:25524536-25525259	1.46967	6.40028	2.12264	up	5e-05	9.93302e-05	expressed protein
LOC_Os10g14011	LOC_Os10g14011	Chr10:7615952-7616904	14.9176	13.9331	-0.0985082	down	0.59375	0.632946	expressed protein
LOC_Os01g74660	LOC_Os01g74660	Chr1:43244185-43245432	21.5614	16.2701	-0.406227	down	0.01675	0.0242125	dihydroflavonol-4-reductase, putative, expressed
LOC_Os06g23530	LOC_Os06g23530	Chr6:13723593-13727110	10.4956	6.23943	-0.7503	down	5e-05	9.93302e-05	pre-mRNA-splicing factor ATP-dependent RNA helicase, putative, expressed
LOC_Os07g16140	LOC_Os07g16140	Chr7:9399385-9403945	12.2711	15.4239	0.329899	up	0.0442	0.0597347	FAD binding protein, putative, expressed
LOC_Os03g11310	LOC_Os03g11310	Chr3:5817876-5820748	8.76875	5.16434	-0.763787	down	5e-05	9.93302e-05	PPR repeat domain containing protein, putative, expressed
LOC_Os08g16840	LOC_Os08g16840	Chr8:10296771-10300731	25.6597	10.5658	-1.2801	down	5e-05	9.93302e-05	OsFBL45 - F-box domain and LRR containing protein, expressed
LOC_Os03g05225	LOC_Os03g05225	Chr3:2534161-2535545	6.42062	12.9398	1.01103	up	5e-05	9.93302e-05	expressed protein
LOC_Os03g28420	LOC_Os03g28420	Chr3:16372117-16379063	29.9279	41.821	0.482736	up	0.00135	0.00229347	3-oxoacyl-synthase, putative, expressed
LOC_Os02g27470	LOC_Os02g27470	Chr2:16208330-16216477	15.0614	30.4727	1.01666	up	5e-05	9.93302e-05	importin-7, putative, expressed
LOC_Os03g62388	LOC_Os03g62388	Chr3:35337928-35340584	10.2426	6.94187	-0.561183	down	0.00055	0.000980299	expressed protein
LOC_Os12g07270	LOC_Os12g07270	Chr12:3573432-3576997	7.57502	6.17392	-0.295062	down	0.1179	0.148086	bile acid sodium symporter family protein, putative, expressed
LOC_Os04g45240	LOC_Os04g45240	Chr4:26727272-26736973	0.873802	0.945546	0.113842	up	0.7272	0.75688	expressed protein
LOC_Os10g40740	LOC_Os10g40740	Chr10:21863007-21867667	88.8798	39.3222	-1.17651	down	5e-05	9.93302e-05	helix-loop-helix DNA-binding domain containing protein, expressed
LOC_Os07g48340	LOC_Os07g48340	Chr7:28889109-28892030	63.2587	9.02314	-2.80956	down	5e-05	9.93302e-05	OsCML24 - Calmodulin-related calcium sensor protein, expressed
LOC_Os09g25040	LOC_Os09g25040	Chr9:14959366-14962769	2.84551	3.28636	0.207799	up	0.3676	0.411462	joka8, putative, expressed
LOC_Os02g39080	LOC_Os02g39080	Chr2:23605515-23607650	4.07751	13.9159	1.77098	up	5e-05	9.93302e-05	expressed protein
LOC_Os02g05840	LOC_Os02g05840	Chr2:2876552-2882177	16.9255	25.7658	0.60626	up	5e-05	9.93302e-05	VIL2 protein, putative, expressed
LOC_Os02g02980	LOC_Os02g02980	Chr2:1166106-1173549	28.3217	18.2675	-0.63263	down	5e-05	9.93302e-05	MATE domain containing protein, expressed
LOC_Os04g01660	LOC_Os04g01660	Chr4:446011-447110	5.51378	7.95209	0.528294	up	0.02345	0.0331343	erythronate-4-phosphate dehydrogenase domain containing protein, expressed
LOC_Os02g42870	LOC_Os02g42870	Chr2:25778078-25780795	0.0879034	2.83354	5.01054	up	0.00315	0.0050868	MYB family transcription factor, putative, expressed
LOC_Os07g49000	LOC_Os07g49000	Chr7:29338446-29341163	0.435138	15.0114	5.10844	up	5e-05	9.93302e-05	DNAJ heat shock N-terminal domain-containing protein, putative, expressed
LOC_Os03g09140	LOC_Os03g09140	Chr3:4763755-4766369	9.27177	2.82176	-1.71625	down	5e-05	9.93302e-05	ras-related protein, putative, expressed
LOC_Os12g38430	LOC_Os12g38430	Chr12:23589629-23593485	18.7243	19.2086	0.0368387	up	0.8174	0.839095	SR repressor protein, putative, expressed
LOC_Os02g47310	LOC_Os02g47310	Chr2:28893960-28897548	92.3439	70.9342	-0.380535	down	0.01505	0.0219348	Cyclopropane-fatty-acyl-phospholipid synthase, putative, expressed
LOC_Os01g54420	LOC_Os01g54420	Chr1:31308243-31312914	1.22125	8.89987	2.86542	up	5e-05	9.93302e-05	dynamin family protein, putative, expressed
LOC_Os07g12220	LOC_Os07g12220	Chr7:6841498-6844820	1.7891	3.8681	1.11239	up	0.0009	0.00156624	expressed protein
LOC_Os12g06560	LOC_Os12g06560	Chr12:3179974-3184797	0.658542	3.06917	2.2205	up	5e-05	9.93302e-05	expressed protein
LOC_Os09g27580	LOC_Os09g27580	Chr9:16754448-16759734	21.2026	5.25515	-2.01244	down	5e-05	9.93302e-05	potassium transporter, putative, expressed
LOC_Os03g13210	LOC_Os03g13210	Chr3:7128180-7130342	1.33651	0.942757	-0.503515	down	0.10645	0.134795	peroxidase precursor, putative, expressed
LOC_Os08g38270	LOC_Os08g38270	Chr8:24252683-24253935	21.817	61.3784	1.49228	up	5e-05	9.93302e-05	fasciclin domain containing protein, expressed
LOC_Os03g64050	LOC_Os03g64050	Chr3:36189258-36190656	17.5714	55.3973	1.65658	up	5e-05	9.93302e-05	receptor protein kinase, putative, expressed
LOC_Os04g53510	LOC_Os04g53510	Chr4:31875724-31879749	9.91559	11.607	0.227227	up	0.141	0.174215	OsFBL20 - F-box domain and LRR containing protein, expressed
LOC_Os04g05080	LOC_Os04g05080	Chr4:2511482-2514711	36.8344	38.4123	0.0605142	up	0.71355	0.74437	vacuolar ATP synthase subunit F, putative, expressed
LOC_Os03g15770	LOC_Os03g15770	Chr3:8698046-8702758	8.43007	7.64591	-0.140857	down	0.3813	0.425081	tyrosine protein kinase domain containing protein, putative, expressed
LOC_Os08g22864	LOC_Os08g22864	Chr8:13740478-13765529	24.4851	50.2427	1.03701	up	5e-05	9.93302e-05	sec8 exocyst complex component specific domain containing protein, expressed
LOC_Os12g15430	LOC_Os12g15430	Chr12:8814471-8814741	0	3.24388	inf	up	0.01595	0.0231524	expressed protein
LOC_Os03g52310	LOC_Os03g52310	Chr3:30039048-30042858	10.8682	34.8333	1.68035	up	5e-05	9.93302e-05	transposon protein, putative, unclassified, expressed
LOC_Os05g41440	LOC_Os05g41440	Chr5:24271076-24275174	79.9485	102.752	0.36203	up	0.0256	0.0359691	cytochrome P450, putative, expressed
LOC_Os06g20610	LOC_Os06g20610	Chr6:11867805-11870630	3.45703	1.96249	-0.81685	down	5e-05	9.93302e-05	seven in absentia protein family domain containing protein, expressed
LOC_Os09g26590	LOC_Os09g26590	Chr9:16124896-16125912	1.78105	11.7541	2.72236	up	5e-05	9.93302e-05	OsSAUR37 - Auxin-responsive SAUR gene family member, expressed
LOC_Os04g59480	LOC_Os04g59480	Chr4:35360055-35363520	15.0764	12.0762	-0.320127	down	0.05535	0.0735316	POT family protein, expressed
LOC_Os05g34180	LOC_Os05g34180	Chr5:20210320-20213587	21.2747	19.2328	-0.145568	down	0.3672	0.411074	hydrolase, NUDIX family, domain containing protein, expressed
LOC_Os04g39950	LOC_Os04g39950	Chr4:23785507-23787991	6.49884	4.73725	-0.456134	down	0.0097	0.014597	expressed protein
LOC_Os06g09450	LOC_Os06g09450	Chr6:4796285-4804246	95.3771	199.637	1.06566	up	5e-05	9.93302e-05	sucrose synthase, putative, expressed
LOC_Os01g45190	LOC_Os01g45190	Chr1:25636949-25640563	32.4737	45.4684	0.485593	up	0.0012	0.00205106	DEAD-box ATP-dependent RNA helicase, putative, expressed
LOC_Os08g12820	LOC_Os08g12820	Chr8:7591556-7597014	26.1851	41.1182	0.651033	up	5e-05	9.93302e-05	proteasome/cyclosome repeat containing protein, expressed
LOC_Os02g57670	LOC_Os02g57670	Chr2:35320312-35322987	131.245	53.6693	-1.2901	down	5e-05	9.93302e-05	ribosomal L9, putative, expressed
LOC_Os04g40720	LOC_Os04g40720	Chr4:24161434-24167928	1.35752	4.02626	1.56846	up	5e-05	9.93302e-05	expressed protein
LOC_Os06g30460	LOC_Os06g30460	Chr6:17597785-17609675	22.7524	23.6142	0.0536374	up	0.7155	0.746203	2-oxo acid dehydrogenases acyltransferase domain containing protein, expressed
LOC_Os01g44970	LOC_Os01g44970	Chr1:25513805-25518242	1.76796	15.2774	3.11124	up	5e-05	9.93302e-05	polygalacturonase, putative, expressed
LOC_Os02g01970	LOC_Os02g01970	Chr2:540107-548273	3.82756	4.70107	0.296566	up	0.12075	0.151371	expressed protein
LOC_Os04g39220	LOC_Os04g39220	Chr4:23315115-23326781	2.91839	6.0445	1.05045	up	0.0084	0.0127678	expressed protein
LOC_Os12g41090	LOC_Os12g41090	Chr12:25444741-25446274	7.15271	11.2339	0.651301	up	0.0007	0.00123368	CAMK_KIN1/SNF1/Nim1_like.38 - CAMK includes calcium/calmodulin depedent protein kinases, expressed
LOC_Os01g72370	LOC_Os01g72370	Chr1:41971443-41978408	7.27564	2.11854e-07	-25.0335	down	0.0341	0.0469099	helix-loop-helix DNA-binding domain containing protein, expressed
LOC_Os01g29180	LOC_Os01g29180	Chr1:16346971-16349561	0.902542	13.0886	3.85817	up	5e-05	9.93302e-05	expressed protein
LOC_Os03g49610	LOC_Os03g49610	Chr3:28248730-28254047	1.9609	107.458	5.7761	up	5e-05	9.93302e-05	Os3bglu8 - beta-glucosidase, exo-beta-glucansase, high similarity to Os3bglu7, expressed
LOC_Os06g28630	LOC_Os06g28630	Chr6:16302033-16305078	46.2849	1.75838	-4.71822	down	5e-05	9.93302e-05	expressed protein
LOC_Os06g49120	LOC_Os06g49120	Chr6:29762518-29766745	87.2414	14.7754	-2.56181	down	5e-05	9.93302e-05	Complex I intermediate-associated protein 30 domain containing protein, putative, expressed
LOC_Os04g11390	LOC_Os04g11390	Chr4:6225091-6226577	60.276	33.4152	-0.851077	down	5e-05	9.93302e-05	expressed protein
LOC_Os01g38110	LOC_Os01g38110	Chr1:21342128-21344066	1.02526	0.0681593	-3.91094	down	0.04575	0.0616255	cytochrome P450, putative, expressed
LOC_Os03g10930	LOC_Os03g10930	Chr3:5613249-5615478	12.2997	25.8539	1.07176	up	5e-05	9.93302e-05	ribosomal protein L51, putative, expressed
LOC_Os03g58020	LOC_Os03g58020	Chr3:33036314-33037134	7.12108	2.04361	-1.80098	down	5e-05	9.93302e-05	acetyltransferase, GNAT family, putative, expressed
LOC_Os03g01580	LOC_Os03g01580	Chr3:361702-367356	4.16692	11.7644	1.49737	up	5e-05	9.93302e-05	expressed protein
LOC_Os04g57760	LOC_Os04g57760	Chr4:34400034-34401645	49.9906	19.6614	-1.34629	down	5e-05	9.93302e-05	expressed protein
LOC_Os03g18910	LOC_Os03g18910	Chr3:10598951-10601530	4.02812	9.08318	1.17309	up	5e-05	9.93302e-05	COBRA-like protein 7 precursor, putative, expressed
LOC_Os01g47760	LOC_Os01g47760	Chr1:27326049-27327030	29.3036	8.86275	-1.72525	down	5e-05	9.93302e-05	OsGrx_I1 - glutaredoxin subgroup III, expressed
LOC_Os01g40980	LOC_Os01g40980	Chr1:23174816-23186976	2.01098	6.24355	1.63447	up	5e-05	9.93302e-05	helicase, putative, expressed
LOC_Os01g15020	LOC_Os01g15020	Chr1:8420922-8430280	40.8249	43.244	0.0830492	up	0.60805	0.646478	lissencephaly type-1-like homology motif, putative, expressed
LOC_Os07g10130	LOC_Os07g10130	Chr7:5440351-5445910	15.5842	11.9182	-0.386916	down	0.0171	0.0246832	squalene synthetase, putative, expressed
LOC_Os02g57690	LOC_Os02g57690	Chr2:35325610-35331920	8.4364	13.1154	0.636563	up	0.0005	0.000895225	kelch repeat protein, putative, expressed
LOC_Os06g31100	LOC_Os06g31100	Chr6:18080928-18086700	21.0009	26.8676	0.35542	up	0.01995	0.0285089	E1-BTB2 - Bric-a-Brac, Tramtrack, and Broad Complex domain with E1 subfamily conserved sequence, expressed
LOC_Os08g09310	LOC_Os08g09310	Chr8:5400008-5400263	10.73	2.4428	-2.13503	down	0.25625	0.295755	expressed protein
LOC_Os01g61780	LOC_Os01g61780	Chr1:35732664-35743686	15.9923	38.8425	1.28026	up	5e-05	9.93302e-05	vacuolar ATP synthase 98 kDa subunit, putative, expressed
LOC_Os03g38980	LOC_Os03g38980	Chr3:21665213-21673593	18.4226	42.1933	1.19554	up	5e-05	9.93302e-05	tRNA synthetases class II domain containing protein, expressed
LOC_Os12g07800	LOC_Os12g07800	Chr12:3938881-3943936	0.696186	1.76966	1.34593	up	5e-05	9.93302e-05	S-locus-like receptor protein kinase, putative, expressed
LOC_Os03g48180	LOC_Os03g48180	Chr3:27413469-27418777	149.421	249.938	0.742185	up	5e-05	9.93302e-05	peptide transporter PTR2, putative, expressed
LOC_Os08g42370	LOC_Os08g42370	Chr8:26744793-26748485	47.127	44.5489	-0.081163	down	0.63355	0.670437	zinc finger DHHC domain-containing protein, putative, expressed
LOC_Os03g47240	LOC_Os03g47240	Chr3:26732767-26735887	2.57596	2.97917	0.209799	up	0.5864	0.625861	expressed protein
LOC_Os03g64219	LOC_Os03g64219	Chr3:36286351-36289215	17.4765	9.78821	-0.836302	down	5e-05	9.93302e-05	OTU-like cysteine protease family protein, putative, expressed
LOC_Os04g59320	LOC_Os04g59320	Chr4:35270951-35276805	0.737051	21.32	4.8543	up	5e-05	9.93302e-05	protein kinase domain containing protein, expressed
LOC_Os08g28840	LOC_Os08g28840	Chr8:17634788-17638483	6.9215	7.50903	0.117541	up	0.56	0.600824	hydrolase, NUDIX family, domain containing protein, expressed
LOC_Os07g38160	LOC_Os07g38160	Chr7:22882231-22887145	4.97809	7.5492	0.600731	up	0.00045	0.000810627	expressed protein
LOC_Os05g05150	LOC_Os05g05150	Chr5:2506221-2509317	7.66803	20.3408	1.40745	up	5e-05	9.93302e-05	SLD5 - Putative GINS complex subunit, expressed
LOC_Os09g24954	LOC_Os09g24954	Chr9:14896146-14901415	13.6002	19.5377	0.522626	up	0.00265	0.00432375	double-stranded RNA binding motif containing protein, expressed
LOC_Os10g30860	LOC_Os10g30860	Chr10:16092772-16098550	5.20098	38.7385	2.89691	up	0.04605	0.0620009	nicotiana lesion-inducing like, putative, expressed
LOC_Os05g34880	LOC_Os05g34880	Chr5:20721493-20726052	5.97303	3.94561	-0.598213	down	0.00065	0.00114904	zinc finger, C3HC4 type family protein, expressed
LOC_Os01g50930	LOC_Os01g50930	Chr1:29240063-29246877	57.9317	20.5898	-1.49243	down	5e-05	9.93302e-05	expressed protein
LOC_Os03g36439	LOC_Os03g36439	Chr3:20188445-20190628	5.94394	6.7399	0.181308	up	0.4894	0.532388	F-box domain containing protein, expressed
LOC_Os10g11034	LOC_Os10g11034	Chr10:6104484-6110305	20.8718	23.3114	0.159481	up	0.3081	0.350166	caffeine-induced death protein 1, putative, expressed
LOC_Os08g01290	LOC_Os08g01290	Chr8:186943-194505	23.6901	20.3765	-0.217373	down	0.17825	0.214736	OsFBT12 - F-box and tubby domain containing protein, expressed
LOC_Os08g12750	LOC_Os08g12750	Chr8:7553768-7558834	24.7657	21.1668	-0.22654	down	0.1373	0.170094	serine/threonine-protein kinase HT1, putative, expressed
LOC_Os02g35840	LOC_Os02g35840	Chr2:21529601-21532808	10.0826	21.8292	1.11439	up	5e-05	9.93302e-05	expressed protein
LOC_Os11g26850	LOC_Os11g26850	Chr11:15419949-15422974	440.363	830.987	0.916133	up	0.00035	0.00063784	erythronate-4-phosphate dehydrogenase, putative, expressed
LOC_Os03g04110	LOC_Os03g04110	Chr3:1878905-1881754	53.7843	11.0681	-2.28077	down	5e-05	9.93302e-05	lysM domain-containing GPI-anchored protein precursor, putative, expressed
LOC_Os09g37020	LOC_Os09g37020	Chr9:21354801-21357854	87.1302	48.8162	-0.835812	down	5e-05	9.93302e-05	expressed protein
LOC_Os12g06780	LOC_Os12g06780	Chr12:3293525-3294677	11.194	8.77938	-0.350532	down	0.10565	0.133877	expressed protein
LOC_Os12g42150	LOC_Os12g42150	Chr12:26128586-26130776	4.28625	7.57865	0.822226	up	0.00025	0.000462956	WD domain, G-beta repeat domain containing protein, expressed
LOC_Os05g45660	LOC_Os05g45660	Chr5:26464081-26467365	95.3867	132.708	0.476391	up	0.00375	0.00598678	plasminogen activator inhibitor 1 RNA-binding protein, putative, expressed
LOC_Os01g64750	LOC_Os01g64750	Chr1:37566050-37575992	5.77141	5.73952	-0.00799431	down	0.96295	0.96773	sterol 3-beta-glucosyltransferase, putative, expressed
LOC_Os08g28740	LOC_Os08g28740	Chr8:17581105-17583130	1.99903	3.57246	0.837621	up	0.02065	0.0294658	expressed protein
LOC_Os08g05830	LOC_Os08g05830	Chr8:3128284-3132240	6.68924	38.4513	2.52312	up	5e-05	9.93302e-05	transaldolase, putative, expressed
LOC_Os12g02880	LOC_Os12g02880	Chr12:1052827-1053879	7.26987	3.39695	-1.09769	down	0.0001	0.000193606	E2F-related protein, putative, expressed
LOC_Os09g16950	LOC_Os09g16950	Chr9:10365053-10368262	31.9552	3.79463	-3.07402	down	5e-05	9.93302e-05	cysteine-rich receptor-like protein kinase 25 precursor, putative, expressed
LOC_Os01g60830	LOC_Os01g60830	Chr1:35175497-35180214	123.817	8.80945	-3.81301	down	5e-05	9.93302e-05	expressed protein
LOC_Os08g15050	LOC_Os08g15050	Chr8:9098572-9099880	13.0653	7.15041	-0.869641	down	5e-05	9.93302e-05	CCT/B-box zinc finger protein, putative, expressed
LOC_Os01g65970	LOC_Os01g65970	Chr1:38291809-38292621	3.05835	1.43881	-1.08788	down	0.0463	0.0623123	transcription factor HBP-1b, putative, expressed
LOC_Os05g30810	LOC_Os05g30810	Chr5:17880778-17882248	26.2837	40.287	0.616144	up	0.0005	0.000895225	expressed protein
LOC_Os03g55260	LOC_Os03g55260	Chr3:31453544-31458898	2.15124	7.66429	1.83298	up	0.0004	0.000724086	cytochrome P450, putative, expressed
LOC_Os07g32650	LOC_Os07g32650	Chr7:19473292-19477055	9.37561	2.87825	-1.70372	down	5e-05	9.93302e-05	retrotransposon protein, putative, unclassified, expressed
LOC_Os04g56140	LOC_Os04g56140	Chr4:33429076-33436239	27.2204	39.0952	0.522302	up	0.0004	0.000724086	expressed protein
LOC_Os06g04530	LOC_Os06g04530	Chr6:1949423-1953325	63.7793	51.2118	-0.316613	down	0.03595	0.0492889	OsClp9 - Putative Clp protease homologue, expressed
LOC_Os01g37470	LOC_Os01g37470	Chr1:20938331-20941357	7.78461	11.8264	0.603317	up	0.0001	0.000193606	asp/Glu racemase, putative, expressed
LOC_Os08g34740	LOC_Os08g34740	Chr8:21835041-21840598	2.41506	3.11988	0.369429	up	0.05625	0.0746463	SGT1 protein, putative, expressed
LOC_Os10g41999	LOC_Os10g41999	Chr10:22578901-22583351	7.19521	2.80916	-1.3569	down	5e-05	9.93302e-05	RALFL27 - Rapid ALkalinization Factor RALF family protein precursor, expressed
LOC_Os08g14580	LOC_Os08g14580	Chr8:8767725-8771583	18.0965	19.6867	0.121517	up	0.446	0.48966	haloacid dehalogenase-like hydrolase domain-containing protein 1A, putative, expressed
LOC_Os04g49990	LOC_Os04g49990	Chr4:29814032-29818148	23.9594	58.7974	1.29516	up	5e-05	9.93302e-05	AT hook motif domain containing protein, expressed
LOC_Os02g20630	LOC_Os02g20630	Chr2:12155724-12158221	1.63052	1.29496	-0.332428	down	0.1833	0.220318	retrotransposon protein, putative, unclassified, expressed
LOC_Os06g01400	LOC_Os06g01400	Chr6:233786-244624	21.6644	9.16196	-1.2416	down	5e-05	9.93302e-05	glycyl-tRNA synthetase 2, chloroplast/mitochondrial precursor, putative, expressed
LOC_Os12g14540	LOC_Os12g14540	Chr12:8301414-8302084	2.61729	0.795567	-1.71802	down	0.00215	0.00355731	expressed protein
LOC_Os01g73800	LOC_Os01g73800	Chr1:42752980-42757186	5.92596	4.67627	-0.341692	down	0.0583	0.0771425	expressed protein
LOC_Os10g36030	LOC_Os10g36030	Chr10:19255872-19258067	4.19548	6.20582	0.564785	up	0.03585	0.0491663	cytochrome b561, putative, expressed
LOC_Os03g40210	LOC_Os03g40210	Chr3:22353966-22354876	2.57539	0.334224	-2.9459	down	0.2155	0.254604	expressed protein
LOC_Os02g06390	LOC_Os02g06390	Chr2:3191313-3194143	14.3561	8.24601	-0.799898	down	5e-05	9.93302e-05	expressed protein
LOC_Os12g02100	LOC_Os12g02100	Chr12:632400-638030	6.15069	6.26537	0.0266515	up	0.88225	0.897201	expressed protein
LOC_Os03g37954	LOC_Os03g37954	Chr3:21081360-21081962	1.33779	0.567439	-1.23732	down	0.0486	0.0651329	expressed protein
LOC_Os04g53170	LOC_Os04g53170	Chr4:31663261-31665411	24.9674	35.287	0.499091	up	0.00135	0.00229347	bromodomain containing protein, expressed
LOC_Os04g54630	LOC_Os04g54630	Chr4:32481116-32481777	60.2938	5.04911	-3.57791	down	5e-05	9.93302e-05	expressed protein
LOC_Os02g39800	LOC_Os02g39800	Chr2:24050125-24053010	3.99466	10.2619	1.36115	up	5e-05	9.93302e-05	SET domain containing protein, expressed
LOC_Os08g40430	LOC_Os08g40430	Chr8:25584779-25590594	4.66019	3.09364	-0.591085	down	0.3801	0.423885	mTERF domain containing protein, expressed
LOC_Os04g45520	LOC_Os04g45520	Chr4:26931452-26932639	2.49729	1.32774	-0.911397	down	0.00745	0.0114087	integral membrane protein, putative, expressed
LOC_Os03g63390	LOC_Os03g63390	Chr3:35820759-35821532	6.98603	38.0437	2.44511	up	5e-05	9.93302e-05	plastocyanin-like domain containing protein, putative, expressed
LOC_Os02g51570	LOC_Os02g51570	Chr2:31591220-31593152	132.342	18.1633	-2.86517	down	5e-05	9.93302e-05	peptidyl-prolyl cis-trans isomerase, FKBP-type, putative, expressed
LOC_Os11g25980	LOC_Os11g25980	Chr11:14823541-14844935	12.0245	11.1394	-0.1103	down	0.46945	0.512626	phospholipid-transporting ATPase 2, putative, expressed
LOC_Os02g27760	LOC_Os02g27760	Chr2:16440266-16442516	71.7218	224.881	1.64868	up	5e-05	9.93302e-05	40S ribosomal protein S15a, putative, expressed
LOC_Os02g06920	LOC_Os02g06920	Chr2:3495207-3500149	15.2322	8.63134	-0.819465	down	5e-05	9.93302e-05	zinc finger, C3HC4 type, domain containing protein, expressed
LOC_Os06g51270	LOC_Os06g51270	Chr6:31033380-31048512	3.56155	34.9612	3.29518	up	5e-05	9.93302e-05	1,3-beta-glucan synthase component domain containing protein, expressed
LOC_Os05g02760	LOC_Os05g02760	Chr5:991438-994133	1.04505	0.0765389	-3.77123	down	0.21855	0.257881	expressed protein
LOC_Os07g47570	LOC_Os07g47570	Chr7:28445978-28448449	7.30561	7.28156	-0.0047572	down	0.98095	0.983188	expressed protein
LOC_Os02g01340	LOC_Os02g01340	Chr2:183600-185327	1167.3	128.644	-3.18171	down	5e-05	9.93302e-05	ferredoxin--NADP reductase, chloroplast precursor, putative, expressed
LOC_Os03g20850	LOC_Os03g20850	Chr3:11805188-11807807	0.776377	7.45188	3.26278	up	5e-05	9.93302e-05	exostosin family domain containing protein, expressed
LOC_Os03g46410	LOC_Os03g46410	Chr3:26240774-26244290	17.3272	27.3936	0.660802	up	5e-05	9.93302e-05	transmembrane protein 56, putative, expressed
LOC_Os12g02680	LOC_Os12g02680	Chr12:935255-937422	1.65824	1.96991	0.24848	up	0.5628	0.603437	expressed protein
LOC_Os05g37030	LOC_Os05g37030	Chr5:21640789-21641632	0.0121299	12.9718	10.0626	up	0.1692	0.20484	expressed protein
LOC_Os09g33559	LOC_Os09g33559	Chr9:19796191-19798778	57.7788	45.2313	-0.353218	down	0.02875	0.0400614	proline-rich family protein, putative, expressed
LOC_Os02g39660	LOC_Os02g39660	Chr2:23952925-23954617	3.55627	0.040085	-6.47116	down	0.0379	0.0517734	receptor kinase, putative, expressed
LOC_Os04g32350	LOC_Os04g32350	Chr4:19398844-19401436	19.9285	22.8072	0.194661	up	0.2506	0.289766	RNA polymerase III RPC4 domain containing protein, expressed
LOC_Os01g37560	LOC_Os01g37560	Chr1:20987759-20992534	57.0698	45.4421	-0.328697	down	0.03185	0.0440777	chaperone protein dnaJ 49, putative, expressed
LOC_Os09g38720	LOC_Os09g38720	Chr9:22255998-22259924	2.17033	2.44439	0.171558	up	0.43565	0.47954	mTERF domain containing protein, expressed
LOC_Os06g16960	LOC_Os06g16960	Chr6:9832186-9834591	2.50419	0	#NAME?	down	5e-05	9.93302e-05	O-methyltransferase, putative, expressed
LOC_Os11g08660	LOC_Os11g08660	Chr11:4614155-4622265	7.40159	9.71162	0.391876	up	0.01175	0.0174418	TOPBP1A - Similar to DNA replication protein TOPBP1 from, expressed
LOC_Os04g55080	LOC_Os04g55080	Chr4:32753664-32758739	37.818	25.0125	-0.596425	down	5e-05	9.93302e-05	cyclic nucleotide-gated ion channel, putative, expressed
LOC_Os07g44200	LOC_Os07g44200	Chr7:26412889-26414532	5.23477	5.86346	0.163625	up	0.41685	0.460851	transcription regulator, putative, expressed
LOC_Os02g46150	LOC_Os02g46150	Chr2:28122303-28128165	6.03215	13.3121	1.142	up	5e-05	9.93302e-05	GAMM1 protein-like, putative, expressed
LOC_Os03g58010	LOC_Os03g58010	Chr3:33034667-33035629	27.6863	2.30969	-3.5834	down	5e-05	9.93302e-05	acetyltransferase, GNAT family, putative, expressed
LOC_Os06g48040	LOC_Os06g48040	Chr6:29059686-29063780	8.5174	11.9811	0.492276	up	0.00155	0.00261304	zinc finger, C3HC4 type domain containing protein, expressed
LOC_Os01g63470	LOC_Os01g63470	Chr1:36770985-36772435	38.1203	30.6764	-0.313427	down	0.0433	0.0586784	C2 domain containing protein, expressed
LOC_Os01g73620	LOC_Os01g73620	Chr1:42646046-42654120	20.3025	24.6097	0.277567	up	0.0689	0.0902046	expressed protein
LOC_Os01g08190	LOC_Os01g08190	Chr1:3975901-3984922	0.299492	5.36748	4.16366	up	5e-05	9.93302e-05	transcriptional corepressor LEUNIG, putative, expressed
LOC_Os09g39380	LOC_Os09g39380	Chr9:22644902-22648491	112.889	98.3991	-0.198189	down	0.20055	0.239003	monodehydroascorbate reductase, putative, expressed
LOC_Os01g56590	LOC_Os01g56590	Chr1:32624169-32647048	10.0727	19.0288	0.917739	up	5e-05	9.93302e-05	guanine nucleotide exchange family protein, putative, expressed
LOC_Os04g39180	LOC_Os04g39180	Chr4:23291276-23298005	1.05076	1.76199	0.745777	up	0.16265	0.198105	nodulation receptor kinase precursor, putative, expressed
LOC_Os08g40510	LOC_Os08g40510	Chr8:25643609-25645381	54.0582	38.2729	-0.498192	down	0.0012	0.00205106	KID-containing protein, putative, expressed
LOC_Os06g08650	LOC_Os06g08650	Chr6:4313311-4319249	0.497741	0.636747	0.355326	up	0.2796	0.320103	pentatricopeptide, putative, expressed
LOC_Os05g46520	LOC_Os05g46520	Chr5:26943379-26945869	31.2266	62.2534	0.995379	up	5e-05	9.93302e-05	polygalacturonase, putative, expressed
LOC_Os05g35650	LOC_Os05g35650	Chr5:21171858-21191740	13.4335	10.0286	-0.421719	down	0.0116	0.0172434	peptide transporter PTR2, putative, expressed
LOC_Os01g73160	LOC_Os01g73160	Chr1:42425423-42427258	11.7003	92.5279	2.98334	up	5e-05	9.93302e-05	40S ribosomal protein S10, putative, expressed
LOC_Os06g10880	LOC_Os06g10880	Chr6:5677079-5682126	3.28901	12.883	1.96975	up	5e-05	9.93302e-05	bZIP transcription factor, putative, expressed
LOC_Os03g22210	LOC_Os03g22210	Chr3:12739143-12740552	19.7746	3.98545	-2.31084	down	5e-05	9.93302e-05	POEI46 - Pollen Ole e I allergen and extensin family protein precursor, expressed
LOC_Os04g07280	LOC_Os04g07280	Chr4:3865930-3869271	0.460453	5.84237	3.66543	up	5e-05	9.93302e-05	AGAP002737-PA, putative, expressed
LOC_Os03g63490	LOC_Os03g63490	Chr3:35865183-35867788	19.8942	5.97876	-1.73443	down	5e-05	9.93302e-05	pantoate--beta-alanine ligase, putative, expressed
LOC_Os03g08220	LOC_Os03g08220	Chr3:4187106-4193539	58.4293	40.7029	-0.521561	down	0.00145	0.00245227	lipoxygenase protein, putative, expressed
LOC_Os06g16919	LOC_Os06g16919	Chr6:9805233-9809123	14.1772	24.6366	0.797225	up	5e-05	9.93302e-05	expressed protein
LOC_Os08g39860	LOC_Os08g39860	Chr8:25250313-25254656	55.3071	21.013	-1.39619	down	5e-05	9.93302e-05	Os8bglu27 - beta-glucosidase homologue, similar to Os4bglu12 exoglucanase, expressed
LOC_Os02g16000	LOC_Os02g16000	Chr2:9082728-9088013	21.3188	19.0339	-0.163552	down	0.27915	0.319666	E1-BTB1 - Bric-a-Brac, Tramtrack, and Broad Complex domain with E1 subfamily conserved sequence, expressed
LOC_Os01g10690	LOC_Os01g10690	Chr1:5718882-5724184	3.67553	7.97729	1.11795	up	5e-05	9.93302e-05	POLD3 - Putative DNA polymerase delta complex subunit, expressed
LOC_Os04g08828	LOC_Os04g08828	Chr4:4874373-4878345	0.901231	1.18094	0.389969	up	0.0994	0.12648	cytochrome P450, putative, expressed
LOC_Os07g31244	LOC_Os07g31244	Chr7:18496786-18497822	1.98855	0.934548	-1.08938	down	0.0034	0.00546474	expressed protein
LOC_Os01g32610	LOC_Os01g32610	Chr1:17881780-17885487	1.29582	0.329152	-1.97704	down	5e-05	9.93302e-05	expressed protein
LOC_Os04g40950	LOC_Os04g40950	Chr4:24305448-24309169	229.429	702.968	1.61541	up	5e-05	9.93302e-05	glyceraldehyde-3-phosphate dehydrogenase, putative, expressed
LOC_Os05g01230	LOC_Os05g01230	Chr5:155312-160214	1.7936	20.3018	3.50068	up	5e-05	9.93302e-05	zinc finger, C3HC4 type domain containing protein, expressed
LOC_Os03g46770	LOC_Os03g46770	Chr3:26460041-26461279	1319.53	2833.56	1.1026	up	5e-05	9.93302e-05	RNA recognition motif containing protein, expressed
LOC_Os08g17410	LOC_Os08g17410	Chr8:10655415-10658547	2.44696	21.114	3.10914	up	5e-05	9.93302e-05	BRASSINOSTEROID INSENSITIVE 1 precursor, putative, expressed
LOC_Os02g36330	LOC_Os02g36330	Chr2:21927566-21928919	8.40801	1.29047	-2.70387	down	5e-05	9.93302e-05	RING-H2 finger protein ATL1O, putative, expressed
LOC_Os05g38980	LOC_Os05g38980	Chr5:22860151-22865186	0.0501842	1.77146	5.14156	up	5e-05	9.93302e-05	respiratory burst oxidase, putative, expressed
LOC_Os08g44680	LOC_Os08g44680	Chr8:28083292-28084298	3348.29	567.074	-2.56181	down	5e-05	9.93302e-05	photosystem I reaction center subunit II, chloroplast precursor, putative, expressed
LOC_Os03g18380	LOC_Os03g18380	Chr3:10298970-10305413	5.6351	12.6606	1.16783	up	5e-05	9.93302e-05	ubiquitin-activating enzyme, putative, expressed
LOC_Os04g37490	LOC_Os04g37490	Chr4:22323859-22326907	21.6306	3.63574	-2.57275	down	5e-05	9.93302e-05	oxidoreductase, aldo/keto reductase family protein, putative, expressed
LOC_Os04g40500	LOC_Os04g40500	Chr4:24060044-24063819	1.06971	5.51239	2.36545	up	5e-05	9.93302e-05	glycosyl hydrolase family 5 protein, putative, expressed
LOC_Os07g37560	LOC_Os07g37560	Chr7:22488825-22497724	62.7226	46.0345	-0.44627	down	0.00835	0.0126993	myosin-Vb, putative, expressed
LOC_Os01g51190	LOC_Os01g51190	Chr1:29423420-29428115	10.4921	11.1773	0.0912755	up	0.5713	0.611679	expressed protein
LOC_Os06g13100	LOC_Os06g13100	Chr6:7188388-7191451	43.8376	15.6568	-1.48538	down	5e-05	9.93302e-05	CREG1 precursor, putative, expressed
LOC_Os11g34880	LOC_Os11g34880	Chr11:20444816-20450284	1.952	1.49036	-0.389289	down	0.06815	0.0892829	NB-ARC domain containing protein, expressed
LOC_Os05g03140	LOC_Os05g03140	Chr5:1254566-1258818	86.5867	86.8184	0.00385401	up	0.9805	0.982822	tetraspanin family protein, putative, expressed
LOC_Os05g37530	LOC_Os05g37530	Chr5:21970382-21971183	2.19221	1.07545	-1.02744	down	0.0161	0.0233526	expressed protein
LOC_Os12g26510	LOC_Os12g26510	Chr12:15498808-15499785	0.592978	10.8567	4.19446	up	5e-05	9.93302e-05	expressed protein
LOC_Os05g41760	LOC_Os05g41760	Chr5:24427884-24428869	19.0489	12.5019	-0.607555	down	0.0022	0.00363564	AP2 domain containing protein, expressed
LOC_Os02g42040	LOC_Os02g42040	Chr2:25273043-25284061	8.75816	11.7623	0.425468	up	0.00505	0.00792206	MIF4G domain containing protein, putative, expressed
LOC_Os04g49980	LOC_Os04g49980	Chr4:29811953-29812728	0.868938	3.96761	2.19094	up	5e-05	9.93302e-05	late embryogenesis abundant group 1, putative, expressed
LOC_Os02g06400	LOC_Os02g06400	Chr2:3197140-3203168	2.4897	14.7391	2.5656	up	5e-05	9.93302e-05	growth regulator related protein, putative, expressed
LOC_Os07g01300	LOC_Os07g01300	Chr7:182510-183243	6.56184	19.3225	1.55811	up	5e-05	9.93302e-05	expressed protein
LOC_Os04g43440	LOC_Os04g43440	Chr4:25708298-25712547	3.68509	0.841369	-2.13089	down	5e-05	9.93302e-05	NB-ARC/LRR disease resistance protein, putative, expressed
LOC_Os09g39420	LOC_Os09g39420	Chr9:22666305-22671392	10.055	16.5992	0.723204	up	5e-05	9.93302e-05	WD domain, G-beta repeat domain containing protein, expressed
LOC_Os11g15520	LOC_Os11g15520	Chr11:8789918-8798149	0.644056	0.661933	0.0394981	up	0.8941	0.907508	OsSub62 - Putative Subtilisin homologue, expressed
LOC_Os02g41910	LOC_Os02g41910	Chr2:25191798-25193315	0.00563843	2.17779	8.59335	up	0.1692	0.20484	OsFBO12 - F-box and other domain containing protein, expressed
LOC_Os08g35090	LOC_Os08g35090	Chr8:22111062-22113871	0.700126	18.3639	4.71312	up	5e-05	9.93302e-05	OsSub56 - Putative Subtilisin homologue, expressed
LOC_Os06g36450	LOC_Os06g36450	Chr6:21396823-21399402	5.3612	2.81381	-0.93003	down	5e-05	9.93302e-05	ferroportin1 domain containing protein, expressed
LOC_Os04g39080	LOC_Os04g39080	Chr4:23226179-23228272	4.02452	3.70535	-0.119207	down	0.5618	0.60245	OsFBX140 - F-box domain containing protein, expressed
LOC_Os06g04650	LOC_Os06g04650	Chr6:2023356-2030306	20.1213	25.7268	0.354551	up	0.1181	0.148297	peptide methionine sulfoxide reductase, putative, expressed
LOC_Os11g05880	LOC_Os11g05880	Chr11:2759754-2764984	3.83892	16.6527	2.11699	up	5e-05	9.93302e-05	exo70 exocyst complex subunit, putative, expressed
LOC_Os03g13640	LOC_Os03g13640	Chr3:7380729-7381463	2.77782	3.26967	0.235191	up	0.50595	0.548215	expressed protein
LOC_Os03g59060	LOC_Os03g59060	Chr3:33621909-33626543	39.1686	83.476	1.09166	up	5e-05	9.93302e-05	OsPP2Ac-2 - Phosphatase 2A isoform 2 belonging to family 2, expressed
LOC_Os08g44850	LOC_Os08g44850	Chr8:28170357-28172330	116.248	28.9491	-2.00561	down	5e-05	9.93302e-05	C2 domain containing protein, putative, expressed
LOC_Os09g02540	LOC_Os09g02540	Chr9:1059838-1060630	0.334526	0.783871	1.22849	up	0.07485	0.0974192	expressed protein
LOC_Os05g08770	LOC_Os05g08770	Chr5:4812047-4815430	2.93792	52.8555	4.16919	up	5e-05	9.93302e-05	uncharacterized protein At4g06744 precursor, putative, expressed
LOC_Os03g21840	LOC_Os03g21840	Chr3:12480735-12483098	8.82892	6.12367	-0.52784	down	0.00995	0.0149471	reticulon domain containing protein, putative, expressed
LOC_Os07g32890	LOC_Os07g32890	Chr7:19658118-19668106	3.33393	4.28375	0.361651	up	0.0353	0.0484548	3'-5' exonuclease, putative, expressed
LOC_Os01g08370	LOC_Os01g08370	Chr1:4106827-4108541	4.63964	6.44451	0.474056	up	0.0134	0.0197102	symbiosis-related disease resistance protein, putative, expressed
LOC_Os12g40750	LOC_Os12g40750	Chr12:25233484-25234048	0.342138	2.32555	2.76492	up	0.0069	0.0106224	pectinesterase inhibitor domain containing protein, putative, expressed
LOC_Os07g04020	LOC_Os07g04020	Chr7:1699759-1701037	4.1849	60.956	3.86451	up	5e-05	9.93302e-05	expressed protein
LOC_Os01g65460	LOC_Os01g65460	Chr1:37994512-38001584	2.8911	12.2074	2.07807	up	5e-05	9.93302e-05	beta-galactosidase precursor, putative, expressed
LOC_Os03g10520	LOC_Os03g10520	Chr3:5352906-5357286	4.01691	6.44335	0.681725	up	0.00055	0.000980299	radical SAM enzyme, putative, expressed
LOC_Os09g22505	LOC_Os09g22505	Chr9:13576633-13577767	145.082	119.76	-0.276727	down	0.07495	0.0975385	expressed protein
LOC_Os02g47320	LOC_Os02g47320	Chr2:28898089-28900862	0.672545	0.392562	-0.776708	down	0.09085	0.116383	vacuolar ATPase G subunit, putative, expressed
LOC_Os09g10010	LOC_Os09g10010	Chr9:5454022-5455007	9.20594	8.33012	-0.144228	down	0.5583	0.599275	expressed protein
LOC_Os01g23630	LOC_Os01g23630	Chr1:13291337-13294467	15.144	14.781	-0.0350002	down	0.85155	0.869551	transcription initiation factor IID, 18kD subunit family protein, expressed
LOC_Os01g24020	LOC_Os01g24020	Chr1:13517517-13531777	3.78391	4.87497	0.365516	up	0.5293	0.571202	expressed protein
LOC_Os12g07640	LOC_Os12g07640	Chr12:3840736-3842210	7.89597	3.02617	-1.38362	down	5e-05	9.93302e-05	MYB family transcription factor, putative, expressed
LOC_Os01g65680	LOC_Os01g65680	Chr1:38139072-38142695	100.474	45.0727	-1.1565	down	5e-05	9.93302e-05	4,5-DOPA dioxygenase extradiol, putative, expressed
LOC_Os06g39240	LOC_Os06g39240	Chr6:23293233-23294078	3.82238	1.32236	-1.53135	down	0.0003	0.000551512	endothelial differentiation-related factor 1, putative, expressed
LOC_Os03g46490	LOC_Os03g46490	Chr3:26308551-26312894	19.8338	23.8072	0.263442	up	0.1729	0.208928	40S ribosomal protein S21, putative, expressed
LOC_Os12g14080	LOC_Os12g14080	Chr12:7992896-7994722	15.5464	34.7849	1.16188	up	5e-05	9.93302e-05	expressed protein
LOC_Os07g04230	LOC_Os07g04230	Chr7:1856678-1866556	8.89727	5.08051	-0.808391	down	0.09815	0.125019	mTERF domain containing protein, expressed
LOC_Os11g27530	LOC_Os11g27530	Chr11:15839977-15844401	1.86691	2.18648	0.227961	up	0.41855	0.462555	FHA domain containing protein, putative, expressed
LOC_Os03g47980	LOC_Os03g47980	Chr3:27276382-27282274	2.59322	3.90631	0.591061	up	0.00215	0.00355731	expressed protein
LOC_Os03g51640	LOC_Os03g51640	Chr3:29556655-29559714	26.7826	18.3344	-0.546745	down	0.00035	0.00063784	expressed protein
LOC_Os03g01660	LOC_Os03g01660	Chr3:405707-410152	9.80629	10.2565	0.0647562	up	0.6909	0.723269	SKP1, putative, expressed
LOC_Os04g55420	LOC_Os04g55420	Chr4:32963271-32967004	2.29918	1.85707	-0.308091	down	0.11165	0.140821	leucine-rich repeat family protein, putative, expressed
LOC_Os02g33600	LOC_Os02g33600	Chr2:20000993-20001821	9.48389	2.94141	-1.68897	down	5e-05	9.93302e-05	VQ domain containing protein, putative, expressed
LOC_Os05g16660	LOC_Os05g16660	Chr5:9448799-9454499	26.0106	40.1311	0.625623	up	5e-05	9.93302e-05	WD domain, G-beta repeat domain containing protein, expressed
LOC_Os07g07550	LOC_Os07g07550	Chr7:3762245-3766453	8.8285	7.97035	-0.147525	down	0.40115	0.445206	galactose-1-phosphate uridyl transferase, putative, expressed
LOC_Os05g09490	LOC_Os05g09490	Chr5:5333725-5336905	72.9703	109.369	0.58382	up	0.0002	0.000375048	peptidase, T1 family, putative, expressed
LOC_Os07g43740	LOC_Os07g43740	Chr7:26173594-26174386	5.26007	3.12069	-0.753216	down	0.0109	0.0162703	zinc finger, C3HC4 type domain containing protein, expressed
LOC_Os06g04500	LOC_Os06g04500	Chr6:1927255-1930883	21.0205	26.5405	0.336397	up	0.0513	0.0684637	cornichon protein, putative, expressed
LOC_Os11g46980	LOC_Os11g46980	Chr11:28236013-28241041	1.20673	1.13772	-0.0849562	down	0.7072	0.738738	receptor-like protein kinase 2 precursor, putative, expressed
LOC_Os02g46120	LOC_Os02g46120	Chr2:28108631-28113427	2.19883	2.88655	0.392612	up	0.03205	0.0443282	regulatory protein, putative, expressed
LOC_Os08g15600	LOC_Os08g15600	Chr8:9481871-9482282	7.37838	5.56374	-0.40725	down	0.5067	0.548976	stomatin-like protein 2, putative, expressed
LOC_Os12g39180	LOC_Os12g39180	Chr12:24119860-24123724	8.23554	9.48375	0.203595	up	0.21875	0.258064	natural resistance-associated macrophage protein, putative, expressed
LOC_Os02g06720	LOC_Os02g06720	Chr2:3362046-3369519	21.2264	26.7095	0.331494	up	0.03305	0.0456029	WD domain containing protein, putative, expressed
LOC_Os09g29404	LOC_Os09g29404	Chr9:17851429-17868669	12.3612	9.356	-0.401851	down	0.0131	0.0192945	glycogen operon protein glgX, putative, expressed
LOC_Os11g02240	LOC_Os11g02240	Chr11:630579-633695	3.08883	1.13228	-1.44782	down	5e-05	9.93302e-05	CAMK_KIN1/SNF1/Nim1_like.4 - CAMK includes calcium/calmodulin depedent protein kinases, expressed
LOC_Os04g32270	LOC_Os04g32270	Chr4:19334509-19338608	47.9848	40.6136	-0.240613	down	0.1148	0.144504	membrane-anchored ubiquitin-fold protein, putative, expressed
LOC_Os11g40009	LOC_Os11g40009	Chr11:23852021-23860880	34.784	41.817	0.265668	up	0.07925	0.102635	phospholipase, patatin family, putative, expressed
LOC_Os06g06190	LOC_Os06g06190	Chr6:2863410-2867706	22.3956	13.9409	-0.683896	down	5e-05	9.93302e-05	uncharacterized protein ycf45, putative, expressed
LOC_Os03g21740	LOC_Os03g21740	Chr3:12422481-12432698	4.31362	7.50822	0.799572	up	5e-05	9.93302e-05	valyl-tRNA synthetase, putative, expressed
LOC_Os03g10224	LOC_Os03g10224	Chr3:5200522-5211449	6.81197	5.82798	-0.225076	down	0.4143	0.458336	MT-A70 domain containing protein, expressed
LOC_Os05g27580	LOC_Os05g27580	Chr5:16047149-16050791	1.35982	0.202261	-2.74912	down	0.02945	0.0409731	wound-induced protein WI12, putative, expressed
LOC_Os04g54759	LOC_Os04g54759	Chr4:32556872-32565405	2.54866	1.51547	-0.749974	down	0.0064	0.00989384	expressed protein
LOC_Os10g17510	LOC_Os10g17510	Chr10:8832392-8836691	0.74707	1.01721	0.44531	up	0.1748	0.210994	transposon protein, putative, Ac/Ds sub-class, expressed
LOC_Os01g66190	LOC_Os01g66190	Chr1:38447687-38450501	13.3983	30.0903	1.16724	up	5e-05	9.93302e-05	expressed protein
LOC_Os04g09900	LOC_Os04g09900	Chr4:5318059-5326427	10.2889	0.0882808	-6.86477	down	5e-05	9.93302e-05	ent-kaurene synthase, chloroplast precursor, putative, expressed
LOC_Os10g04270	LOC_Os10g04270	Chr10:1999063-1999595	30.9667	45.3078	0.549044	up	0.00895	0.0135516	jacalin-like lectin domain containing protein, expressed
LOC_Os03g43470	LOC_Os03g43470	Chr3:24250815-24252399	5.09559	1.79035	-1.50901	down	5e-05	9.93302e-05	pentatricopeptide, putative, expressed
LOC_Os07g31850	LOC_Os07g31850	Chr7:18924435-18931500	57.2731	35.3943	-0.694342	down	5e-05	9.93302e-05	zinc finger, C3HC4 type domain containing protein, expressed
LOC_Os11g37960	LOC_Os11g37960	Chr11:22505992-22507419	42.9056	2.97097	-3.85216	down	5e-05	9.93302e-05	WIP4 - Wound-induced protein precursor, expressed
LOC_Os10g11200	LOC_Os10g11200	Chr10:6208917-6214147	5.64132	10.824	0.940128	up	5e-05	9.93302e-05	aminotransferase, classes I and II, domain containing protein, expressed
LOC_Os03g04190	LOC_Os03g04190	Chr3:1920042-1921896	4.36437	0.341754	-3.67474	down	5e-05	9.93302e-05	cytochrome P450, putative, expressed
LOC_Os03g39010	LOC_Os03g39010	Chr3:21685292-21693162	21.0516	18.8316	-0.160774	down	0.4965	0.539305	possible lysine decarboxylase domain containing protein, expressed
LOC_Os03g51459	LOC_Os03g51459	Chr3:29448142-29450245	3.84565	1.64991	-1.22084	down	0.00065	0.00114904	expressed protein
LOC_Os05g08100	LOC_Os05g08100	Chr5:4413432-4414834	8.07522	6.68044	-0.273558	down	0.19795	0.236122	DNA replication licensing factor MCM3 homolog 3, putative, expressed
LOC_Os04g11880	LOC_Os04g11880	Chr4:6511574-6519015	26.5833	36.4184	0.454144	up	0.0038	0.00606245	WD domain, G-beta repeat domain containing protein, expressed
LOC_Os06g43210	LOC_Os06g43210	Chr6:25967859-25974644	37.5755	43.2233	0.202017	up	0.20195	0.240536	zinc finger, C3HC4 type domain containing protein, expressed
LOC_Os04g44950	LOC_Os04g44950	Chr4:26590611-26592402	8.70977	8.24459	-0.0791876	down	0.6646	0.699069	short-chain dehydrogenase/reductase, putative, expressed
LOC_Os01g36540	LOC_Os01g36540	Chr1:20280854-20282564	0.831995	0.934718	0.167957	up	0.5798	0.619925	pentatricopeptide, putative, expressed
LOC_Os02g15700	LOC_Os02g15700	Chr2:8842926-8844249	3.60443	4.58391	0.346808	up	0.1485	0.182658	expressed protein
LOC_Os02g46560	LOC_Os02g46560	Chr2:28390169-28393248	2.67813	11.7072	2.1281	up	5e-05	9.93302e-05	helix-loop-helix DNA-binding protein, putative, expressed
LOC_Os02g19140	LOC_Os02g19140	Chr2:11156871-11161168	31.3073	51.9799	0.731456	up	5e-05	9.93302e-05	seven in absentia protein family domain containing protein, expressed
LOC_Os01g74360	LOC_Os01g74360	Chr1:43077348-43077654	4.38732	1.51308	-1.53586	down	0.0777	0.100785	26S proteasome non-ATPase regulatory subunit 6, putative, expressed
LOC_Os02g52260	LOC_Os02g52260	Chr2:31999204-32001255	178.744	39.747	-2.16898	down	5e-05	9.93302e-05	expressed protein
LOC_Os03g15920	LOC_Os03g15920	Chr3:8788611-8790420	139.751	55.0575	-1.34385	down	5e-05	9.93302e-05	expressed protein
LOC_Os02g06300	LOC_Os02g06300	Chr2:3141991-3152627	56.2518	14.4374	-1.96209	down	5e-05	9.93302e-05	GTP-binding protein lepA, putative, expressed
LOC_Os05g46580	LOC_Os05g46580	Chr5:26966432-26969905	8.88649	81.424	3.19577	up	5e-05	9.93302e-05	polyprenyl synthetase, putative, expressed
LOC_Os07g26440	LOC_Os07g26440	Chr7:15204074-15211471	20.0282	69.2309	1.78938	up	5e-05	9.93302e-05	expressed protein
LOC_Os12g11660	LOC_Os12g11660	Chr12:6324993-6325718	9.99053	4.6111	-1.11545	down	5e-05	9.93302e-05	RALFL45 - Rapid ALkalinization Factor RALF family protein precursor, expressed
LOC_Os01g71670	LOC_Os01g71670	Chr1:41533272-41535619	35.6844	9.20543	-1.95474	down	5e-05	9.93302e-05	glycosyl hydrolases family 17, putative, expressed
LOC_Os08g23710	LOC_Os08g23710	Chr8:14340458-14342940	78.2345	254.872	1.7039	up	5e-05	9.93302e-05	ribosomal protein L7Ae, putative, expressed
LOC_Os04g45650	LOC_Os04g45650	Chr4:27000813-27003617	21.03	37.0395	0.816612	up	5e-05	9.93302e-05	expressed protein
LOC_Os06g02680	LOC_Os06g02680	Chr6:959780-962221	0.534655	0.792653	0.568081	up	0.1027	0.13043	expressed protein
LOC_Os11g32720	LOC_Os11g32720	Chr11:19331047-19335511	7.95312	15.1626	0.930928	up	5e-05	9.93302e-05	zinc knuckle domain containing protein, expressed
LOC_Os02g26294	LOC_Os02g26294	Chr2:15441174-15446187	16.2591	16.0941	-0.0147176	down	0.96445	0.968986	expressed protein
LOC_Os01g09150	LOC_Os01g09150	Chr1:4596059-4596812	1.49608	0.0541924	-4.78696	down	0.13005	0.161724	expressed protein
LOC_Os05g40910	LOC_Os05g40910	Chr5:23996147-23997616	9.00402	3.12362	-1.52735	down	5e-05	9.93302e-05	expressed protein
LOC_Os07g36170	LOC_Os07g36170	Chr7:21614952-21620327	12.6056	8.74291	-0.52788	down	0.00075	0.00131741	chitin-inducible gibberellin-responsive protein, putative, expressed
LOC_Os08g01590	LOC_Os08g01590	Chr8:352085-353832	61.4923	35.7626	-0.781954	down	5e-05	9.93302e-05	expressed protein
LOC_Os10g37520	LOC_Os10g37520	Chr10:20091715-20095059	9.92535	47.2309	2.25054	up	5e-05	9.93302e-05	major facilitator superfamily domain-containing protein 5, putative, expressed
LOC_Os03g45300	LOC_Os03g45300	Chr3:25576053-25582837	10.169	5.60774	-0.858685	down	5e-05	9.93302e-05	transposon protein, putative, unclassified, expressed
LOC_Os05g36930	LOC_Os05g36930	Chr5:21567281-21571812	2.75615	1.50182	-0.875943	down	0.00055	0.000980299	histone deacetylase, putative, expressed
LOC_Os09g34214	LOC_Os09g34214	Chr9:20196707-20203852	24.322	0.223563	-6.76544	down	5e-05	9.93302e-05	UDP-glucoronosyl and UDP-glucosyl transferase domain containing protein, expressed
LOC_Os12g02094	LOC_Os12g02094	Chr12:628304-630983	70.3724	35.1886	-0.999901	down	5e-05	9.93302e-05	saposin-like type B, region 1 family protein, putative, expressed
LOC_Os02g44111	LOC_Os02g44111	Chr2:26663262-26667682	8.55726	7.40876	-0.207917	down	0.24135	0.280673	sec20 domain containing protein, expressed
LOC_Os10g32680	LOC_Os10g32680	Chr10:17112002-17115452	20.6391	10.1686	-1.02126	down	5e-05	9.93302e-05	expressed protein
LOC_Os08g40880	LOC_Os08g40880	Chr8:25859013-25864878	26.6337	57.576	1.11221	up	5e-05	9.93302e-05	RNA recognition motif containing protein, putative, expressed
LOC_Os01g05070	LOC_Os01g05070	Chr1:2378809-2382690	14.6757	54.8281	1.90149	up	5e-05	9.93302e-05	expressed protein
LOC_Os02g54490	LOC_Os02g54490	Chr2:33364262-33370987	1.1574	3.8769	1.74402	up	5e-05	9.93302e-05	nucleotide binding protein, putative, expressed
LOC_Os07g40120	LOC_Os07g40120	Chr7:24071180-24073535	2.96897	2.43953	-0.28336	down	0.15945	0.194584	pentatricopeptide, putative, expressed
LOC_Os10g25220	LOC_Os10g25220	Chr10:13018504-13023203	0.904552	3.54282	1.96962	up	5e-05	9.93302e-05	SAP domain containing protein, expressed
LOC_Os04g39814	LOC_Os04g39814	Chr4:23715442-23721731	10.9923	3.71575	-1.56476	down	5e-05	9.93302e-05	Os4bglu9 - beta-glucosidase homologue, similar to Os4Bglu12 exoglucanase/beta-glucosidase, expressed
LOC_Os08g31760	LOC_Os08g31760	Chr8:19683135-19685260	5.81185	17.5832	1.59712	up	5e-05	9.93302e-05	expressed protein
LOC_Os08g31440	LOC_Os08g31440	Chr8:19445818-19447302	1.88243	9.52794	2.33957	up	5e-05	9.93302e-05	expressed protein
LOC_Os07g32660	LOC_Os07g32660	Chr7:19491601-19498946	0.735621	39.5065	5.74698	up	5e-05	9.93302e-05	monocopper oxidase, putative, expressed
LOC_Os03g58350	LOC_Os03g58350	Chr3:33246010-33247318	0.933933	71.2687	6.25381	up	5e-05	9.93302e-05	OsIAA14 - Auxin-responsive Aux/IAA gene family member, expressed
LOC_Os04g43922	LOC_Os04g43922	Chr4:26036772-26041443	5.92782	14.3791	1.2784	up	5e-05	9.93302e-05	exosome complex exonuclease rrp4, putative, expressed
LOC_Os12g10190	LOC_Os12g10190	Chr12:5387789-5391708	3.39069	1.97381	-0.780597	down	5e-05	9.93302e-05	transposon protein, putative, unclassified, expressed
LOC_Os02g57750	LOC_Os02g57750	Chr2:35362823-35368901	19.9818	15.7571	-0.342683	down	0.0228	0.0322923	protein binding protein, putative, expressed
LOC_Os10g38020	LOC_Os10g38020	Chr10:20360946-20365155	0.032637	13.4368	8.68547	up	0.2148	0.253906	expressed protein
LOC_Os07g45570	LOC_Os07g45570	Chr7:27197498-27201415	144.831	53.598	-1.43412	down	5e-05	9.93302e-05	expressed protein
LOC_Os07g10800	LOC_Os07g10800	Chr7:5875325-5875832	3.9539	3.22931	-0.29205	down	0.4205	0.464511	expressed protein
LOC_Os03g07200	LOC_Os03g07200	Chr3:3681099-3685310	5.0773	14.318	1.4957	up	0.0001	0.000193606	expressed protein
LOC_Os06g36800	LOC_Os06g36800	Chr6:21677542-21684444	4.49144	4.36332	-0.041754	down	0.82555	0.846417	O-acyltransferase, putative, expressed
LOC_Os04g53770	LOC_Os04g53770	Chr4:32043532-32048708	7.87763	15.1017	0.93888	up	5e-05	9.93302e-05	SDA1, putative, expressed
LOC_Os07g27430	LOC_Os07g27430	Chr7:15982510-15984088	7.84726	11.5181	0.553635	up	0.02275	0.0322293	expressed protein
LOC_Os09g27860	LOC_Os09g27860	Chr9:16945129-16948035	5.1792	6.84023	0.401316	up	0.0428	0.058038	expressed protein
LOC_Os11g29700	LOC_Os11g29700	Chr11:17210643-17212826	12.8403	4.90408	-1.38862	down	5e-05	9.93302e-05	expressed protein
LOC_Os01g12464	LOC_Os01g12464	Chr1:6833049-6835300	2.29944	4.50522	0.970318	up	0.00185	0.0030886	CHCH domain containing protein, expressed
LOC_Os01g20830	LOC_Os01g20830	Chr1:11610847-11612708	47.7638	1.13771	-5.39171	down	5e-05	9.93302e-05	heavy metal-associated domain containing protein, expressed
LOC_Os12g05200	LOC_Os12g05200	Chr12:2305430-2309611	0	1.47509	inf	up	5e-05	9.93302e-05	DNA binding protein, putative, expressed
LOC_Os01g09246	LOC_Os01g09246	Chr1:4673399-4684865	26.322	23.9286	-0.137534	down	0.37465	0.418408	glycine-rich protein, putative, expressed
LOC_Os10g34840	LOC_Os10g34840	Chr10:18598556-18599451	12.7909	2.27101	-2.49372	down	5e-05	9.93302e-05	RIPER6 - Ripening-related family protein precursor, expressed
LOC_Os07g30774	LOC_Os07g30774	Chr7:18205275-18218190	26.4497	29.6597	0.165249	up	0.2797	0.320201	calmodulin-binding transcription activator 5, putative, expressed
LOC_Os11g40470	LOC_Os11g40470	Chr11:24143510-24149455	0.870009	0.141231	-2.62297	down	5e-05	9.93302e-05	retrotransposon protein, putative, Ty3-gypsy subclass, expressed
LOC_Os03g64010	LOC_Os03g64010	Chr3:36174726-36175392	52.2795	30.2812	-0.787822	down	5e-05	9.93302e-05	expressed protein
LOC_Os02g40190	LOC_Os02g40190	Chr2:24323431-24324493	0.962311	0	#NAME?	down	5e-05	9.93302e-05	receptor kinase, putative, expressed
LOC_Os01g41890	LOC_Os01g41890	Chr1:23746839-23751713	0.759033	0.775184	0.0303767	up	0.9064	0.918351	MLA1, putative, expressed
LOC_Os02g56300	LOC_Os02g56300	Chr2:34463029-34467135	5.89703	14.9854	1.34549	up	5e-05	9.93302e-05	aminotransferase, classes I and II, domain containing protein, expressed
LOC_Os12g03400	LOC_Os12g03400	Chr12:1317604-1319925	5.47279	3.7728	-0.536642	down	0.0096	0.0144587	expressed protein
LOC_Os05g44060	LOC_Os05g44060	Chr5:25624022-25624868	3.41584	1.00886	-1.75952	down	0.0001	0.000193606	expressed protein
LOC_Os04g47140	LOC_Os04g47140	Chr4:27992698-27995832	3.51649	1.72559	-1.02705	down	0.00145	0.00245227	expressed protein
LOC_Os11g02840	LOC_Os11g02840	Chr11:959795-961058	4.43515	3.54151	-0.324618	down	0.27525	0.31565	protein kinase, putative, expressed
LOC_Os02g12790	LOC_Os02g12790	Chr2:6705603-6707734	9.83229	18.0557	0.876854	up	5e-05	9.93302e-05	GATA zinc finger domain containing protein, expressed
LOC_Os12g27840	LOC_Os12g27840	Chr12:16406274-16406653	4.3712	6.50902	0.574411	up	0.18565	0.222797	expressed protein
LOC_Os06g30250	LOC_Os06g30250	Chr6:17454250-17455479	3.1079	7.17008	1.20605	up	5e-05	9.93302e-05	expressed protein
LOC_Os01g38229	LOC_Os01g38229	Chr1:21414994-21441447	261.264	143.892	-0.860521	down	5e-05	9.93302e-05	peptidyl-prolyl isomerase, putative, expressed
LOC_Os10g39870	LOC_Os10g39870	Chr10:21331491-21332655	5.36315	6.74607	0.330966	up	0.1424	0.175758	ATG1, putative, expressed
LOC_Os12g41400	LOC_Os12g41400	Chr12:25647426-25652252	16.9754	31.9892	0.914144	up	5e-05	9.93302e-05	eukaryotic translation initiation factor 2 subunit gamma, putative, expressed
LOC_Os01g74030	LOC_Os01g74030	Chr1:42876538-42882964	2.95562	10.8632	1.87792	up	5e-05	9.93302e-05	pumilio-family RNA binding protein, putative, expressed
LOC_Os06g45480	LOC_Os06g45480	Chr6:27495293-27499532	121.513	62.7193	-0.954129	down	5e-05	9.93302e-05	hydrolase, putative, expressed
LOC_Os03g52040	LOC_Os03g52040	Chr3:29858904-29864596	37.5284	26.2041	-0.518189	down	0.00065	0.00114904	OsSCP19 - Putative Serine Carboxypeptidase homologue, expressed
LOC_Os04g47020	LOC_Os04g47020	Chr4:27868077-27870370	37.0812	9.97652	-1.89408	down	5e-05	9.93302e-05	genetic modifier, putative, expressed
LOC_Os04g33260	LOC_Os04g33260	Chr4:20117268-20122227	2.00793	24.3119	3.59788	up	5e-05	9.93302e-05	expressed protein
LOC_Os03g18510	LOC_Os03g18510	Chr3:10372799-10376042	26.3902	51.4836	0.964111	up	5e-05	9.93302e-05	expressed protein
LOC_Os11g02424	LOC_Os11g02424	Chr11:722929-726974	2067.43	611.304	-1.75787	down	5e-05	9.93302e-05	LTPL9 - Protease inhibitor/seed storage/LTP family protein precursor, expressed
LOC_Os11g34820	LOC_Os11g34820	Chr11:20396867-20401822	22.7468	23.3713	0.0390743	up	0.78855	0.812705	THUMP domain-containing protein, putative, expressed
LOC_Os03g15780	LOC_Os03g15780	Chr3:8702787-8707794	21.8946	13.5746	-0.689662	down	5e-05	9.93302e-05	anthranilate synthase component I-1, chloroplast precursor, putative, expressed
LOC_Os03g57580	LOC_Os03g57580	Chr3:32829130-32832506	14.1216	7.47358	-0.918027	down	5e-05	9.93302e-05	expressed protein
LOC_Os11g31640	LOC_Os11g31640	Chr11:18503518-18507755	21.2261	26.0913	0.297735	up	0.0513	0.0684637	serine palmitoyltransferase 2, putative, expressed
LOC_Os06g11020	LOC_Os06g11020	Chr6:5773404-5777316	4.83866	3.58877	-0.431121	down	0.0384	0.0524164	tic22-like family domain containing protein, expressed
LOC_Os06g04640	LOC_Os06g04640	Chr6:2023356-2030306	11.5221	13.9591	0.276797	up	0.2255	0.265101	bromodomain domain containing protein, expressed
LOC_Os10g10980	LOC_Os10g10980	Chr10:6068840-6069942	1.89374	4.89296	1.36947	up	5e-05	9.93302e-05	OsFBX379 - F-box domain containing protein, expressed
LOC_Os06g19200	LOC_Os06g19200	Chr6:10926617-10927028	2.65545	5.23312	0.978718	up	0.03245	0.0448228	expressed protein
LOC_Os04g53620	LOC_Os04g53620	Chr4:31962538-31965307	120.132	70.6499	-0.765864	down	5e-05	9.93302e-05	ubiquitin family protein, putative, expressed
LOC_Os09g36910	LOC_Os09g36910	Chr9:21291987-21293452	1.47091	8.62914	2.55251	up	5e-05	9.93302e-05	bZIP transcription factor domain containing protein, expressed
LOC_Os08g13469	LOC_Os08g13469	Chr8:8018573-8021718	10.447	9.52503	-0.133288	down	0.4053	0.449362	expressed protein
LOC_Os05g41100	LOC_Os05g41100	Chr5:24075592-24077884	4.14859	11.4383	1.46318	up	5e-05	9.93302e-05	protein kri1, putative, expressed
LOC_Os03g51390	LOC_Os03g51390	Chr3:29401949-29403115	13.2809	0.622222	-4.41578	down	5e-05	9.93302e-05	expressed protein
LOC_Os12g03880	LOC_Os12g03880	Chr12:1601953-1604462	12.7197	43.2679	1.76623	up	5e-05	9.93302e-05	60S acidic ribosomal protein P0, putative, expressed
LOC_Os12g03230	LOC_Os12g03230	Chr12:1235636-1237472	7.32467	1.84493	-1.9892	down	5e-05	9.93302e-05	MATE efflux family protein, putative, expressed
LOC_Os04g57510	LOC_Os04g57510	Chr4:34209233-34214800	1.35736	3.6446	1.42496	up	0.0008	0.00140006	exostosin family domain containing protein, expressed
LOC_Os06g02230	LOC_Os06g02230	Chr6:696033-698258	0.182368	0.999396	2.4542	up	0.00445	0.00702722	B3 DNA binding domain containing protein, expressed
LOC_Os04g42000	LOC_Os04g42000	Chr4:24878140-24881728	17.5978	31.6592	0.847229	up	5e-05	9.93302e-05	6,7-dimethyl-8-ribityllumazine synthase, chloroplast precursor, putative, expressed
LOC_Os11g29680	LOC_Os11g29680	Chr11:17203088-17205781	4.51491	12.8098	1.50448	up	5e-05	9.93302e-05	expressed protein
LOC_Os05g38570	LOC_Os05g38570	Chr5:22625114-22629028	37.3355	6.53249	-2.51484	down	5e-05	9.93302e-05	riboflavin biosynthesis protein ribAB, chloroplast precursor, putative, expressed
LOC_Os03g47050	LOC_Os03g47050	Chr3:26617085-26618334	75.6988	20.6162	-1.87649	down	5e-05	9.93302e-05	expressed protein
LOC_Os07g45550	LOC_Os07g45550	Chr7:27172210-27175529	0.131946	0.688813	2.38417	up	5e-05	9.93302e-05	expressed protein
LOC_Os03g18190	LOC_Os03g18190	Chr3:10192115-10202141	0.123045	1.14528	3.21845	up	5e-05	9.93302e-05	importin subunit beta, putative, expressed
LOC_Os11g03780	LOC_Os11g03780	Chr11:1484072-1496339	3.57894	5.60868	0.648131	up	0.01955	0.0279682	alpha-N-arabinofuranosidase, putative, expressed
LOC_Os09g32270	LOC_Os09g32270	Chr9:19260246-19265674	5.34627	6.52229	0.286845	up	0.06505	0.0854766	expressed protein
LOC_Os02g37920	LOC_Os02g37920	Chr2:22917815-22924489	1.70344	5.88722	1.78914	up	5e-05	9.93302e-05	expressed protein
LOC_Os05g39140	LOC_Os05g39140	Chr5:22955312-22960812	1.69571	0.628991	-1.43078	down	5e-05	9.93302e-05	expressed protein
LOC_Os10g42820	LOC_Os10g42820	Chr10:23088096-23093419	6.06439	15.3315	1.33807	up	5e-05	9.93302e-05	early-responsive to dehydration protein-related, putative, expressed
LOC_Os02g32280	LOC_Os02g32280	Chr2:19058872-19063356	7.36565	8.73861	0.246592	up	0.1732	0.209269	expressed protein
LOC_Os11g40970	LOC_Os11g40970	Chr11:24533668-24537481	7.2651	1.88676	-1.94507	down	5e-05	9.93302e-05	receptor-like protein kinase precursor, putative, expressed
LOC_Os03g06240	LOC_Os03g06240	Chr3:3125932-3130483	84.7977	157.498	0.893234	up	5e-05	9.93302e-05	YT521-B-like family domain containing protein, expressed
LOC_Os01g60340	LOC_Os01g60340	Chr1:34902302-34906955	0.436386	5.82127	3.73766	up	5e-05	9.93302e-05	NTMC2Type1.1 protein, putative, expressed
LOC_Os03g12700	LOC_Os03g12700	Chr3:6776355-6778596	69.9906	4.29554	-4.02625	down	5e-05	9.93302e-05	expressed protein
LOC_Os01g10960	LOC_Os01g10960	Chr1:5841735-5843574	2.39391	7.55602	1.65826	up	5e-05	9.93302e-05	peptide-N4-asparagine amidase A, putative, expressed
LOC_Os01g15580	LOC_Os01g15580	Chr1:8751070-8755448	4.09716	3.88184	-0.0778824	down	0.6315	0.668449	disease resistance protein RGA2, putative, expressed
LOC_Os08g02110	LOC_Os08g02110	Chr8:697179-698615	1.21068	0.590423	-1.03599	down	0.0066	0.0101861	peroxidase precursor, putative, expressed
LOC_Os06g23430	LOC_Os06g23430	Chr6:13677376-13681875	24.9068	36.8422	0.564821	up	0.00045	0.000810627	signal recognition particle 19 kDa protein, putative, expressed
LOC_Os02g56740	LOC_Os02g56740	Chr2:34784155-34793387	11.1204	14.5124	0.384075	up	0.01175	0.0174418	translation initiation factor eIF-2B subunit epsilon, putative, expressed
LOC_Os11g08980	LOC_Os11g08980	Chr11:4762021-4771082	4.60114	5.69953	0.308852	up	0.0593	0.0783721	preprotein translocase secA family protein, putative, expressed
LOC_Os02g21040	LOC_Os02g21040	Chr2:12464401-12466571	8.18464	1.73685	-2.23645	down	5e-05	9.93302e-05	aspartic proteinase nepenthesin precursor, putative, expressed
LOC_Os02g09990	LOC_Os02g09990	Chr2:5193973-5195290	1.88436	0.131601	-3.83983	down	0.0002	0.000375048	expressed protein
LOC_Os04g42130	LOC_Os04g42130	Chr4:24940460-24943098	1.38829	3.0208	1.12162	up	5e-05	9.93302e-05	integral membrane transporter family protein, putative, expressed
LOC_Os01g57340	LOC_Os01g57340	Chr1:33137904-33152593	1.51542	0.954381	-0.667085	down	0.0429	0.0581668	rp1, putative, expressed
LOC_Os05g05346	LOC_Os05g05346	Chr5:2631551-2635234	3.4383	4.25642	0.307947	up	0.0836	0.107801	expressed protein
LOC_Os08g40870	LOC_Os08g40870	Chr8:25853728-25858341	5.90921	1.90661	-1.63196	down	0.00375	0.00598678	pentatricopeptide repeat protein, putative, expressed
LOC_Os01g68640	LOC_Os01g68640	Chr1:39862169-39863036	3.12232	7.74247	1.31018	up	0.15535	0.190389	expressed protein
LOC_Os05g50190	LOC_Os05g50190	Chr5:28760151-28763886	8.74557	19.1008	1.12701	up	5e-05	9.93302e-05	protein kinase domain containing protein, expressed
LOC_Os01g35330	LOC_Os01g35330	Chr1:19549141-19550352	4.70849	0.897378	-2.39148	down	5e-05	9.93302e-05	circumsporozoite protein precursor, putative, expressed
LOC_Os11g04935	LOC_Os11g04935	Chr11:2107580-2109325	1.09988	1.8652	0.761988	up	0.1051	0.133209	GIY-YIG catalytic domain containing protein, putative, expressed
LOC_Os09g16790	LOC_Os09g16790	Chr9:10263361-10266406	0.0884059	0.851777	3.26826	up	0.0001	0.000193606	transposon protein, putative, CACTA, En/Spm sub-class, expressed
LOC_Os11g10180	LOC_Os11g10180	Chr11:5518580-5524840	0.369566	0.667646	0.853253	up	0.00715	0.0109818	OsFBX412 - F-box domain containing protein, expressed
LOC_Os08g31690	LOC_Os08g31690	Chr8:19643934-19645471	1.53348	2.31348	0.593259	up	0.0204	0.029127	OsFBX291 - F-box domain containing protein, expressed
LOC_Os02g52870	LOC_Os02g52870	Chr2:32324315-32330135	0.437158	2.24129	2.3581	up	0.0864	0.111141	zinc finger, C3HC4 type domain containing protein, expressed
LOC_Os01g72120	LOC_Os01g72120	Chr1:41839948-41841440	2.38838	0.776679	-1.62064	down	0.0003	0.000551512	glutathione S-transferase, putative, expressed
LOC_Os08g37260	LOC_Os08g37260	Chr8:23551864-23556346	3.39208	3.5723	0.0746805	up	0.7195	0.749804	expressed protein
LOC_Os05g30900	LOC_Os05g30900	Chr5:17941946-17945667	16.248	11.7027	-0.473416	down	0.0032	0.0051636	lipase precursor, putative, expressed
LOC_Os10g39450	LOC_Os10g39450	Chr10:21055131-21056519	41.4514	27.3812	-0.598236	down	0.00025	0.000462956	RING-H2 finger protein, putative, expressed
LOC_Os04g02850	LOC_Os04g02850	Chr4:1110872-1113296	9.2529	2.38407	-1.95648	down	5e-05	9.93302e-05	pentatricopeptide, putative, expressed
LOC_Os01g46020	LOC_Os01g46020	Chr1:26163785-26166472	4.11113	2.37225	-0.793282	down	0.00275	0.00447813	TATA-binding protein-associated factor TAFII55 family protein, putative, expressed
LOC_Os12g16690	LOC_Os12g16690	Chr12:9565763-9570986	12.3449	10.8315	-0.188684	down	0.2239	0.263406	zinc finger, C3HC4 type domain containing protein, expressed
LOC_Os01g05150	LOC_Os01g05150	Chr1:2414270-2415072	0.852989	0.35465	-1.26613	down	0.05055	0.0675402	expressed protein
LOC_Os05g29676	LOC_Os05g29676	Chr5:17149338-17152306	0.335109	0.755575	1.17294	up	0.0329	0.0454067	RING-H2 finger protein, putative, expressed
LOC_Os03g18970	LOC_Os03g18970	Chr3:10621701-10625411	0.157657	19.9424	6.9829	up	5e-05	9.93302e-05	protein phosphotase protein, putative, expressed
LOC_Os04g52320	LOC_Os04g52320	Chr4:31089150-31092857	4.33869	21.742	2.32515	up	5e-05	9.93302e-05	QRT3, putative, expressed
LOC_Os02g46940	LOC_Os02g46940	Chr2:28652754-28655515	3.56825	2.17957	-0.711178	down	0.00875	0.0132686	MYB family transcription factor, putative, expressed
LOC_Os02g14130	LOC_Os02g14130	Chr2:7718902-7723687	59.7286	70.6687	0.24265	up	0.1176	0.147749	CGMC_GSK.4 - CGMC includes CDA, MAPK, GSK3, and CLKC kinases, expressed
LOC_Os01g67570	LOC_Os01g67570	Chr1:39270531-39274996	11.1074	22.5967	1.02459	up	5e-05	9.93302e-05	PDE312/PTAC10, putative, expressed
LOC_Os06g35814	LOC_Os06g35814	Chr6:20896026-20901716	26.8423	67.5489	1.33142	up	5e-05	9.93302e-05	ras-related protein, putative, expressed
LOC_Os07g30220	LOC_Os07g30220	Chr7:17851167-17854470	8.62403	7.32914	-0.234718	down	0.2103	0.249232	expressed protein
LOC_Os07g45195	LOC_Os07g45195	Chr7:26978356-26983862	13.6248	9.57934	-0.508237	down	0.00235	0.00387418	expressed protein
LOC_Os05g43910	LOC_Os05g43910	Chr5:25543221-25546410	9.3628	0.803984	-3.5417	down	5e-05	9.93302e-05	cytochrome P450, putative, expressed
LOC_Os11g03430	LOC_Os11g03430	Chr11:1306315-1308723	0.199171	7.31797	5.19936	up	5e-05	9.93302e-05	CDC45B - Putative DNA replication initiation protein, expressed
LOC_Os01g47110	LOC_Os01g47110	Chr1:26916204-26916570	3.29591	3.32046	0.0107051	up	0.9408	0.948582	expressed protein
LOC_Os08g09010	LOC_Os08g09010	Chr8:5242494-5243657	2.77604	1.54089	-0.84926	down	0.0067	0.0103302	Cupin domain containing protein, expressed
LOC_Os06g47600	LOC_Os06g47600	Chr6:28825829-28827036	0.276785	67.58	7.93169	up	5e-05	9.93302e-05	thaumatin family domain containing protein, expressed
LOC_Os12g36880	LOC_Os12g36880	Chr12:22599951-22601258	411.337	8.5278	-5.592	down	5e-05	9.93302e-05	pathogenesis-related Bet v I family protein, putative, expressed
LOC_Os08g42268	LOC_Os08g42268	Chr8:26687986-26694107	5.16149	4.86294	-0.0859597	down	0.65275	0.688221	expressed protein
LOC_Os04g58340	LOC_Os04g58340	Chr4:34724305-34724776	1.91551	0.43293	-2.14552	down	0.0302	0.0419438	expressed protein
LOC_Os12g26850	LOC_Os12g26850	Chr12:15728554-15734371	6.05169	2.85175	-1.08549	down	5e-05	9.93302e-05	retrotransposon protein, putative, unclassified, expressed
LOC_Os03g24460	LOC_Os03g24460	Chr3:13941343-13948782	15.6026	26.0852	0.741445	up	5e-05	9.93302e-05	aminotransferase domain containing protein, putative, expressed
LOC_Os10g37490	LOC_Os10g37490	Chr10:20070717-20074175	7.27218	5.0787	-0.517928	down	0.003	0.00485805	DNA excision repair protein ERCC-1, putative, expressed
LOC_Os01g64810	LOC_Os01g64810	Chr1:37615954-37622095	14.4739	18.2437	0.333949	up	0.0303	0.0420777	zinc finger DHHC domain-containing protein, putative, expressed
LOC_Os10g02480	LOC_Os10g02480	Chr10:911551-916911	134.189	19.8301	-2.7585	down	5e-05	9.93302e-05	oxidoreductase, aldo/keto reductase family protein, putative, expressed
LOC_Os01g68320	LOC_Os01g68320	Chr1:39688259-39693159	81.6032	72.7676	-0.165329	down	0.35055	0.394254	DEAD-box ATP-dependent RNA helicase 30, putative, expressed
LOC_Os08g09690	LOC_Os08g09690	Chr8:5597553-5601329	11.774	14.879	0.337674	up	0.05455	0.0725391	nuclear transcription factor Y subunit, putative, expressed
LOC_Os02g45010	LOC_Os02g45010	Chr2:27265866-27269207	1.68217	1.91995	0.190749	up	0.4192	0.463229	ethylene-responsive protein related, putative, expressed
LOC_Os07g44320	LOC_Os07g44320	Chr7:26474145-26478328	5.12466	12.8493	1.32616	up	5e-05	9.93302e-05	expressed protein
LOC_Os06g01780	LOC_Os06g01780	Chr6:450939-453734	0.0240607	2.12239	6.46287	up	0.2406	0.279941	ethylene-responsive element-binding protein, putative, expressed
LOC_Os11g12270	LOC_Os11g12270	Chr11:6851206-6853897	14.6285	22.592	0.627033	up	0.0003	0.000551512	expressed protein
LOC_Os03g20860	LOC_Os03g20860	Chr3:11808350-11813203	10.7385	18.6857	0.799139	up	5e-05	9.93302e-05	expressed protein
LOC_Os09g29810	LOC_Os09g29810	Chr9:18115124-18121107	1.57198	1.16378	-0.433767	down	0.02955	0.0411024	retrotransposon protein, putative, unclassified, expressed
LOC_Os01g58790	LOC_Os01g58790	Chr1:33971186-33977326	23.9684	9.81963	-1.28739	down	5e-05	9.93302e-05	GHMP kinases ATP-binding protein, putative, expressed
LOC_Os11g11940	LOC_Os11g11940	Chr11:6621641-6629013	2.15952	1.2717	-0.763956	down	0.00035	0.00063784	MLA10, putative, expressed
LOC_Os04g33370	LOC_Os04g33370	Chr4:20211339-20213320	8.1657	58.5161	2.84119	up	5e-05	9.93302e-05	cytochrome P450, putative, expressed
LOC_Os01g70710	LOC_Os01g70710	Chr1:40930471-40932733	27.892	10.7798	-1.37152	down	5e-05	9.93302e-05	heavy metal-associated domain containing protein, expressed
LOC_Os03g27950	LOC_Os03g27950	Chr3:16051259-16058325	4.82176	9.47909	0.975188	up	5e-05	9.93302e-05	Ser/Thr protein phosphatase family protein, putative, expressed
LOC_Os03g52620	LOC_Os03g52620	Chr3:30179542-30181178	1.9475	1.81837	-0.0989807	down	0.69485	0.726946	expressed protein
LOC_Os03g29540	LOC_Os03g29540	Chr3:16836621-16840754	31.3892	23.3544	-0.426576	down	0.0088	0.0133392	ATP-dependent protease, putative, expressed
LOC_Os12g38440	LOC_Os12g38440	Chr12:23596108-23600231	4.16019	18.2411	2.13247	up	5e-05	9.93302e-05	XH domain containing protein, expressed
LOC_Os06g08140	LOC_Os06g08140	Chr6:3947925-3952251	15.8838	16.5135	0.0560927	up	0.71245	0.743422	protein phosphatase 2C, putative, expressed
LOC_Os02g51730	LOC_Os02g51730	Chr2:31686179-31690284	0.0606907	0.892253	3.8779	up	0.00365	0.00583875	dnaJ homolog subfamily C member 7, putative, expressed
LOC_Os01g56670	LOC_Os01g56670	Chr1:32699023-32709294	13.5777	13.0427	-0.0579957	down	0.93565	0.944166	glycosyl hydrolase family 47 domain contain protein, expressed
LOC_Os09g39220	LOC_Os09g39220	Chr9:22536612-22540738	9.29544	14.4977	0.641226	up	0.00015	0.000285145	delta14-sterol reductase, putative, expressed
LOC_Os06g24490	LOC_Os06g24490	Chr6:14347070-14348330	5.15524	9.48043	0.878913	up	5e-05	9.93302e-05	expressed protein
LOC_Os04g41560	LOC_Os04g41560	Chr4:24647900-24649396	648.02	133.281	-2.28157	down	5e-05	9.93302e-05	B-box zinc finger family protein, putative, expressed
LOC_Os01g55340	LOC_Os01g55340	Chr1:31850536-31851619	2.42899	7.01058	1.52917	up	5e-05	9.93302e-05	dof zinc finger domain containing protein, putative, expressed
LOC_Os08g30590	LOC_Os08g30590	Chr8:18849779-18852912	1.67691	0.014122	-6.89172	down	0.13005	0.161724	C1-like domain containing protein, expressed
LOC_Os08g15204	LOC_Os08g15204	Chr8:9191620-9201398	22.212	56.1782	1.33867	up	5e-05	9.93302e-05	thioredoxin domain-containing protein 9, putative, expressed
LOC_Os04g38330	LOC_Os04g38330	Chr4:22802294-22806020	27.406	13.146	-1.05987	down	5e-05	9.93302e-05	radical SAM enzyme, putative, expressed
LOC_Os01g02720	LOC_Os01g02720	Chr1:929882-934914	15.5412	26.0665	0.746097	up	5e-05	9.93302e-05	elongation factor Tu, putative, expressed
LOC_Os10g35300	LOC_Os10g35300	Chr10:18873472-18875014	2.11002	2.26511	0.102325	up	0.7176	0.748058	dof zinc finger domain containing protein, putative, expressed
LOC_Os11g37900	LOC_Os11g37900	Chr11:22468252-22471487	121.947	62.8818	-0.955542	down	5e-05	9.93302e-05	3-ketoacyl-CoA synthase, putative, expressed
LOC_Os08g37920	LOC_Os08g37920	Chr8:24015022-24020655	12.3347	13.6786	0.149196	up	0.3278	0.37071	ZOS8-09 - C2H2 zinc finger protein, expressed
LOC_Os12g38260	LOC_Os12g38260	Chr12:23494446-23499242	0.0348743	0.558115	4.00032	up	0.0007	0.00123368	expressed protein
LOC_Os04g55840	LOC_Os04g55840	Chr4:33245193-33251356	2.58216	1.28154	-1.0107	down	5e-05	9.93302e-05	expressed protein
LOC_Os10g36810	LOC_Os10g36810	Chr10:19703742-19713572	7.19537	13.2536	0.881239	up	5e-05	9.93302e-05	plus-3 domain containing protein, putative, expressed
LOC_Os11g36050	LOC_Os11g36050	Chr11:21185517-21187738	16.1072	36.2109	1.16871	up	5e-05	9.93302e-05	prefoldin subunit, putative, expressed
LOC_Os06g43850	LOC_Os06g43850	Chr6:26408086-26410937	137.427	217.101	0.659706	up	5e-05	9.93302e-05	ATP synthase F1, delta subunit family protein, putative, expressed
LOC_Os03g14010	LOC_Os03g14010	Chr3:7599685-7603064	8.17409	17.2372	1.0764	up	5e-05	9.93302e-05	glycosyl hydrolase family 10 protein, putative, expressed
LOC_Os05g05170	LOC_Os05g05170	Chr5:2520750-2521623	0.430565	1.21158	1.49258	up	0.01975	0.0282404	jacalin-like lectin domain containing protein, expressed
LOC_Os07g37580	LOC_Os07g37580	Chr7:22513092-22518756	37.2302	20.431	-0.86571	down	5e-05	9.93302e-05	diacylglycerol kinase, putative, expressed
LOC_Os05g50960	LOC_Os05g50960	Chr5:29240181-29242468	0.197303	22.4704	6.83147	up	5e-05	9.93302e-05	polygalacturonase, putative, expressed
LOC_Os02g56334	LOC_Os02g56334	Chr2:34483995-34486095	4.03753	4.67089	0.210223	up	0.26395	0.303964	OsWAK18b - OsWAK short gene, expressed
LOC_Os03g52239	LOC_Os03g52239	Chr3:30002955-30014195	62.5831	37.6858	-0.731751	down	5e-05	9.93302e-05	homeobox domain containing protein, expressed
LOC_Os11g02440	LOC_Os11g02440	Chr11:729642-730838	381.921	110.643	-1.78736	down	5e-05	9.93302e-05	chalcone--flavonone isomerase, putative, expressed
LOC_Os06g47480	LOC_Os06g47480	Chr6:28758886-28759375	0.640394	0.233698	-1.45431	down	0.21535	0.254492	expressed protein
LOC_Os03g06190	LOC_Os03g06190	Chr3:3103833-3109803	15.2903	15.48	0.01779	up	0.90375	0.915985	3-5 exonuclease family protein, putative, expressed
LOC_Os06g06350	LOC_Os06g06350	Chr6:2949763-2957842	9.18654	2.5246	-1.86347	down	5e-05	9.93302e-05	AMP-binding enzyme, putative, expressed
LOC_Os06g05750	LOC_Os06g05750	Chr6:2592554-2594478	6.95077	4.72101	-0.558077	down	0.00565	0.00880103	transferase family domain containing protein, expressed
LOC_Os07g48890	LOC_Os07g48890	Chr7:29254445-29259937	0.716513	0.469981	-0.60839	down	0.037	0.0506241	expressed protein
LOC_Os01g32880	LOC_Os01g32880	Chr1:18051516-18054939	4.54043	9.69165	1.09391	up	5e-05	9.93302e-05	AP-3 complex subunit delta, putative, expressed
LOC_Os02g38130	LOC_Os02g38130	Chr2:23062841-23066549	1.39553	2.0693	0.568327	up	0.01895	0.0271499	no apical meristem protein, putative, expressed
LOC_Os01g65700	LOC_Os01g65700	Chr1:38148683-38149663	8.38073	6.94515	-0.27107	down	0.2166	0.255813	expressed protein
LOC_Os03g61090	LOC_Os03g61090	Chr3:34707017-34707966	431.182	28.239	-3.93253	down	5e-05	9.93302e-05	expressed protein
LOC_Os01g36610	LOC_Os01g36610	Chr1:20314315-20316106	1.00414	1.43067	0.510732	up	0.0721	0.0940767	expressed protein
LOC_Os03g44310	LOC_Os03g44310	Chr3:24905584-24911076	10.1464	13.2163	0.381356	up	0.01505	0.0219348	initiation factor 2 subunit family domain containing protein, expressed
LOC_Os07g30950	LOC_Os07g30950	Chr7:18328955-18330801	12.7709	9.71728	-0.394238	down	0.0201	0.0287162	hydroxylase, putative, expressed
LOC_Os12g02320	LOC_Os12g02320	Chr12:737405-737894	2626.84	526.049	-2.32006	down	5e-05	9.93302e-05	LTPL12 - Protease inhibitor/seed storage/LTP family protein precursor, expressed
LOC_Os04g39660	LOC_Os04g39660	Chr4:23630049-23631990	29.3827	46.2061	0.653116	up	5e-05	9.93302e-05	OsFBDUF22 - F-box and DUF domain containing protein, expressed
LOC_Os02g57020	LOC_Os02g57020	Chr2:34925370-34926272	170.763	17.903	-3.25373	down	5e-05	9.93302e-05	YCF37, putative, expressed
LOC_Os09g01630	LOC_Os09g01630	Chr9:444787-451698	16.0338	23.9908	0.581369	up	0.0003	0.000551512	transposon protein, putative, CACTA, En/Spm sub-class, expressed
LOC_Os03g16800	LOC_Os03g16800	Chr3:9313675-9316712	46.6396	65.4979	0.489893	up	0.00185	0.0030886	clathrin assembly protein, putative, expressed
LOC_Os01g62440	LOC_Os01g62440	Chr1:36138698-36146302	30.6749	12.7926	-1.26175	down	5e-05	9.93302e-05	ribonuclease protein, putative, expressed
LOC_Os03g55110	LOC_Os03g55110	Chr3:31354549-31358207	14.7702	10.526	-0.488734	down	0.00285	0.0046277	26S proteasome non-ATPase regulatory subunit 10, putative, expressed
LOC_Os12g13460	LOC_Os12g13460	Chr12:7546577-7554307	50.3931	30.2156	-0.737932	down	5e-05	9.93302e-05	SET domain-containing protein, putative, expressed
LOC_Os08g34290	LOC_Os08g34290	Chr8:21523474-21525764	0.83299	1.0559	0.342106	up	0.3566	0.400459	chorismate mutase, chloroplast precursor, putative, expressed
LOC_Os06g35060	LOC_Os06g35060	Chr6:20404295-20405495	11.0173	0.482821	-4.51214	down	5e-05	9.93302e-05	heavy metal-associated domain containing protein, expressed
LOC_Os03g19820	LOC_Os03g19820	Chr3:11156603-11157076	0	1.75618	inf	up	5e-05	9.93302e-05	expressed protein
LOC_Os01g62970	LOC_Os01g62970	Chr1:36479578-36484818	5.02484	0.544423	-3.20628	down	0.0002	0.000375048	expressed protein
LOC_Os06g10220	LOC_Os06g10220	Chr6:5237896-5240269	0.850882	1.04395	0.295018	up	0.5059	0.548186	expressed protein
LOC_Os12g34890	LOC_Os12g34890	Chr12:21240386-21243423	139.369	30.07	-2.21251	down	5e-05	9.93302e-05	acyl carrier protein, putative, expressed
LOC_Os03g20750	LOC_Os03g20750	Chr3:11742588-11747956	13.1929	32.125	1.28393	up	5e-05	9.93302e-05	outer mitochondrial membrane porin, putative, expressed
LOC_Os05g04190	LOC_Os05g04190	Chr5:1889835-1895911	9.71059	22.3601	1.2033	up	5e-05	9.93302e-05	growth regulator related protein, putative, expressed
LOC_Os03g37570	LOC_Os03g37570	Chr3:20837948-20839908	8.48842	5.46432	-0.635453	down	0.0028	0.00455318	expressed protein
LOC_Os07g48790	LOC_Os07g48790	Chr7:29201995-29204556	0.55037	0.0728558	-2.91729	down	0.0514	0.0685932	SNF1-related protein kinase regulatory subunit beta-1, putative, expressed
LOC_Os03g39110	LOC_Os03g39110	Chr3:21728278-21731479	3.99925	0.441965	-3.17773	down	5e-05	9.93302e-05	expressed protein
LOC_Os07g22660	LOC_Os07g22660	Chr7:12769132-12770841	0.283141	0.534114	0.91563	up	0.21375	0.252973	expressed protein
LOC_Os04g47870	LOC_Os04g47870	Chr4:28426504-28441623	22.9058	70.8787	1.62964	up	5e-05	9.93302e-05	PINHEAD, putative, expressed
LOC_Os09g29950	LOC_Os09g29950	Chr9:18223856-18230942	1.83726	4.46986	1.28268	up	5e-05	9.93302e-05	OsPOP19 - Putative Prolyl Oligopeptidase homologue, expressed
LOC_Os12g40860	LOC_Os12g40860	Chr12:25298065-25302654	0.336541	15.1564	5.49301	up	5e-05	9.93302e-05	Leucine Rich Repeat family protein, expressed
LOC_Os02g56900	LOC_Os02g56900	Chr2:34879479-34881094	76.0812	59.223	-0.361382	down	0.0186	0.0266796	thioredoxin family protein, putative, expressed
LOC_Os10g27000	LOC_Os10g27000	Chr10:14237387-14237657	5.504	3.91062	-0.493083	down	0.56755	0.608112	expressed protein
LOC_Os12g19090	LOC_Os12g19090	Chr12:11081123-11083634	3.42125	4.70992	0.461179	up	0.0547	0.0727261	metalloprotease ATP23, putative, expressed
LOC_Os09g11510	LOC_Os09g11510	Chr9:6434548-6438925	7.8648	5.84586	-0.427996	down	0.0294	0.0409084	phosphoglycerate mutase, putative, expressed
LOC_Os07g49040	LOC_Os07g49040	Chr7:29363651-29370482	12.8338	52.0481	2.0199	up	5e-05	9.93302e-05	protein phosphotase protein, putative, expressed
LOC_Os06g04290	LOC_Os06g04290	Chr6:1820083-1822078	73.0231	108.297	0.568568	up	0.0002	0.000375048	S10/S20 domain containing ribosomal protein, putative, expressed
LOC_Os12g01510	LOC_Os12g01510	Chr12:306266-310513	26.2417	6.10219	-2.10446	down	5e-05	9.93302e-05	MRH1, putative, expressed
LOC_Os06g27900	LOC_Os06g27900	Chr6:15832994-15837325	2.45871	3.30196	0.425418	up	0.0181	0.0260153	transposon protein, putative, CACTA, En/Spm sub-class, expressed
LOC_Os09g35600	LOC_Os09g35600	Chr9:20469821-20471447	0.797981	5.89135	2.88417	up	5e-05	9.93302e-05	MATE domain containing protein, expressed
LOC_Os10g28340	LOC_Os10g28340	Chr10:14746100-14750175	9.3442	8.53416	-0.130821	down	0.42405	0.467966	heat stress transcription factor, putative, expressed
LOC_Os02g02524	LOC_Os02g02524	Chr2:900944-906395	2.54578	8.77996	1.78611	up	5e-05	9.93302e-05	canopy homolog 2 precursor, putative, expressed
LOC_Os01g10460	LOC_Os01g10460	Chr1:5530496-5533609	0.158214	1.08388	2.77625	up	0.03245	0.0448228	expressed protein
LOC_Os03g51970	LOC_Os03g51970	Chr3:29823448-29825818	0.0914593	23.639	8.01382	up	5e-05	9.93302e-05	growth-regulating factor, putative, expressed
LOC_Os04g34976	LOC_Os04g34976	Chr4:21258334-21262830	7.56228	7.77532	0.0400799	up	0.8099	0.832351	SET domain containing protein, expressed
LOC_Os06g51470	LOC_Os06g51470	Chr6:31179055-31179821	51.0381	11.614	-2.13571	down	5e-05	9.93302e-05	expressed protein
LOC_Os03g16874	LOC_Os03g16874	Chr3:9375950-9377728	12.1522	32.792	1.43213	up	5e-05	9.93302e-05	expressed protein
LOC_Os03g13230	LOC_Os03g13230	Chr3:7136650-7138900	0.243261	0.568119	1.22369	up	0.0023	0.00379444	pentatricopeptide, putative, expressed
LOC_Os10g39670	LOC_Os10g39670	Chr10:21199762-21204782	15.3325	15.4537	0.0113543	up	0.93885	0.947026	protein kinase family protein, putative, expressed
LOC_Os02g43519	LOC_Os02g43519	Chr2:26262646-26265824	8.94419	13.9384	0.640041	up	5e-05	9.93302e-05	expressed protein
LOC_Os06g36400	LOC_Os06g36400	Chr6:21372362-21377313	23.7751	28.461	0.259537	up	0.1149	0.144622	HAD superfamily phosphatase, putative, expressed
LOC_Os06g40940	LOC_Os06g40940	Chr6:24399537-24406050	823.875	115.355	-2.83635	down	5e-05	9.93302e-05	glycine dehydrogenase, putative, expressed
LOC_Os07g25390	LOC_Os07g25390	Chr7:14505905-14512576	7.60902	13.258	0.801077	up	5e-05	9.93302e-05	DRD1, putative, expressed
LOC_Os12g18120	LOC_Os12g18120	Chr12:10436087-10444026	27.4303	24.4011	-0.168823	down	0.26335	0.303348	zinc finger C-x8-C-x5-C-x3-H type family protein, expressed
LOC_Os07g40260	LOC_Os07g40260	Chr7:24128280-24137321	25.6969	16.9336	-0.601707	down	5e-05	9.93302e-05	eukaryotic aspartyl protease domain containing protein, expressed
LOC_Os06g40430	LOC_Os06g40430	Chr6:24082797-24085156	2.13568	1.63175	-0.388275	down	0.26605	0.306095	expressed protein
LOC_Os06g33340	LOC_Os06g33340	Chr6:19418808-19421893	22.442	18.089	-0.311093	down	0.1069	0.135291	expressed protein
LOC_Os07g01060	LOC_Os07g01060	Chr7:36112-42299	40.8787	34.0443	-0.263936	down	0.10135	0.128834	expressed protein
LOC_Os02g34990	LOC_Os02g34990	Chr2:20985922-20994251	11.4363	2.99984	-1.93067	down	5e-05	9.93302e-05	ACT domain containing protein, putative, expressed
LOC_Os07g04040	LOC_Os07g04040	Chr7:1712200-1714497	0.696725	1.6389	1.23407	up	5e-05	9.93302e-05	expressed protein
LOC_Os01g36670	LOC_Os01g36670	Chr1:20351523-20364454	5.7407	7.47985	0.381782	up	0.0132	0.0194356	expressed protein
LOC_Os02g38050	LOC_Os02g38050	Chr2:22981832-22987596	150.041	79.1527	-0.922645	down	5e-05	9.93302e-05	joka2, putative, expressed
LOC_Os04g06340	LOC_Os04g06340	Chr4:3310334-3310831	1.87301	9.38801	2.32546	up	0.25045	0.289621	MEGL11 - Maternally expressed gene MEG family protein precursor, expressed
LOC_Os03g63580	LOC_Os03g63580	Chr3:35906754-35908400	1.05346	2.01105	0.932808	up	0.0017	0.00285146	phosphoesterase family protein, putative, expressed
LOC_Os03g59250	LOC_Os03g59250	Chr3:33737453-33739501	8.04657	20.1491	1.32427	up	5e-05	9.93302e-05	expressed protein
LOC_Os08g33670	LOC_Os08g33670	Chr8:21025543-21028959	3.8801	3.26481	-0.249093	down	0.26575	0.30578	no apical meristem protein, putative, expressed
LOC_Os06g22650	LOC_Os06g22650	Chr6:13162900-13171017	18.7755	27.8334	0.567966	up	0.0003	0.000551512	VHS and GAT domain containing protein, expressed
LOC_Os02g36960	LOC_Os02g36960	Chr2:22327293-22331805	6.58273	9.39303	0.512905	up	0.00295	0.00478207	choline transporter-related, putative, expressed
LOC_Os07g35050	LOC_Os07g35050	Chr7:20999328-21001308	0.167904	1.21495	2.85519	up	5e-05	9.93302e-05	OsFBX237 - F-box domain containing protein, expressed
LOC_Os12g34990	LOC_Os12g34990	Chr12:21292942-21297006	39.4775	25.4124	-0.635499	down	0.00125	0.0021323	hydrolase, putative, expressed
LOC_Os09g10750	LOC_Os09g10750	Chr9:5866441-5870676	82.6452	39.8232	-1.05332	down	5e-05	9.93302e-05	rhodanese-like, putative, expressed
LOC_Os09g32700	LOC_Os09g32700	Chr9:19507047-19509192	5.87123	6.21461	0.0819994	up	0.6848	0.717722	expressed protein
LOC_Os11g45410	LOC_Os11g45410	Chr11:27492478-27497702	1.18654	2.19271	0.885946	up	5e-05	9.93302e-05	expressed protein
LOC_Os04g33830	LOC_Os04g33830	Chr4:20495974-20497051	3513.74	511.358	-2.7806	down	5e-05	9.93302e-05	membrane protein, putative, expressed
LOC_Os07g44030	LOC_Os07g44030	Chr7:26313193-26314852	0.439068	1.64244	1.90332	up	0.0002	0.000375048	myb/SANT domain protein, putative, expressed
LOC_Os06g39716	LOC_Os06g39716	Chr6:23576531-23577119	1.69271	0.863586	-0.970924	down	0.0865	0.111251	chloroplast 30S ribosomal protein S18, putative, expressed
LOC_Os03g35920	LOC_Os03g35920	Chr3:19925616-19926321	9.58255	11.4765	0.260202	up	0.2757	0.316135	expressed protein
LOC_Os08g04270	LOC_Os08g04270	Chr8:2077233-2083327	36.093	39.7535	0.139361	up	0.353	0.396742	WD domain, G-beta repeat domain containing protein, expressed
LOC_Os03g13274	LOC_Os03g13274	Chr3:7163370-7168865	20.3117	22.3177	0.135882	up	0.38485	0.428669	peptide transporter PTR2, putative, expressed
LOC_Os10g38540	LOC_Os10g38540	Chr10:20574825-20576117	43.6133	13.3693	-1.70585	down	5e-05	9.93302e-05	glutathione S-transferase, putative, expressed
LOC_Os01g01420	LOC_Os01g01420	Chr1:209770-214229	62.3977	27.1842	-1.19873	down	5e-05	9.93302e-05	expressed protein
LOC_Os10g26060	LOC_Os10g26060	Chr10:13497238-13499435	2.72321	3.12429	0.198218	up	0.33605	0.379321	glutelin, putative, expressed
LOC_Os02g10850	LOC_Os02g10850	Chr2:5755370-5758098	12.8907	5.60931	-1.20043	down	5e-05	9.93302e-05	OsFBK3 - F-box domain and kelch repeat containing protein, expressed
LOC_Os04g31910	LOC_Os04g31910	Chr4:19113873-19116902	14.4311	13.9641	-0.0474594	down	0.7842	0.808723	expressed protein
LOC_Os11g01875	LOC_Os11g01875	Chr11:474433-480736	2.80078	2.32011	-0.271633	down	0.22485	0.26443	lipase-related, putative, expressed
LOC_Os06g18010	LOC_Os06g18010	Chr6:10479280-10480902	382.43	64.612	-2.56532	down	5e-05	9.93302e-05	UDP-glucoronosyl and UDP-glucosyl transferase domain containing protein, expressed
LOC_Os05g35150	LOC_Os05g35150	Chr5:20876603-20877071	1.2156	1.0477	-0.214446	down	0.7328	0.762027	expressed protein
LOC_Os08g43970	LOC_Os08g43970	Chr8:27692030-27692759	4.2535	1.29514	-1.71555	down	5e-05	9.93302e-05	carrier, putative, expressed
LOC_Os04g36660	LOC_Os04g36660	Chr4:22149758-22155396	41.3402	37.1033	-0.155998	down	0.3186	0.36113	calmodulin binding protein, putative, expressed
LOC_Os03g21830	LOC_Os03g21830	Chr3:12478016-12480135	22.7643	29.8405	0.390501	up	0.01615	0.0234193	appr-1-p processing enzyme family protein, putative, expressed
LOC_Os12g02950	LOC_Os12g02950	Chr12:1093737-1096564	18.6044	15.738	-0.241386	down	0.13595	0.168548	EMB2748, putative, expressed
LOC_Os01g47600	LOC_Os01g47600	Chr1:27236508-27239919	8.72374	8.01207	-0.122771	down	0.5729	0.613139	HMG1/2, putative, expressed
LOC_Os01g60040	LOC_Os01g60040	Chr1:34705469-34722561	6.07834	14.6199	1.26619	up	5e-05	9.93302e-05	HEAT repeat family protein, putative, expressed
LOC_Os03g11250	LOC_Os03g11250	Chr3:5795409-5797232	15.1379	6.20612	-1.2864	down	5e-05	9.93302e-05	expressed protein
LOC_Os01g27750	LOC_Os01g27750	Chr1:15479967-15493549	12.9128	26.3843	1.03087	up	5e-05	9.93302e-05	bifunctional 3-dehydroquinate dehydratase/shikimate dehydrogenase,chloroplast precursor, putative, expressed
LOC_Os09g37720	LOC_Os09g37720	Chr9:21742602-21743594	4.91567	6.60759	0.426737	up	0.0826	0.106624	RNA recognition motif containing protein, expressed
LOC_Os12g02150	LOC_Os12g02150	Chr12:656056-658437	40.4126	23.657	-0.772541	down	5e-05	9.93302e-05	expressed protein
LOC_Os03g18700	LOC_Os03g18700	Chr3:10467370-10469883	30.7884	23.4105	-0.395229	down	0.0224	0.0317644	expressed protein
LOC_Os05g11540	LOC_Os05g11540	Chr5:6529760-6537354	1.05736	0.401288	-1.39775	down	0.55595	0.596919	expressed protein
LOC_Os09g30980	LOC_Os09g30980	Chr9:18657384-18659177	6.99458	3.90444	-0.841123	down	0.0001	0.000193606	UDP-glucoronosyl and UDP-glucosyl transferase domain containing protein, expressed
LOC_Os11g06234	LOC_Os11g06234	Chr11:2983173-2984969	1.39478	0.334307	-2.06079	down	5e-05	9.93302e-05	expressed protein
LOC_Os03g08680	LOC_Os03g08680	Chr3:4470564-4476109	1.36519	1.19622	-0.19062	down	0.46135	0.504656	pentatricopeptide, putative, expressed
LOC_Os05g34830	LOC_Os05g34830	Chr5:20678000-20680343	9.12677	3.5456	-1.36407	down	5e-05	9.93302e-05	No apical meristem protein, putative, expressed
LOC_Os02g11840	LOC_Os02g11840	Chr2:6131747-6138158	21.6481	32.6696	0.593706	up	5e-05	9.93302e-05	coatomer subunit beta-2, putative, expressed
LOC_Os12g04000	LOC_Os12g04000	Chr12:1658205-1660737	0	2.43495	inf	up	5e-05	9.93302e-05	auxin efflux carrier component, putative, expressed
LOC_Os01g50610	LOC_Os01g50610	Chr1:29050750-29053594	0.492356	1.38523	1.49235	up	0.00015	0.000285145	SAM dependent carboxyl methyltransferase, putative, expressed
LOC_Os05g42020	LOC_Os05g42020	Chr5:24594917-24597258	3.5082	3.89201	0.149785	up	0.4349	0.478828	UDP-glucoronosyl and UDP-glucosyl transferase domain containing protein, expressed
LOC_Os02g26860	LOC_Os02g26860	Chr2:15770440-15775349	37.8264	8.47663	-2.15783	down	5e-05	9.93302e-05	START domain containing protein, putative, expressed
LOC_Os08g30634	LOC_Os08g30634	Chr8:18876399-18892314	4.48782	3.78521	-0.245641	down	0.17275	0.208758	DC1 domain containing protein, expressed
LOC_Os05g48840	LOC_Os05g48840	Chr5:27989729-27990665	8.05072	14.0304	0.801364	up	0.00045	0.000810627	expressed protein
LOC_Os06g46390	LOC_Os06g46390	Chr6:28148938-28149789	4.59223	9.1102	0.988288	up	0.00015	0.000285145	LSM domain containing protein, expressed
LOC_Os02g07050	LOC_Os02g07050	Chr2:3614623-3617164	0.237245	1.02712	2.11416	up	5e-05	9.93302e-05	pentatricopeptide, putative, expressed
LOC_Os01g53680	LOC_Os01g53680	Chr1:30840128-30845230	6.23678	30.3099	2.28091	up	5e-05	9.93302e-05	6-phosphofructokinase, putative, expressed
LOC_Os12g10220	LOC_Os12g10220	Chr12:5399051-5401401	3.42776	2.79928	-0.292213	down	0.3822	0.426023	expressed protein
LOC_Os07g22220	LOC_Os07g22220	Chr7:12424059-12440486	18.9749	25.0688	0.401799	up	0.00895	0.0135516	F-box-like/WD repeat-containing protein TBL1XR1-A, putative, expressed
LOC_Os05g23950	LOC_Os05g23950	Chr5:13783218-13785460	0.555469	2.55782	2.20314	up	5e-05	9.93302e-05	TRAF-type zinc finger family protein, expressed
LOC_Os08g36320	LOC_Os08g36320	Chr8:22878667-22882948	70.0507	20.6808	-1.76011	down	5e-05	9.93302e-05	decarboxylase, putative, expressed
LOC_Os08g43170	LOC_Os08g43170	Chr8:27302232-27309652	20.3	37.8775	0.899862	up	5e-05	9.93302e-05	hydroxymethylglutaryl-CoA synthase, putative, expressed
LOC_Os11g24070	LOC_Os11g24070	Chr11:13668516-13669643	22.3995	6.90319	-1.69813	down	5e-05	9.93302e-05	LTPL10 - Protease inhibitor/seed storage/LTP family protein precursor, expressed
LOC_Os07g35480	LOC_Os07g35480	Chr7:21223249-21225911	1.94664	4.59406	1.23878	up	5e-05	9.93302e-05	glucan endo-1,3-beta-glucosidase precursor, putative, expressed
LOC_Os01g50690	LOC_Os01g50690	Chr1:29109935-29119362	6.97223	4.80835	-0.536078	down	0.00065	0.00114904	WD domain, G-beta repeat domain containing protein, expressed
LOC_Os03g03490	LOC_Os03g03490	Chr3:1508099-1509682	13.8221	3.78746	-1.86767	down	5e-05	9.93302e-05	expressed protein
LOC_Os05g43870	LOC_Os05g43870	Chr5:25508740-25510545	1.06493	4.22781	1.98915	up	5e-05	9.93302e-05	myosin heavy chain-related, putative, expressed
LOC_Os02g03410	LOC_Os02g03410	Chr2:1387872-1394417	23.6808	15.5504	-0.606769	down	5e-05	9.93302e-05	CAMK_CAMK_like.12 - CAMK includes calcium/calmodulin depedent protein kinases, expressed
LOC_Os03g41390	LOC_Os03g41390	Chr3:23036227-23037437	6.66086	2.43854	-1.44969	down	5e-05	9.93302e-05	ZOS3-15 - C2H2 zinc finger protein, expressed
LOC_Os05g03174	LOC_Os05g03174	Chr5:1278890-1285604	35.2874	75.692	1.10099	up	5e-05	9.93302e-05	glycosyltransferase family 43 protein, putative, expressed
LOC_Os08g37380	LOC_Os08g37380	Chr8:23623079-23628557	3.68747	2.65112	-0.476027	down	0.0129	0.0190144	glucose-6-phosphate isomerase, putative, expressed
LOC_Os03g37984	LOC_Os03g37984	Chr3:21091936-21097009	27.0818	30.042	0.149655	up	0.33145	0.374474	amino acid permease family protein, putative, expressed
LOC_Os03g58810	LOC_Os03g58810	Chr3:33487652-33493527	5.31748	15.565	1.54949	up	5e-05	9.93302e-05	DEAD-box ATP-dependent RNA helicase, putative, expressed
LOC_Os11g14170	LOC_Os11g14170	Chr11:7909212-7917123	0.679509	3.10942	2.19408	up	5e-05	9.93302e-05	OsDegp12 - Putative Deg protease homologue, expressed
LOC_Os06g12876	LOC_Os06g12876	Chr6:7047257-7052772	4.36833	5.2814	0.273838	up	0.09605	0.122505	expressed protein
LOC_Os08g33110	LOC_Os08g33110	Chr8:20578140-20578677	0.253214	1.05986	2.06544	up	0.25615	0.295669	expressed protein
LOC_Os04g12830	LOC_Os04g12830	Chr4:7084933-7088113	1.19053	1.84025	0.628292	up	0.0172	0.0248152	expressed protein
LOC_Os07g46320	LOC_Os07g46320	Chr7:27628326-27629970	14.7138	0.818759	-4.16759	down	5e-05	9.93302e-05	uncharacterized UPF0114 domain containing protein, expressed
LOC_Os07g09310	LOC_Os07g09310	Chr7:4880567-4882733	8.05736	2.47673	-1.70187	down	5e-05	9.93302e-05	thioredoxin, putative, expressed
LOC_Os02g03620	LOC_Os02g03620	Chr2:1481232-1485113	8.78955	36.0968	2.03801	up	5e-05	9.93302e-05	seven in absentia protein family domain containing protein, expressed
LOC_Os04g05050	LOC_Os04g05050	Chr4:2480532-2485914	8.57081	105.024	3.61515	up	5e-05	9.93302e-05	pectate lyase precursor, putative, expressed
LOC_Os02g05960	LOC_Os02g05960	Chr2:2965239-2968658	4.35825	1.10889	-1.97464	down	5e-05	9.93302e-05	phytosulfokine receptor precursor, putative, expressed
LOC_Os04g29840	LOC_Os04g29840	Chr4:17790977-17791607	1.46282	0.764403	-0.93635	down	0.086	0.110669	expressed protein
LOC_Os01g01295	LOC_Os01g01295	Chr1:141935-144554	8.13348	15.7414	0.952619	up	5e-05	9.93302e-05	expressed protein
LOC_Os01g72420	LOC_Os01g72420	Chr1:41997450-42002803	10.7255	7.8134	-0.457022	down	0.0124	0.0183179	C2 domain containing protein, putative, expressed
LOC_Os10g41800	LOC_Os10g41800	Chr10:22497864-22499262	6.30721	7.49658	0.249229	up	0.24945	0.28855	expressed protein
LOC_Os08g30719	LOC_Os08g30719	Chr8:18950363-18951214	3.57764	16.3081	2.18851	up	5e-05	9.93302e-05	expressed protein
LOC_Os04g35240	LOC_Os04g35240	Chr4:21414495-21419956	13.5758	16.4545	0.277439	up	0.0841	0.108386	CAMK_CAMK_like.25 - CAMK includes calcium/calmodulin depedent protein kinases, expressed
LOC_Os07g10150	LOC_Os07g10150	Chr7:5452168-5459557	28.1615	109.072	1.95348	up	5e-05	9.93302e-05	coatomer subunit gamma-2, putative, expressed
LOC_Os02g07920	LOC_Os02g07920	Chr2:4144321-4147062	14.0375	13.0823	-0.101668	down	0.53405	0.575981	expressed protein
LOC_Os07g36210	LOC_Os07g36210	Chr7:21633804-21636606	18.9379	1.35824	-3.80147	down	5e-05	9.93302e-05	expressed protein
LOC_Os01g28150	LOC_Os01g28150	Chr1:15777300-15780996	5.03452	3.00871	-0.742707	down	0.0001	0.000193606	OsFBX6 - F-box domain containing protein, expressed
LOC_Os07g43370	LOC_Os07g43370	Chr7:25966068-25967680	47.1705	8.01412	-2.55727	down	5e-05	9.93302e-05	amine oxidase family protein, putative, expressed
LOC_Os06g38780	LOC_Os06g38780	Chr6:23017860-23020932	3.95556	1.63446	-1.27507	down	5e-05	9.93302e-05	receptor-like protein kinase 2 precursor, putative, expressed
LOC_Os07g23494	LOC_Os07g23494	Chr7:13276213-13283664	2.25033	1.77963	-0.338559	down	0.1084	0.137056	expressed protein
LOC_Os03g11060	LOC_Os03g11060	Chr3:5686614-5687605	17.9684	37.4294	1.05871	up	5e-05	9.93302e-05	MFP1 attachment factor 1, putative, expressed
LOC_Os07g12720	LOC_Os07g12720	Chr7:7268885-7269392	8.60389	3.87284	-1.1516	down	0.0014	0.00237339	expressed protein
LOC_Os02g44380	LOC_Os02g44380	Chr2:26867008-26880493	1.61428	3.25384	1.01125	up	5e-05	9.93302e-05	WD domain containing protein, putative, expressed
LOC_Os05g32990	LOC_Os05g32990	Chr5:19336655-19337633	12.4115	17.7737	0.518071	up	0.01835	0.0263486	expressed protein
LOC_Os04g44840	LOC_Os04g44840	Chr4:26543225-26546926	8.25117	10.7771	0.385294	up	0.0159	0.0230841	glycosyl hydrolase family 3 protein, putative, expressed
LOC_Os11g04030	LOC_Os11g04030	Chr11:1626473-1631421	2.92521	1.01309	-1.52977	down	5e-05	9.93302e-05	major facilitator superfamily antiporter, putative, expressed
LOC_Os04g38380	LOC_Os04g38380	Chr4:22825543-22826598	2.80351	2.93596	0.0665973	up	0.8218	0.843129	expressed protein
LOC_Os07g11150	LOC_Os07g11150	Chr7:6146969-6152549	0.580944	2.48418	2.0963	up	5e-05	9.93302e-05	expressed protein
LOC_Os01g51640	LOC_Os01g51640	Chr1:29679089-29683010	5.3624	12.7412	1.24855	up	5e-05	9.93302e-05	expressed protein
LOC_Os05g23440	LOC_Os05g23440	Chr5:13405323-13410827	4.02257	6.6528	0.725844	up	0.0003	0.000551512	solute carrier family 35 member F1, putative, expressed
LOC_Os11g07090	LOC_Os11g07090	Chr11:3532245-3533847	1.67648	3.50512	1.06403	up	0.0004	0.000724086	pectinesterase, putative, expressed
LOC_Os09g32350	LOC_Os09g32350	Chr9:19321293-19323127	0	1.30113	inf	up	5e-05	9.93302e-05	expressed protein
LOC_Os03g60740	LOC_Os03g60740	Chr3:34526480-34529102	88.066	67.7955	-0.377395	down	0.0142	0.020808	expressed protein
LOC_Os08g42530	LOC_Os08g42530	Chr8:26871276-26879986	5.60795	8.63093	0.622044	up	0.0001	0.000193606	SFC, putative, expressed
LOC_Os03g61240	LOC_Os03g61240	Chr3:34778668-34779756	17.0532	9.3441	-0.867912	down	5e-05	9.93302e-05	expressed protein
LOC_Os10g41220	LOC_Os10g41220	Chr10:22136927-22141736	0.681116	1.71647	1.33347	up	5e-05	9.93302e-05	protein kinase family protein, putative, expressed
LOC_Os01g10530	LOC_Os01g10530	Chr1:5591696-5599234	17.8924	16.7492	-0.0952591	down	0.5569	0.597856	expressed protein
LOC_Os01g10110	LOC_Os01g10110	Chr1:5270102-5275678	1.91742	0.0196522	-6.60834	down	0.0285	0.0397297	cytokinin dehydrogenase precursor, putative, expressed
LOC_Os03g58040	LOC_Os03g58040	Chr3:33038040-33043335	21.6645	31.2887	0.530307	up	0.00035	0.00063784	glutamate dehydrogenase protein, putative, expressed
LOC_Os10g08879	LOC_Os10g08879	Chr10:4800412-4808363	7.30981	19.4197	1.40962	up	5e-05	9.93302e-05	nucleotide-sensitive chloride conductance regulator containing protein, expressed
LOC_Os09g13575	LOC_Os09g13575	Chr9:7871402-7873655	5.04238	2.75601	-0.871524	down	0.80255	0.825489	expressed protein
LOC_Os05g35110	LOC_Os05g35110	Chr5:20847171-20851097	50.7212	18.8284	-1.42967	down	5e-05	9.93302e-05	OsFBL22 - F-box domain and LRR containing protein, expressed
LOC_Os09g02650	LOC_Os09g02650	Chr9:1158081-1167873	19.7752	54.7268	1.46855	up	5e-05	9.93302e-05	kinesin motor domain containing protein, putative, expressed
LOC_Os05g10830	LOC_Os05g10830	Chr5:5986013-5987023	2.86859	3.79434	0.403508	up	0.182	0.218879	proteophosphoglycan ppg4, putative, expressed
LOC_Os03g64020	LOC_Os03g64020	Chr3:36180581-36183152	308.569	47.9925	-2.68471	down	5e-05	9.93302e-05	expressed protein
LOC_Os11g17014	LOC_Os11g17014	Chr11:9423620-9432595	2.63867	1.98232	-0.412622	down	0.03585	0.0491663	NB-ARC domain containing protein, expressed
LOC_Os03g08620	LOC_Os03g08620	Chr3:4434559-4439874	0.0808102	17.3564	7.74672	up	0.0297	0.0412962	B3 DNA binding domain containing protein, expressed
LOC_Os01g73005	LOC_Os01g73005	Chr1:42358082-42360654	0.538605	0.610924	0.181764	up	0.6365	0.673191	expressed protein
LOC_Os06g36810	LOC_Os06g36810	Chr6:21685517-21685922	0.269215	1.65651	2.62132	up	0.1975	0.235634	expressed protein
LOC_Os02g10970	LOC_Os02g10970	Chr2:5826294-5834386	20.8402	23.8129	0.192375	up	0.2002	0.238623	peptidyl-prolyl cis-trans isomerase, putative, expressed
LOC_Os01g62480	LOC_Os01g62480	Chr1:36165919-36168939	45.09	33.2783	-0.438228	down	0.00735	0.0112645	laccase precursor protein, putative, expressed
LOC_Os03g43720	LOC_Os03g43720	Chr3:24449134-24453944	71.3247	21.5385	-1.72749	down	5e-05	9.93302e-05	transporter family protein, putative, expressed
LOC_Os01g14660	LOC_Os01g14660	Chr1:8201895-8202798	11.4174	5.47201	-1.06109	down	5e-05	9.93302e-05	expansin precursor, putative, expressed
LOC_Os03g29850	LOC_Os03g29850	Chr3:17007954-17011263	55.1153	25.6151	-1.10546	down	5e-05	9.93302e-05	metal cation transporter, putative, expressed
LOC_Os09g39930	LOC_Os09g39930	Chr9:22902938-22904835	0.905478	0.422968	-1.09813	down	0.0054	0.00843644	tyrosine protein kinase domain containing protein, putative, expressed
LOC_Os03g27040	LOC_Os03g27040	Chr3:15479742-15482139	31.8649	6.41719	-2.31195	down	5e-05	9.93302e-05	heavy metal-associated domain containing protein, expressed
LOC_Os03g64340	LOC_Os03g64340	Chr3:36366367-36367770	1.32264	3.10095	1.22929	up	5e-05	9.93302e-05	heavy metal-associated domain containing protein, expressed
LOC_Os07g06550	LOC_Os07g06550	Chr7:3183272-3187277	25.6333	40.2759	0.651901	up	5e-05	9.93302e-05	expressed protein
LOC_Os12g42980	LOC_Os12g42980	Chr12:26698648-26703351	234.134	47.2922	-2.30766	down	5e-05	9.93302e-05	cysteine synthase, putative, expressed
LOC_Os04g44330	LOC_Os04g44330	Chr4:26253370-26256915	0.0920905	0.850477	3.20715	up	5e-05	9.93302e-05	transposon protein, putative, unclassified, expressed
LOC_Os01g05080	LOC_Os01g05080	Chr1:2383529-2385638	58.0691	18.0002	-1.68976	down	5e-05	9.93302e-05	thylakoid lumenal protein, putative, expressed
LOC_Os02g16620	LOC_Os02g16620	Chr2:9497686-9500457	79.3424	47.2098	-0.749004	down	5e-05	9.93302e-05	reticulon domain containing protein, putative, expressed
LOC_Os02g39810	LOC_Os02g39810	Chr2:24057220-24058047	2.77106	1.68022	-0.721788	down	0.1224	0.153217	expressed protein
LOC_Os09g29980	LOC_Os09g29980	Chr9:18240803-18245317	11.0248	19.857	0.848899	up	5e-05	9.93302e-05	transposon protein, putative, CACTA, En/Spm sub-class, expressed
LOC_Os10g35030	LOC_Os10g35030	Chr10:18687522-18693653	329.241	14.4016	-4.51484	down	5e-05	9.93302e-05	IAP100, putative, expressed
LOC_Os05g01290	LOC_Os05g01290	Chr5:193082-194066	180.181	58.5139	-1.6226	down	5e-05	9.93302e-05	expressed protein
LOC_Os03g48904	LOC_Os03g48904	Chr3:27846971-27853473	4.07714	12.6611	1.63477	up	5e-05	9.93302e-05	expressed protein
LOC_Os06g37410	LOC_Os06g37410	Chr6:22119338-22123157	1.24925	0.0436367	-4.83937	down	0.23275	0.272427	helix-loop-helix DNA-binding domain containing protein, expressed
LOC_Os02g30800	LOC_Os02g30800	Chr2:18348887-18370959	0.544562	8.24931	3.92111	up	5e-05	9.93302e-05	POLE1 - Putative DNA polymerase epsilon catalytic subunit, expressed
LOC_Os09g19750	LOC_Os09g19750	Chr9:11818397-11821425	9.17176	9.15576	-0.00251875	down	0.9921	0.993038	expressed protein
LOC_Os05g18660	LOC_Os05g18660	Chr5:10804137-10807183	10.8094	16.8834	0.64332	up	5e-05	9.93302e-05	OsFBDUF24 - F-box and DUF domain containing protein, expressed
LOC_Os03g13200	LOC_Os03g13200	Chr3:7124842-7127285	78.3076	146.411	0.9028	up	5e-05	9.93302e-05	peroxidase precursor, putative, expressed
LOC_Os10g35644	LOC_Os10g35644	Chr10:19062855-19066209	15.4108	6.99001	-1.14057	down	5e-05	9.93302e-05	expressed protein
LOC_Os07g33280	LOC_Os07g33280	Chr7:19899209-19900038	0.0731764	1.7959	4.61718	up	0.2148	0.253906	expressed protein
LOC_Os11g03500	LOC_Os11g03500	Chr11:1348037-1352397	11.2645	7.92843	-0.506672	down	0.0041	0.00651073	MATE efflux family protein, putative, expressed
LOC_Os01g40200	LOC_Os01g40200	Chr1:22683542-22688044	5.89344	13.6892	1.21585	up	5e-05	9.93302e-05	XIK, putative, expressed
LOC_Os02g06605	LOC_Os02g06605	Chr2:3327797-3328578	10.7972	1.66948	-2.69318	down	5e-05	9.93302e-05	expressed protein
LOC_Os02g01800	LOC_Os02g01800	Chr2:442287-446000	0.241891	0.60177	1.31485	up	0.00015	0.000285145	receptor-like protein kinase precursor, putative, expressed
LOC_Os06g04000	LOC_Os06g04000	Chr6:1635095-1636029	13.8612	15.9079	0.198698	up	0.2889	0.329922	peptidyl-prolyl cis-trans isomerase, putative, expressed
LOC_Os03g14400	LOC_Os03g14400	Chr3:7831875-7833791	23.3899	6.50877	-1.84543	down	5e-05	9.93302e-05	cytochrome P450, putative, expressed
LOC_Os01g25010	LOC_Os01g25010	Chr1:14101993-14108083	16.614	1.29941	-3.67647	down	5e-05	9.93302e-05	flavonol synthase/flavanone 3-hydroxylase, putative, expressed
LOC_Os08g44770	LOC_Os08g44770	Chr8:28132336-28135562	194.638	118.227	-0.719241	down	5e-05	9.93302e-05	copper/zinc superoxide dismutase, putative, expressed
LOC_Os11g29490	LOC_Os11g29490	Chr11:17108743-17115599	2.05923	2.20023	0.0955467	up	0.62425	0.661377	plasma membrane ATPase, putative, expressed
LOC_Os06g09090	LOC_Os06g09090	Chr6:4571087-4574927	20.3875	8.07216	-1.33666	down	5e-05	9.93302e-05	glutamate receptor 2.8 precursor, putative, expressed
LOC_Os03g05780	LOC_Os03g05780	Chr3:2883004-2887922	42.0974	24.9702	-0.753524	down	5e-05	9.93302e-05	4-coumarate--CoA ligase-like 7, putative, expressed
LOC_Os08g38580	LOC_Os08g38580	Chr8:24389389-24390462	1.99178	3.41634	0.778395	up	0.008	0.0122012	harpin-induced protein 1 domain containing protein, expressed
LOC_Os12g07550	LOC_Os12g07550	Chr12:3761709-3762557	3.10899	3.50814	0.174262	up	0.54185	0.58361	expressed protein
LOC_Os04g28060	LOC_Os04g28060	Chr4:16567699-16571047	5.17482	12.8481	1.31198	up	5e-05	9.93302e-05	expressed protein
LOC_Os01g31850	LOC_Os01g31850	Chr1:17444523-17445255	0.957239	0.2382	-2.00671	down	0.0329	0.0454067	expressed protein
LOC_Os08g33850	LOC_Os08g33850	Chr8:21190206-21194423	21.3002	20.3456	-0.0661516	down	0.66155	0.696238	nucleoside-triphosphatase, putative, expressed
LOC_Os07g02350	LOC_Os07g02350	Chr7:799477-805187	57.1121	72.3017	0.340232	up	0.02665	0.0373228	casein kinase II subunit alpha-2, putative, expressed
LOC_Os08g07390	LOC_Os08g07390	Chr8:4147047-4149998	8.34327	3.75707	-1.15101	down	5e-05	9.93302e-05	mla1, putative, expressed
LOC_Os11g07280	LOC_Os11g07280	Chr11:3668063-3673502	15.3328	81.7258	2.41417	up	5e-05	9.93302e-05	coatomer subunit beta-1, putative, expressed
LOC_Os01g57030	LOC_Os01g57030	Chr1:32945016-32945552	0.596122	2.99995	2.33126	up	0.0088	0.0133392	expressed protein
LOC_Os05g03750	LOC_Os05g03750	Chr5:1652019-1654379	62.482	13.5355	-2.20669	down	5e-05	9.93302e-05	expressed protein
LOC_Os03g53250	LOC_Os03g53250	Chr3:30548806-30553733	13.2943	28.1135	1.08046	up	5e-05	9.93302e-05	expressed protein
LOC_Os02g37420	LOC_Os02g37420	Chr2:22599386-22602227	84.2793	111.62	0.405347	up	0.0084	0.0127678	ras-related protein, putative, expressed
LOC_Os01g65169	LOC_Os01g65169	Chr1:37821217-37827014	18.9671	3.13102	-2.59879	down	5e-05	9.93302e-05	proton-dependent oligopeptide transport, putative, expressed
LOC_Os05g47510	LOC_Os05g47510	Chr5:27219014-27220337	2.98841	4.46726	0.580013	up	0.0221	0.03136	pentatricopeptide, putative, expressed
LOC_Os05g38410	LOC_Os05g38410	Chr5:22526730-22528707	0	1.54566	inf	up	5e-05	9.93302e-05	laccase precursor protein, putative, expressed
LOC_Os10g41400	LOC_Os10g41400	Chr10:22254773-22257262	252.769	40.8098	-2.63083	down	5e-05	9.93302e-05	peptide methionine sulfoxide reductase, putative, expressed
LOC_Os03g13450	LOC_Os03g13450	Chr3:7274600-7284310	0.715083	1.53039	1.09771	up	0.70795	0.739422	expressed protein
LOC_Os04g43824	LOC_Os04g43824	Chr4:25944591-25946872	10.5884	29.473	1.4769	up	5e-05	9.93302e-05	expressed protein
LOC_Os06g17440	LOC_Os06g17440	Chr6:10120874-10124422	17.5317	49.8111	1.5065	up	5e-05	9.93302e-05	microtubule-associated protein, putative, expressed
LOC_Os10g41930	LOC_Os10g41930	Chr10:22555773-22558016	65.6621	4.9188	-3.73868	down	5e-05	9.93302e-05	haloacid dehalogenase-like hydrolase family protein, putative, expressed
LOC_Os11g32410	LOC_Os11g32410	Chr11:19134084-19137450	0.97685	3.03626	1.63609	up	5e-05	9.93302e-05	expressed protein
LOC_Os05g51150	LOC_Os05g51150	Chr5:29341240-29345481	53.4792	26.296	-1.02414	down	5e-05	9.93302e-05	RNA polymerase sigma factor, putative, expressed
LOC_Os04g38630	LOC_Os04g38630	Chr4:22947804-22951875	2.40319	4.91496	1.03223	up	5e-05	9.93302e-05	helicase conserved C-terminal domain containing protein, expressed
LOC_Os01g56370	LOC_Os01g56370	Chr1:32484735-32489971	3.65726	3.62625	-0.0122837	down	0.95525	0.961245	wax synthase, putative, expressed
LOC_Os05g01100	LOC_Os05g01100	Chr5:95908-96914	0.578665	0.879662	0.604221	up	0.17345	0.209549	expressed protein
LOC_Os07g01860	LOC_Os07g01860	Chr7:515824-521967	3.81683	31.0479	3.02405	up	5e-05	9.93302e-05	expressed protein
LOC_Os05g40790	LOC_Os05g40790	Chr5:23916371-23923564	0.597401	1.07378	0.845923	up	0.00245	0.00402507	CCR4-NOT transcription factor, putative, expressed
LOC_Os01g07870	LOC_Os01g07870	Chr1:3804527-3811030	15.2281	4.47966	-1.76528	down	5e-05	9.93302e-05	ABC transporter family protein, putative, expressed
LOC_Os01g28450	LOC_Os01g28450	Chr1:15934490-15935319	127.974	0.380428	-8.39401	down	5e-05	9.93302e-05	SCP-like extracellular protein, expressed
LOC_Os02g35730	LOC_Os02g35730	Chr2:21468171-21468883	11.9718	4.80905	-1.31582	down	5e-05	9.93302e-05	expressed protein
LOC_Os11g05260	LOC_Os11g05260	Chr11:2329957-2333267	61.9263	11.7057	-2.40334	down	5e-05	9.93302e-05	phosphoglycerate mutase, putative, expressed
LOC_Os04g59380	LOC_Os04g59380	Chr4:35297597-35300349	1.22691	17.0003	3.79246	up	5e-05	9.93302e-05	ZOS4-14 - C2H2 zinc finger protein, expressed
LOC_Os07g45330	LOC_Os07g45330	Chr7:27043423-27046147	2.77279	3.35495	0.274956	up	0.1959	0.234073	expressed protein
LOC_Os12g40200	LOC_Os12g40200	Chr12:24882724-24885580	0	0.763282	inf	up	5e-05	9.93302e-05	expressed protein
LOC_Os06g46400	LOC_Os06g46400	Chr6:28151359-28156784	9.04017	13.4051	0.568359	up	0.0003	0.000551512	ATCPSF30/CPSF30, putative, expressed
LOC_Os08g34790	LOC_Os08g34790	Chr8:21869306-21875498	7.39139	2.81131	-1.3946	down	5e-05	9.93302e-05	AMP-binding domain containing protein, expressed
LOC_Os03g51440	LOC_Os03g51440	Chr3:29426345-29430915	1.17016	21.9372	4.2286	up	5e-05	9.93302e-05	LRR receptor-like protein kinase, putative, expressed
LOC_Os06g05424	LOC_Os06g05424	Chr6:2450209-2451670	1.33008	1.2813	-0.0539084	down	0.89115	0.90479	expressed protein
LOC_Os02g54920	LOC_Os02g54920	Chr2:33634957-33635482	1.94671	0.578759	-1.75	down	0.01965	0.0281061	expressed protein
LOC_Os07g01890	LOC_Os07g01890	Chr7:535601-539784	8.90522	8.46397	-0.0733173	down	0.66155	0.696238	expressed protein
LOC_Os11g04830	LOC_Os11g04830	Chr11:2056278-2059255	4.51507	0.44081	-3.35652	down	5e-05	9.93302e-05	embryogenesis transmembrane protein, putative, expressed
LOC_Os01g13550	LOC_Os01g13550	Chr1:7578090-7582923	7.58724	7.15245	-0.0851372	down	0.6191	0.656727	beta-amylase, putative, expressed
LOC_Os03g07440	LOC_Os03g07440	Chr3:3776780-3777621	113.652	15.1333	-2.90882	down	5e-05	9.93302e-05	putativ eribonuclease P, putative, expressed
LOC_Os11g14240	LOC_Os11g14240	Chr11:7970507-7972670	0.121509	5.13409	5.40097	up	5e-05	9.93302e-05	expressed protein
LOC_Os08g37456	LOC_Os08g37456	Chr8:23723611-23727247	3.25927	1.57172	-1.0522	down	5e-05	9.93302e-05	flavonol synthase/flavanone 3-hydroxylase, putative, expressed
LOC_Os03g08530	LOC_Os03g08530	Chr3:4384010-4389386	0.139535	2.04753	3.87518	up	5e-05	9.93302e-05	aminotransferase, classes I and II, domain containing protein, expressed
LOC_Os07g31430	LOC_Os07g31430	Chr7:18618290-18619873	0.656028	1.80304	1.4586	up	0.0001	0.000193606	phosphate-induced protein 1 conserved region domain containing protein, expressed
LOC_Os02g52300	LOC_Os02g52300	Chr2:32021571-32023233	5.16837	9.02204	0.803745	up	5e-05	9.93302e-05	CPuORF38 - conserved peptide uORF-containing transcript, expressed
LOC_Os01g11620	LOC_Os01g11620	Chr1:6267439-6270903	99.397	147.633	0.570743	up	0.00055	0.000980299	GDSL-like lipase/acylhydrolase, putative, expressed
LOC_Os02g27490	LOC_Os02g27490	Chr2:16265379-16268835	39.7308	6.23903	-2.67086	down	5e-05	9.93302e-05	bile acid sodium symporter family protein, putative, expressed
LOC_Os03g50810	LOC_Os03g50810	Chr3:29015977-29020079	3.53716	63.3146	4.16188	up	5e-05	9.93302e-05	receptor protein kinase TMK1 precursor, putative, expressed
LOC_Os11g38980	LOC_Os11g38980	Chr11:23194768-23197394	9.53651	9.23339	-0.0466012	down	0.78515	0.809487	F-box/Kelch-repeat protein, putative, expressed
LOC_Os03g44820	LOC_Os03g44820	Chr3:25276426-25278545	56.0586	42.2696	-0.407316	down	0.0112	0.0166882	glutamyl-tRNA, putative, expressed
LOC_Os02g57770	LOC_Os02g57770	Chr2:35376561-35378827	1.13118	8.08196	2.83687	up	5e-05	9.93302e-05	glycosyl hydrolases family 16, putative, expressed
LOC_Os03g60180	LOC_Os03g60180	Chr3:34227527-34232133	1.46814	4.09106	1.47848	up	5e-05	9.93302e-05	GTPase of unknown function domain containing protein, putative, expressed
LOC_Os05g39930	LOC_Os05g39930	Chr5:23463229-23465862	9.04568	14.5878	0.689466	up	5e-05	9.93302e-05	spotted leaf 11, putative, expressed
LOC_Os03g50270	LOC_Os03g50270	Chr3:28651106-28653092	127.373	39.444	-1.69118	down	5e-05	9.93302e-05	expressed protein
LOC_Os08g10340	LOC_Os08g10340	Chr8:6055586-6059017	1.54371	4.75933	1.62436	up	5e-05	9.93302e-05	OsFBX278 - F-box domain containing protein, expressed
LOC_Os08g06480	LOC_Os08g06480	Chr8:3667091-3675813	58.1905	73.225	0.331551	up	0.05695	0.0754806	lissencephaly type-1-like homology motif, putative, expressed
LOC_Os11g14110	LOC_Os11g14110	Chr11:7860099-7864643	5.0089	3.55151	-0.496059	down	0.01105	0.0164773	rust resistance protein, putative, expressed
LOC_Os03g57540	LOC_Os03g57540	Chr3:32810259-32810682	2.24916	0.519499	-2.11419	down	0.02955	0.0411024	expressed protein
LOC_Os06g08830	LOC_Os06g08830	Chr6:4418691-4420382	43.0509	5.38387	-2.99933	down	5e-05	9.93302e-05	UDP-glucoronosyl and UDP-glucosyl transferase, putative, expressed
LOC_Os03g06674	LOC_Os03g06674	Chr3:3378424-3379340	2.47745	2.18933	-0.178367	down	0.54835	0.589901	expressed protein
LOC_Os11g34210	LOC_Os11g34210	Chr11:20029916-20034675	27.7926	19.5234	-0.509499	down	0.001	0.00172889	aspartyl/glutamyl-tRNA amidotransferase subunit B, putative, expressed
LOC_Os07g40270	LOC_Os07g40270	Chr7:24137907-24143085	10.6647	14.3212	0.425303	up	0.0058	0.00902201	frigida, putative, expressed
LOC_Os08g01220	LOC_Os08g01220	Chr8:151885-153452	190.974	132.774	-0.524403	down	0.00105	0.00180943	harpin-induced protein 1 domain containing protein, expressed
LOC_Os04g45160	LOC_Os04g45160	Chr4:26695623-26700535	7.74277	4.17976	-0.889431	down	5e-05	9.93302e-05	DTA2, putative, expressed
LOC_Os03g18620	LOC_Os03g18620	Chr3:10428926-10433732	8.95802	12.1573	0.440573	up	0.0137	0.0201247	PPR repeat domain containing protein, putative, expressed
LOC_Os03g05980	LOC_Os03g05980	Chr3:2986016-2989284	87.5224	348.818	1.99475	up	5e-05	9.93302e-05	40S ribosomal protein S9-2, putative, expressed
LOC_Os01g06000	LOC_Os01g06000	Chr1:2862559-2867272	1.09076	1.89122	0.793991	up	0.0003	0.000551512	PPR repeat containing protein, expressed
LOC_Os09g16280	LOC_Os09g16280	Chr9:9933274-9934239	65.5926	23.2855	-1.4941	down	5e-05	9.93302e-05	hydroxyproline-rich glycoprotein family protein, putative, expressed
LOC_Os02g54580	LOC_Os02g54580	Chr2:33429948-33433753	20.0955	12.924	-0.636816	down	5e-05	9.93302e-05	serine esterase family protein, putative, expressed
LOC_Os04g13160	LOC_Os04g13160	Chr4:7260494-7262700	0.0412361	0.641414	3.95927	up	0.00345	0.00553937	OsFBD9 - F-box and FBD domain containing protein, expressed
LOC_Os12g42370	LOC_Os12g42370	Chr12:26334260-26338170	8.98334	7.71028	-0.22047	down	0.16905	0.20484	GTPase of unknown function domain containing protein, putative, expressed
LOC_Os02g02600	LOC_Os02g02600	Chr2:950727-954728	20.9371	7.58117	-1.46557	down	5e-05	9.93302e-05	serine/threonine-protein kinase Cx32, chloroplast precursor, putative, expressed
LOC_Os04g54360	LOC_Os04g54360	Chr4:32353486-32356043	6.04556	16.0837	1.41165	up	5e-05	9.93302e-05	glycosyl transferase 8 domain containing protein, putative, expressed
LOC_Os05g39720	LOC_Os05g39720	Chr5:23310473-23313449	4.5263	0.655974	-2.78662	down	5e-05	9.93302e-05	WRKY70, expressed
LOC_Os10g35100	LOC_Os10g35100	Chr10:18723929-18725483	19.1025	131.607	2.7844	up	5e-05	9.93302e-05	expressed protein
LOC_Os11g32500	LOC_Os11g32500	Chr11:19180540-19182360	123.302	25.9664	-2.24748	down	5e-05	9.93302e-05	rubredoxin family protein, putative, expressed
LOC_Os03g31026	LOC_Os03g31026	Chr3:17674232-17678074	82.1234	37.2923	-1.13891	down	5e-05	9.93302e-05	retrotransposon protein, putative, unclassified, expressed
LOC_Os09g38310	LOC_Os09g38310	Chr9:22036956-22040688	0.547995	0.51256	-0.0964418	down	0.7418	0.770354	pentatricopeptide, putative, expressed
LOC_Os11g47650	LOC_Os11g47650	Chr11:28774434-28777987	2.82758	6.32817	1.16222	up	5e-05	9.93302e-05	trp repressor/replication initiator, putative, expressed
LOC_Os08g44330	LOC_Os08g44330	Chr8:27893236-27898831	8.98806	18.1271	1.01207	up	5e-05	9.93302e-05	peptidylprolyl isomerase domain and WD repeat-containing protein 1, putative, expressed
LOC_Os03g13240	LOC_Os03g13240	Chr3:7139071-7143558	7.7954	6.05237	-0.365122	down	0.03315	0.0457246	peptide transporter, putative, expressed
LOC_Os01g64640	LOC_Os01g64640	Chr1:37513745-37514564	64.3138	683.949	3.41069	up	5e-05	9.93302e-05	histone H3, putative, expressed
LOC_Os04g43200	LOC_Os04g43200	Chr4:25563392-25565204	2.66268	0.313753	-3.08518	down	5e-05	9.93302e-05	caleosin related protein, putative, expressed
LOC_Os01g32184	LOC_Os01g32184	Chr1:17612326-17626975	6.44324	9.73349	0.59517	up	0.0003	0.000551512	tetratricopeptide repeat protein 5, putative, expressed
LOC_Os10g38110	LOC_Os10g38110	Chr10:20411943-20416491	146.954	12.7188	-3.53033	down	5e-05	9.93302e-05	cytochrome P450, putative, expressed
LOC_Os05g01994	LOC_Os05g01994	Chr5:562875-568229	53.2626	75.2636	0.498831	up	0.0066	0.0101861	rab5-interacting protein like, putative, expressed
LOC_Os05g28370	LOC_Os05g28370	Chr5:16622071-16625788	8.47487	9.18328	0.115819	up	0.5335	0.575442	expressed protein
LOC_Os06g48760	LOC_Os06g48760	Chr6:29508823-29515309	22.8286	22.93	0.00639053	up	0.96695	0.970995	UTP--glucose-1-phosphate uridylyltransferase, putative, expressed
LOC_Os12g41110	LOC_Os12g41110	Chr12:25462588-25463518	3.81308	3.46891	-0.136476	down	0.6092	0.647494	OsCML5 - Calmodulin-related calcium sensor protein, expressed
LOC_Os09g06634	LOC_Os09g06634	Chr9:3141877-3147421	30.2115	51.9088	0.78088	up	5e-05	9.93302e-05	transposon protein, putative, Pong sub-class, expressed
LOC_Os10g02380	LOC_Os10g02380	Chr10:866388-870954	13.7887	0.945956	-3.86557	down	5e-05	9.93302e-05	oxidoreductase, aldo/keto reductase family protein, putative, expressed
LOC_Os02g42880	LOC_Os02g42880	Chr2:25789238-25791213	4.71935	4.01296	-0.23392	down	0.30675	0.348767	remorin C-terminal domain containing protein, putative, expressed
LOC_Os04g33600	LOC_Os04g33600	Chr4:20348435-20353555	9.60807	1.51259	-2.66722	down	5e-05	9.93302e-05	hydrolase, alpha/beta fold family protein, putative, expressed
LOC_Os03g50980	LOC_Os03g50980	Chr3:29126786-29134966	13.4614	14.8807	0.144613	up	0.3396	0.383031	ATSIZ1/SIZ1, putative, expressed
LOC_Os02g01290	LOC_Os02g01290	Chr2:158661-164372	0.307799	0.985485	1.67884	up	0.60485	0.643335	expressed protein
LOC_Os07g35640	LOC_Os07g35640	Chr7:21345783-21346908	3.69674	1.12669	-1.71416	down	5e-05	9.93302e-05	expressed protein
LOC_Os10g35220	LOC_Os10g35220	Chr10:18813617-18819690	24.771	24.5355	-0.0137798	down	0.9276	0.936733	KH domain containing protein, putative, expressed
LOC_Os02g41590	LOC_Os02g41590	Chr2:24940445-24946648	126.328	337.876	1.41932	up	5e-05	9.93302e-05	kinase, pfkB family, putative, expressed
LOC_Os06g02040	LOC_Os06g02040	Chr6:593556-594233	0.73541	0	#NAME?	down	5e-05	9.93302e-05	late embryogenesis abundant group 1, putative, expressed
LOC_Os02g53890	LOC_Os02g53890	Chr2:32995756-32996137	2.38547	0.713906	-1.74047	down	0.10245	0.13014	expressed protein
LOC_Os05g46790	LOC_Os05g46790	Chr5:27101593-27102232	3.91337	0	#NAME?	down	5e-05	9.93302e-05	expressed protein
LOC_Os03g01200	LOC_Os03g01200	Chr3:125319-132789	15.3851	15.6121	0.0211274	up	0.88775	0.90181	SNF2 family N-terminal domain containing protein, expressed
LOC_Os08g33050	LOC_Os08g33050	Chr8:20528291-20535292	14.3331	18.6433	0.379308	up	0.01635	0.0236857	MYB family transcription factor, putative, expressed
LOC_Os08g24700	LOC_Os08g24700	Chr8:14927292-14927751	0.374695	0.528329	0.495722	up	0.6119	0.64983	expressed protein
LOC_Os06g39718	LOC_Os06g39718	Chr6:23577155-23577561	0.5578	0	#NAME?	down	0.00385	0.00613507	chloroplast 50S ribosomal protein L33, putative, expressed
LOC_Os07g48420	LOC_Os07g48420	Chr7:28956981-28960828	29.5408	33.9099	0.198997	up	0.2233	0.26274	expressed protein
LOC_Os10g30880	LOC_Os10g30880	Chr10:16106295-16107381	14.6275	3.43667	-2.0896	down	5e-05	9.93302e-05	expressed protein
LOC_Os04g47580	LOC_Os04g47580	Chr4:28218713-28221677	2.19237	21.7883	3.31299	up	5e-05	9.93302e-05	cyclin, putative, expressed
LOC_Os11g45580	LOC_Os11g45580	Chr11:27583622-27589186	0	0.644807	inf	up	5e-05	9.93302e-05	embryogenesis transmembrane protein, putative, expressed
LOC_Os08g39150	LOC_Os08g39150	Chr8:24726944-24731223	13.1782	6.44163	-1.03266	down	5e-05	9.93302e-05	expressed protein
LOC_Os01g02900	LOC_Os01g02900	Chr1:1057136-1059856	57.1192	36.8028	-0.63416	down	5e-05	9.93302e-05	glycosyltransferase, putative, expressed
LOC_Os02g06480	LOC_Os02g06480	Chr2:3227507-3233934	28.7053	5.82221	-2.30168	down	5e-05	9.93302e-05	SCO1 protein homolog, mitochondrial precursor, putative, expressed
LOC_Os08g07300	LOC_Os08g07300	Chr8:4078664-4088954	14.148	19.9482	0.495659	up	0.00335	0.00539033	haloacid dehalogenase-like hydrolase domain-containing protein 3, putative, expressed
LOC_Os01g70580	LOC_Os01g70580	Chr1:40868707-40871884	8.81259	5.63675	-0.644704	down	0.00135	0.00229347	thiamin pyrophosphokinase 1, putative, expressed
LOC_Os11g36150	LOC_Os11g36150	Chr11:21250854-21254683	1.71895	2.55707	0.572964	up	0.0037	0.00591264	receptor-like protein kinase 2 precursor, putative, expressed
LOC_Os10g42490	LOC_Os10g42490	Chr10:22910459-22916203	0.770047	31.0705	5.33446	up	5e-05	9.93302e-05	homeobox and START domains containing protein, putative, expressed
LOC_Os03g46650	LOC_Os03g46650	Chr3:26398522-26406544	23.3945	53.4299	1.19148	up	5e-05	9.93302e-05	WD domain, G-beta repeat domain containing protein, expressed
LOC_Os07g37610	LOC_Os07g37610	Chr7:22534899-22542783	16.6082	21.4946	0.372082	up	0.01485	0.0216746	B3 DNA binding domain containing protein, putative, expressed
LOC_Os12g04080	LOC_Os12g04080	Chr12:1713135-1714665	2.75984	0.303387	-3.18535	down	5e-05	9.93302e-05	transferase family protein, putative, expressed
LOC_Os02g01380	LOC_Os02g01380	Chr2:219576-221707	17.8734	51.9134	1.53829	up	5e-05	9.93302e-05	expressed protein
LOC_Os10g30190	LOC_Os10g30190	Chr10:15688772-15693104	3.12552	4.41215	0.497387	up	0.01305	0.0192269	BTBP2 - Bric-a-Brac, Tramtrack, Broad Complex BTB domain with pentapeptide repeats, expressed
LOC_Os04g58920	LOC_Os04g58920	Chr4:35054462-35056161	1.45496	1.00974	-0.526997	down	0.12135	0.152066	U-box domain-containing protein, putative, expressed
LOC_Os02g55160	LOC_Os02g55160	Chr2:33791185-33792629	2.57523	1.77302	-0.538494	down	0.05035	0.0672923	expressed protein
LOC_Os08g41400	LOC_Os08g41400	Chr8:26138466-26147880	8.66445	23.6136	1.44644	up	0.0001	0.000193606	expressed protein
LOC_Os02g35130	LOC_Os02g35130	Chr2:21082641-21088413	43.2452	25.0776	-0.786142	down	5e-05	9.93302e-05	AIG1, putative, expressed
LOC_Os08g07430	LOC_Os08g07430	Chr8:4172145-4175556	9.78926	12.2196	0.319931	up	0.05455	0.0725391	expressed protein
LOC_Os03g46325	LOC_Os03g46325	Chr3:26200937-26201928	1.49199	4.11526	1.46375	up	0.00015	0.000285145	pattern formation protein, putative, expressed
LOC_Os06g03050	LOC_Os06g03050	Chr6:1125349-1127804	0	5.0429	inf	up	5e-05	9.93302e-05	expressed protein
LOC_Os10g07440	LOC_Os10g07440	Chr10:3941173-3942041	177.29	41.0528	-2.11056	down	5e-05	9.93302e-05	expressed protein
LOC_Os10g38660	LOC_Os10g38660	Chr10:20607466-20608460	1.96617	0.166013	-3.56603	down	0.00435	0.00688284	glutathione S-transferase, putative, expressed
LOC_Os08g27050	LOC_Os08g27050	Chr8:16525371-16531234	1.78336	3.46058	0.956416	up	0.0001	0.000193606	expressed protein
LOC_Os06g15550	LOC_Os06g15550	Chr6:8821961-8823143	2.10835	2.17142	0.0425228	up	0.8835	0.898316	ubiquitin carboxyl-terminal hydrolase, family 1, putative, expressed
LOC_Os02g39040	LOC_Os02g39040	Chr2:23575779-23578282	30.1687	14.8107	-1.02642	down	5e-05	9.93302e-05	mTERF domain containing protein, expressed
LOC_Os01g55310	LOC_Os01g55310	Chr1:31830296-31839636	2.28191	0.857398	-1.4122	down	0.1909	0.228568	haloacid dehalogenase-like hydrolase domain-containing protein 1A, putative, expressed
LOC_Os04g43300	LOC_Os04g43300	Chr4:25611672-25615824	2.2704	22.6832	3.32061	up	5e-05	9.93302e-05	BRCA1 C Terminus domain containing protein, expressed
LOC_Os06g49190	LOC_Os06g49190	Chr6:29807814-29808464	95.9054	18.5306	-2.3717	down	5e-05	9.93302e-05	LTPL154 - Protease inhibitor/seed storage/LTP family protein precursor, expressed
LOC_Os03g30000	LOC_Os03g30000	Chr3:17109124-17113771	11.195	25.8145	1.20532	up	5e-05	9.93302e-05	glycosyl transferase 8 domain containing protein, putative, expressed
LOC_Os10g36260	LOC_Os10g36260	Chr10:19379765-19382033	91.6069	35.2722	-1.37693	down	5e-05	9.93302e-05	expressed protein
LOC_Os11g30560	LOC_Os11g30560	Chr11:17785137-17792672	45.1525	98.1133	1.11964	up	5e-05	9.93302e-05	dehydrogenase/reductase, putative, expressed
LOC_Os05g13400	LOC_Os05g13400	Chr5:7442526-7443863	0.945426	0.467841	-1.01494	down	0.0425	0.057648	retrotransposon protein, putative, unclassified, expressed
LOC_Os01g37210	LOC_Os01g37210	Chr1:20783354-20786656	5.41457	5.78684	0.0959279	up	0.59935	0.638307	expressed protein
LOC_Os01g53779	LOC_Os01g53779	Chr1:30909429-30916476	0.262035	3.01239	3.52308	up	5e-05	9.93302e-05	expressed protein
LOC_Os03g57420	LOC_Os03g57420	Chr3:32739716-32742759	19.1519	36.0119	0.910991	up	5e-05	9.93302e-05	ML domain protein, putative, expressed
LOC_Os06g39040	LOC_Os06g39040	Chr6:23181233-23184507	50.9055	27.6623	-0.879903	down	5e-05	9.93302e-05	dehydrogenase/reductase SDR family member 12, putative, expressed
LOC_Os06g41030	LOC_Os06g41030	Chr6:24502389-24507547	0.150813	0.777936	2.36689	up	5e-05	9.93302e-05	DUF1680 domain containing protein, putative, expressed
LOC_Os03g04750	LOC_Os03g04750	Chr3:2264925-2266930	74.1253	229.861	1.63272	up	5e-05	9.93302e-05	60S ribosomal protein L21-2, putative, expressed
LOC_Os07g03930	LOC_Os07g03930	Chr7:1647012-1648956	0.50628	0.93027	0.877715	up	0.00835	0.0126993	lectin-like receptor kinase, putative, expressed
LOC_Os01g24720	LOC_Os01g24720	Chr1:13911828-13912191	1.38887	1.80843	0.380827	up	0.67025	0.704375	expressed protein
LOC_Os12g29330	LOC_Os12g29330	Chr12:17391341-17392732	31.8658	21.3689	-0.576496	down	0.00025	0.000462956	no apical meristem protein, putative, expressed
LOC_Os04g28020	LOC_Os04g28020	Chr4:16548298-16550868	3.19551	1.55005	-1.04373	down	5e-05	9.93302e-05	expressed protein
LOC_Os03g40550	LOC_Os03g40550	Chr3:22547512-22552046	4.61942	8.32717	0.850115	up	5e-05	9.93302e-05	kinase, pfkB family, putative, expressed
LOC_Os08g43410	LOC_Os08g43410	Chr8:27458306-27459934	2.37166	4.01995	0.761278	up	0.00315	0.0050868	LRP1, putative, expressed
LOC_Os05g40212	LOC_Os05g40212	Chr5:23617461-23618330	11.849	6.64144	-0.835194	down	0.00035	0.00063784	expressed protein
LOC_Os12g04340	LOC_Os12g04340	Chr12:1837792-1838996	3.02091	0.991118	-1.60785	down	5e-05	9.93302e-05	sulfotransferase domain containing protein, expressed
LOC_Os11g10980	LOC_Os11g10980	Chr11:6059344-6066797	8.05195	6.59552	-0.287852	down	0.3741	0.417894	pyruvate kinase, putative, expressed
LOC_Os04g58020	LOC_Os04g58020	Chr4:34555127-34559559	16.1976	15.3754	-0.0751489	down	0.63795	0.674663	MYB_Al protein, putative, expressed
LOC_Os06g10100	LOC_Os06g10100	Chr6:5143277-5144540	1.27702	1.21466	-0.0722228	down	0.844	0.862712	expressed protein
LOC_Os03g59200	LOC_Os03g59200	Chr3:33711472-33713619	2.76603	13.1029	2.24399	up	5e-05	9.93302e-05	expressed protein
LOC_Os02g44104	LOC_Os02g44104	Chr2:26628063-26632110	10.3474	17.1465	0.728648	up	5e-05	9.93302e-05	F-box family protein, putative, expressed
LOC_Os03g15040	LOC_Os03g15040	Chr3:8212343-8218148	27.659	6.1568	-2.1675	down	5e-05	9.93302e-05	FAR1 family protein, expressed
LOC_Os07g42960	LOC_Os07g42960	Chr7:25726417-25730181	246.736	197.539	-0.320827	down	0.1394	0.172348	phospho-2-dehydro-3-deoxyheptonate aldolase, chloroplast precursor, putative, expressed
LOC_Os01g43080	LOC_Os01g43080	Chr1:24572981-24576859	0.840025	1.71385	1.02873	up	0.3485	0.392195	exonuclease, putative, expressed
LOC_Os06g10130	LOC_Os06g10130	Chr6:5179711-5180748	1.18602	5.44739	2.19944	up	5e-05	9.93302e-05	expressed protein
LOC_Os01g22070	LOC_Os01g22070	Chr1:12394021-12397207	3.31907	3.11681	-0.0907113	down	0.62695	0.663965	transposon protein, putative, Mutator sub-class, expressed
LOC_Os03g28140	LOC_Os03g28140	Chr3:16182021-16192749	9.19355	5.41519	-0.763612	down	5e-05	9.93302e-05	1-phosphatidylinositol-4-phosphate 5-kinase/ zinc ion binding protein, putative, expressed
LOC_Os03g61730	LOC_Os03g61730	Chr3:34991849-34997730	23.9055	22.2044	-0.106501	down	0.4801	0.5232	heat shock protein DnaJ, putative, expressed
LOC_Os10g32550	LOC_Os10g32550	Chr10:17048040-17053445	15.281	76.1276	2.31669	up	5e-05	9.93302e-05	T-complex protein, putative, expressed
LOC_Os06g41990	LOC_Os06g41990	Chr6:25200275-25210534	89.9026	46.7693	-0.9428	down	5e-05	9.93302e-05	M16 domain containing zinc peptidase, putative, expressed
LOC_Os05g11810	LOC_Os05g11810	Chr5:6720997-6726973	8.7618	58.3081	2.7344	up	5e-05	9.93302e-05	gibberellin 2-beta-dioxygenase 1, putative, expressed
LOC_Os11g32030	LOC_Os11g32030	Chr11:18874059-18877031	0.394597	0.711147	0.849767	up	0.06225	0.0820195	sex determination protein tasselseed-2, putative, expressed
LOC_Os04g34670	LOC_Os04g34670	Chr4:20967160-20973125	0.569591	0.62795	0.140723	up	0.63445	0.671236	tRNA-splicing endonuclease positive effector-related, putative, expressed
LOC_Os02g27400	LOC_Os02g27400	Chr2:16150034-16152929	58.5828	36.0267	-0.70141	down	5e-05	9.93302e-05	OsFBX49 - F-box domain containing protein, expressed
LOC_Os11g27400	LOC_Os11g27400	Chr11:15764677-15766345	0.168556	33.8916	7.65156	up	5e-05	9.93302e-05	glycosyl hydrolase, putative, expressed
LOC_Os05g49620	LOC_Os05g49620	Chr5:28471801-28473061	4.35658	2.51925	-0.790199	down	0.00385	0.00613507	WRKY19, expressed
LOC_Os05g06540	LOC_Os05g06540	Chr5:3369007-3372500	1.66284	0.0981013	-4.08323	down	0.0002	0.000375048	expressed protein
LOC_Os06g01680	LOC_Os06g01680	Chr6:403721-410270	27.6992	34.6326	0.322284	up	0.03975	0.0541449	expressed protein
LOC_Os03g42650	LOC_Os03g42650	Chr3:23738884-23746139	6.03593	5.68612	-0.0861303	down	0.6027	0.641435	vegetative storage protein, putative, expressed
LOC_Os08g07100	LOC_Os08g07100	Chr8:3972215-3977334	0.324011	1.15256	1.83072	up	5e-05	9.93302e-05	terpene synthase, putative, expressed
LOC_Os03g41100	LOC_Os03g41100	Chr3:22845482-22847345	0.646114	17.2126	4.73553	up	5e-05	9.93302e-05	cyclin, putative, expressed
LOC_Os07g42400	LOC_Os07g42400	Chr7:25371993-25376165	11.407	12.2424	0.101967	up	0.4985	0.541276	transposon protein, putative, unclassified, expressed
LOC_Os07g02760	LOC_Os07g02760	Chr7:1006785-1010139	2.78476	5.61966	1.01293	up	5e-05	9.93302e-05	OsFBD13 - F-box and FBD domain containing protein, expressed
LOC_Os05g38360	LOC_Os05g38360	Chr5:22488532-22492195	5.53793	4.35941	-0.345215	down	0.08205	0.10599	DHHC zinc finger domain containing protein, expressed
LOC_Os10g42190	LOC_Os10g42190	Chr10:22690731-22695148	9.74915	10.7056	0.135021	up	0.39785	0.441923	leucine rich repeat containing protein, expressed
LOC_Os09g21510	LOC_Os09g21510	Chr9:13010190-13017007	0.573874	9.16051	3.99662	up	5e-05	9.93302e-05	STE_MEKK_ste11_MAP3K.2 - STE kinases include homologs to sterile 7, sterile 11 and sterile 20 from yeast, expressed
LOC_Os11g29690	LOC_Os11g29690	Chr11:17208163-17210164	3.22896	3.8666	0.259993	up	0.3191	0.361644	oxidoreductase, 2OG-Fe oxygenase family protein, putative, expressed
LOC_Os12g01290	LOC_Os12g01290	Chr12:165072-169377	10.2161	14.1682	0.471805	up	0.0031	0.00501092	ulp1 protease family protein, putative, expressed
LOC_Os11g10540	LOC_Os11g10540	Chr11:5773789-5787839	3.87165	3.72596	-0.0553384	down	0.90445	0.916535	expressed protein
LOC_Os06g39712	LOC_Os06g39712	Chr6:23574362-23575246	1.42064	0.382164	-1.89428	down	0.0031	0.00501092	OsClp10 - Putative Clp protease homologue, expressed
LOC_Os01g08770	LOC_Os01g08770	Chr1:4397651-4402081	4.97131	10.1825	1.03439	up	5e-05	9.93302e-05	WD domain, G-beta repeat domain containing protein, expressed
LOC_Os12g03240	LOC_Os12g03240	Chr12:1238812-1239252	1.09014	0	#NAME?	down	0.0004	0.000724086	MATE efflux family protein, putative, expressed
LOC_Os03g39860	LOC_Os03g39860	Chr3:22164600-22169919	66.0092	15.4618	-2.09396	down	5e-05	9.93302e-05	acyl carrier protein, putative, expressed
LOC_Os09g22410	LOC_Os09g22410	Chr9:13533062-13534259	0.596173	0.109745	-2.44157	down	0.0122	0.0180477	pyruvate kinase-like, putative, expressed
LOC_Os01g08800	LOC_Os01g08800	Chr1:4417282-4419160	0.0645933	0.683748	3.40401	up	0.0024	0.00394794	cytochrome P450, putative, expressed
LOC_Os04g23620	LOC_Os04g23620	Chr4:13521360-13524415	0.218797	0.717311	1.71301	up	0.0001	0.000193606	D-mannose binding lectin family protein, expressed
LOC_Os01g55580	LOC_Os01g55580	Chr1:32016621-32022401	5.90563	7.26975	0.299816	up	0.06985	0.0913816	tesmin/TSO1-like CXC domain containing protein, expressed
LOC_Os10g02920	LOC_Os10g02920	Chr10:1189811-1191788	3.26058	1.03116	-1.66086	down	5e-05	9.93302e-05	cytochrome b561, putative, expressed
LOC_Os06g30420	LOC_Os06g30420	Chr6:17576996-17578925	0.770642	4.32649	2.48907	up	5e-05	9.93302e-05	PPR repeat domain containing protein, putative, expressed
LOC_Os06g03720	LOC_Os06g03720	Chr6:1470864-1472141	9.47608	33.0693	1.80313	up	5e-05	9.93302e-05	ribonucleoside-diphosphate reductase small chain, putative, expressed
LOC_Os01g63710	LOC_Os01g63710	Chr1:36951116-36956735	2.29724	9.90627	2.10844	up	5e-05	9.93302e-05	CDC6 - Putative DNA replication initiation protein, expressed
LOC_Os01g73170	LOC_Os01g73170	Chr1:42429501-42432618	433.202	122.386	-1.8236	down	5e-05	9.93302e-05	peroxidase precursor, putative, expressed
LOC_Os04g46440	LOC_Os04g46440	Chr4:27539877-27540929	20.0735	17.7189	-0.180005	down	0.2992	0.340849	AP2 domain containing protein, expressed
LOC_Os04g35300	LOC_Os04g35300	Chr4:21466484-21468612	143.897	190.876	0.407598	up	0.0082	0.0124899	SLL1 protein, putative, expressed
LOC_Os01g38970	LOC_Os01g38970	Chr1:21892787-21897947	39.1452	36.634	-0.0956497	down	0.5411	0.582964	carbamoyl-phosphate synthase large chain, putative, expressed
LOC_Os01g09450	LOC_Os01g09450	Chr1:4816844-4818962	25.3229	7.89506	-1.68142	down	5e-05	9.93302e-05	OsIAA2 - Auxin-responsive Aux/IAA gene family member, expressed
LOC_Os03g20010	LOC_Os03g20010	Chr3:11271836-11273210	49.0648	14.5871	-1.74999	down	5e-05	9.93302e-05	nifU, putative, expressed
LOC_Os04g46740	LOC_Os04g46740	Chr4:27706653-27708850	0.277129	199.7	9.49306	up	5e-05	9.93302e-05	pectinesterase, putative, expressed
LOC_Os07g30800	LOC_Os07g30800	Chr7:18228559-18232364	15.1532	11.9153	-0.346806	down	0.03705	0.0506866	immunophilin, putative, expressed
LOC_Os12g35340	LOC_Os12g35340	Chr12:21480111-21481075	10.3411	1.30344	-2.98798	down	5e-05	9.93302e-05	OsGrx_C11 - glutaredoxin subgroup III, expressed
LOC_Os11g43960	LOC_Os11g43960	Chr11:26549873-26552470	12.9359	4.55753	-1.50506	down	5e-05	9.93302e-05	mitochondrial carrier protein, putative, expressed
LOC_Os12g38795	LOC_Os12g38795	Chr12:23835212-23839589	6.28371	5.46602	-0.201125	down	0.37685	0.420643	RNA recognition motif containing protein, putative, expressed
LOC_Os10g21670	LOC_Os10g21670	Chr10:11110250-11111110	18.3867	32.9176	0.840195	up	5e-05	9.93302e-05	dehydration stress-induced protein, putative, expressed
LOC_Os01g74280	LOC_Os01g74280	Chr1:43039983-43043991	36.2832	36.2253	-0.00230094	down	0.98815	0.98968	TGD2, putative, expressed
LOC_Os09g17750	LOC_Os09g17750	Chr9:10849735-10853196	3.04977	3.23766	0.0862502	up	0.69285	0.725082	oxidoreductase, short chain dehydrogenase/reductase family domain containing protein, expressed
LOC_Os01g54960	LOC_Os01g54960	Chr1:31608075-31609714	18.4241	19.8005	0.103944	up	0.53205	0.573957	expressed protein
LOC_Os06g12120	LOC_Os06g12120	Chr6:6482365-6488553	24.3661	4.95299	-2.2985	down	5e-05	9.93302e-05	BRASSINOSTEROID INSENSITIVE 1-associated receptor kinase 1 precursor, putative, expressed
LOC_Os09g15770	LOC_Os09g15770	Chr9:9634450-9638121	61.4598	112.611	0.873635	up	5e-05	9.93302e-05	CPuORF13 - conserved peptide uORF-containing transcript, expressed
LOC_Os09g26670	LOC_Os09g26670	Chr9:16200909-16201902	16.0295	1.95901	-3.03253	down	5e-05	9.93302e-05	expressed protein
LOC_Os01g55000	LOC_Os01g55000	Chr1:31629245-31630738	3.80261	179.873	5.56384	up	5e-05	9.93302e-05	expressed protein
LOC_Os05g07960	LOC_Os05g07960	Chr5:4312532-4314358	5.00235	5.98378	0.258449	up	0.16115	0.196453	F-box protein interaction domain containing protein, expressed
LOC_Os01g72680	LOC_Os01g72680	Chr1:42169411-42172204	0.671474	0.0264906	-4.66378	down	0.04575	0.0616255	disease resistance protein RPS2, putative, expressed
LOC_Os03g27820	LOC_Os03g27820	Chr3:15961168-15966592	26.2311	30.6275	0.223552	up	0.1413	0.174539	expressed protein
LOC_Os03g46550	LOC_Os03g46550	Chr3:26337726-26341982	7.52229	4.09869	-0.87601	down	5e-05	9.93302e-05	RGH1A, putative, expressed
LOC_Os05g41670	LOC_Os05g41670	Chr5:24384900-24387468	3.51354	25.6425	2.86754	up	5e-05	9.93302e-05	ICE-like protease p20 domain containing protein, putative, expressed
LOC_Os02g01920	LOC_Os02g01920	Chr2:496935-500134	7.88073	17.5586	1.15578	up	5e-05	9.93302e-05	GHMP kinases ATP-binding protein, putative, expressed
LOC_Os11g07510	LOC_Os11g07510	Chr11:3808916-3816701	0.581823	1.99533	1.77798	up	5e-05	9.93302e-05	growth regulator related protein, putative, expressed
LOC_Os03g06840	LOC_Os03g06840	Chr3:3468236-3469143	0.0679144	1.22855	4.1771	up	0.2406	0.279941	GRF zinc finger family protein, expressed
LOC_Os01g61860	LOC_Os01g61860	Chr1:35784461-35793928	5.67205	46.0523	3.02133	up	5e-05	9.93302e-05	TBC domain containing protein, expressed
LOC_Os01g53200	LOC_Os01g53200	Chr1:30561144-30564493	0.0968388	1.36679	3.81906	up	5e-05	9.93302e-05	flavin monooxygenase, putative, expressed
LOC_Os03g06070	LOC_Os03g06070	Chr3:3039735-3045376	26.1735	19.1407	-0.451463	down	0.00845	0.0128404	la domain containing protein, putative, expressed
LOC_Os03g56460	LOC_Os03g56460	Chr3:32175132-32182101	47.634	44.1656	-0.10907	down	0.4827	0.525763	glucose-6-phosphate isomerase, putative, expressed
LOC_Os08g29780	LOC_Os08g29780	Chr8:18305363-18312142	27.7737	7.57375	-1.87464	down	5e-05	9.93302e-05	expressed protein
LOC_Os04g41380	LOC_Os04g41380	Chr4:24541954-24545637	0.55208	0.413894	-0.415617	down	0.14155	0.174811	Leucine Rich Repeat family protein, expressed
LOC_Os04g21660	LOC_Os04g21660	Chr4:12252479-12258695	2.18189	3.99247	0.871702	up	0.0002	0.000375048	AAA-type ATPase family protein, putative, expressed
LOC_Os02g50620	LOC_Os02g50620	Chr2:30918756-30922964	197.847	106.684	-0.891042	down	5e-05	9.93302e-05	dehydrogenase E1 component domain containing protein, expressed
LOC_Os11g25990	LOC_Os11g25990	Chr11:14848225-14849740	6.36207	3.42318	-0.89416	down	0.0001	0.000193606	indole-3-acetate beta-glucosyltransferase, putative, expressed
LOC_Os10g05840	LOC_Os10g05840	Chr10:2950204-2951089	0	8.83363	inf	up	5e-05	9.93302e-05	POEI6 - Pollen Ole e I allergen and extensin family protein precursor, expressed
LOC_Os02g01220	LOC_Os02g01220	Chr2:124644-130189	20.3071	2.87254	-2.82158	down	5e-05	9.93302e-05	rhodanese-like domain containing protein, putative, expressed
LOC_Os03g56940	LOC_Os03g56940	Chr3:32425649-32426804	1.6454	0	#NAME?	down	5e-05	9.93302e-05	app1, putative, expressed
LOC_Os04g55590	LOC_Os04g55590	Chr4:33095585-33096465	0	1.56143	inf	up	5e-05	9.93302e-05	homeobox domain containing protein, expressed
LOC_Os07g41320	LOC_Os07g41320	Chr7:24755449-24758225	0.167578	7.97154	5.57196	up	5e-05	9.93302e-05	COBRA-like protein precursor, putative, expressed
LOC_Os10g36390	LOC_Os10g36390	Chr10:19449702-19454527	0.492708	68.2388	7.11372	up	5e-05	9.93302e-05	monocopper oxidase, putative, expressed
LOC_Os05g34700	LOC_Os05g34700	Chr5:20586240-20590951	0.167528	206.589	10.2681	up	5e-05	9.93302e-05	GDSL-like lipase/acylhydrolase, putative, expressed
LOC_Os03g07400	LOC_Os03g07400	Chr3:3757519-3758135	5.65966	20.5624	1.86122	up	5e-05	9.93302e-05	expressed protein
LOC_Os01g69900	LOC_Os01g69900	Chr1:40385311-40389442	34.8368	23.7996	-0.549673	down	0.00035	0.00063784	CBS domain-containing protein, putative, expressed
LOC_Os06g39752	LOC_Os06g39752	Chr6:23586380-23586782	1.71048	0.260011	-2.71776	down	0.229	0.268686	expressed protein
LOC_Os01g62800	LOC_Os01g62800	Chr1:36368226-36373959	4.00976	10.6039	1.403	up	5e-05	9.93302e-05	methyltransferase, putative, expressed
LOC_Os03g11490	LOC_Os03g11490	Chr3:5946379-5960605	0.523602	0.4777	-0.132367	down	0.79055	0.814477	expressed protein
LOC_Os03g21230	LOC_Os03g21230	Chr3:12117810-12123134	14.2976	11.2815	-0.341817	down	0.02715	0.0379751	leucine-rich repeat family protein, putative, expressed
LOC_Os04g32810	LOC_Os04g32810	Chr4:19812327-19814330	2.59837	4.36599	0.748701	up	0.02325	0.0328716	expressed protein
LOC_Os04g52570	LOC_Os04g52570	Chr4:31254840-31257934	7.51158	6.04625	-0.313076	down	0.0788	0.102109	expressed protein
LOC_Os11g34305	LOC_Os11g34305	Chr11:20097878-20107624	1.88243	2.27511	0.273343	up	0.5342	0.576116	transposon protein, putative, Mutator sub-class, expressed
LOC_Os03g01890	LOC_Os03g01890	Chr3:549822-557909	28.6178	62.3522	1.12353	up	5e-05	9.93302e-05	START domain containing protein, expressed
LOC_Os02g47980	LOC_Os02g47980	Chr2:29364086-29365510	6.92054	6.66915	-0.0533824	down	0.79905	0.822216	DUF617 domain containing protein, expressed
LOC_Os06g03910	LOC_Os06g03910	Chr6:1574483-1577176	6.67774	7.15697	0.0999886	up	0.5937	0.632927	hydrolase, NUDIX family, domain containing protein, expressed
LOC_Os06g42540	LOC_Os06g42540	Chr6:25582961-25585092	0.749162	3.69265	2.30131	up	5e-05	9.93302e-05	expressed protein
LOC_Os07g08140	LOC_Os07g08140	Chr7:4139159-4142449	0.811508	11.0229	3.76375	up	5e-05	9.93302e-05	heat stress transcription factor, putative, expressed
LOC_Os11g03484	LOC_Os11g03484	Chr11:1335132-1344996	12.4167	1.65942	-2.90354	down	5e-05	9.93302e-05	MATE efflux family protein, putative, expressed
LOC_Os05g06490	LOC_Os05g06490	Chr5:3342053-3344599	13.8987	20.3292	0.54861	up	0.0014	0.00237339	RNA polymerase Rpb7, N-terminal domain containing protein, expressed
LOC_Os01g68500	LOC_Os01g68500	Chr1:39801461-39802517	17.9008	36.5068	1.02814	up	5e-05	9.93302e-05	expressed protein
LOC_Os06g39640	LOC_Os06g39640	Chr6:23540781-23547199	8.82133	29.9734	1.76461	up	5e-05	9.93302e-05	PINHEAD, putative, expressed
LOC_Os06g38764	LOC_Os06g38764	Chr6:23013153-23014890	39.8267	2.43209	-4.03347	down	5e-05	9.93302e-05	expressed protein
LOC_Os01g43130	LOC_Os01g43130	Chr1:24602224-24605528	9.62286	10.3179	0.100618	up	0.53715	0.579083	DEAD/DEAH box helicase, putative, expressed
LOC_Os06g10510	LOC_Os06g10510	Chr6:5409025-5410030	23.0015	1.518	-3.92149	down	5e-05	9.93302e-05	oxidoreductase/ transition metal ion binding protein, putative, expressed
LOC_Os12g32230	LOC_Os12g32230	Chr12:19452168-19456650	11.2068	5.2563	-1.09226	down	5e-05	9.93302e-05	molybdenum cofactor biosynthesis protein 1, putative, expressed
LOC_Os09g27050	LOC_Os09g27050	Chr9:16455035-16458599	21.138	13.331	-0.665051	down	5e-05	9.93302e-05	HD domain containing protein, putative, expressed
LOC_Os12g10180	LOC_Os12g10180	Chr12:5376865-5383042	3.24549	1.15183	-1.4945	down	5e-05	9.93302e-05	NBS-LRR type disease resistance protein Rps1-k-2, putative, expressed
LOC_Os07g03120	LOC_Os07g03120	Chr7:1194382-1195595	0.05461	13.9287	7.99468	up	0.2478	0.286956	expressed protein
LOC_Os09g28590	LOC_Os09g28590	Chr9:17393568-17395622	15.9149	13.7569	-0.210223	down	0.217	0.256246	AGAP010609-PA, putative, expressed
LOC_Os02g34830	LOC_Os02g34830	Chr2:20877981-20886517	3.30532	2.2976	-0.524658	down	0.2245	0.264072	tetratricopeptide repeat domain containing protein, expressed
LOC_Os01g10140	LOC_Os01g10140	Chr1:5307411-5318623	1.41816	7.14792	2.3335	up	5e-05	9.93302e-05	RNA-dependent RNA polymerase, putative, expressed
LOC_Os09g26200	LOC_Os09g26200	Chr9:15809931-15810852	0.760833	6.92756	3.1867	up	5e-05	9.93302e-05	ZOS9-11 - C2H2 zinc finger protein, expressed
LOC_Os10g07010	LOC_Os10g07010	Chr10:3658529-3661569	0.865497	1.33263	0.622679	up	0.0581	0.0769041	3-ketoacyl-CoA synthase, putative, expressed
LOC_Os06g08190	LOC_Os06g08190	Chr6:3972477-3973001	0.119745	0.578432	2.27219	up	0.25585	0.295352	expressed protein
LOC_Os09g16910	LOC_Os09g16910	Chr9:10328807-10333390	30.3865	22.7992	-0.414447	down	0.0066	0.0101861	cysteine desulfurase 1, mitochondrial precursor, putative, expressed
LOC_Os07g08150	LOC_Os07g08150	Chr7:4143339-4144573	209.12	27.2612	-2.93941	down	5e-05	9.93302e-05	early light-induced protein, chloroplast precursor, putative, expressed
LOC_Os10g38950	LOC_Os10g38950	Chr10:20756088-20760894	37.8715	27.2807	-0.473231	down	0.0015	0.00253241	CGMC_MAPKCMGC_2_ERK.14 - CGMC includes CDA, MAPK, GSK3, and CLKC kinases, expressed
LOC_Os02g50060	LOC_Os02g50060	Chr2:30579807-30580869	0.905876	0.49026	-0.885766	down	0.0606	0.0799858	OsCML20 - Calmodulin-related calcium sensor protein, expressed
LOC_Os08g01950	LOC_Os08g01950	Chr8:594452-598041	4.30559	0.842209	-2.35396	down	5e-05	9.93302e-05	transferase family protein, putative, expressed
LOC_Os02g39630	LOC_Os02g39630	Chr2:23909399-23913643	142.221	167.92	0.239641	up	0.1191	0.14948	iron-stress related protein, putative, expressed
LOC_Os09g07460	LOC_Os09g07460	Chr9:3732397-3734886	10.9256	41.6038	1.929	up	5e-05	9.93302e-05	kelch repeat protein, putative, expressed
LOC_Os12g13940	LOC_Os12g13940	Chr12:7919476-7920638	7.30513	0.659757	-3.4689	down	5e-05	9.93302e-05	DNA-binding storekeeper protein-related, putative, expressed
LOC_Os07g07030	LOC_Os07g07030	Chr7:3465222-3469086	5.50602	8.87456	0.688667	up	5e-05	9.93302e-05	expressed protein
LOC_Os05g37130	LOC_Os05g37130	Chr5:21699305-21703565	35.7095	20.0956	-0.829427	down	5e-05	9.93302e-05	glycosyl hydrolases family 17, putative, expressed
LOC_Os11g36470	LOC_Os11g36470	Chr11:21500548-21514325	24.7671	27.5648	0.154402	up	0.3109	0.353089	ubiquitin carboxyl-terminal hydrolase 21, putative, expressed
LOC_Os11g02550	LOC_Os11g02550	Chr11:801631-805622	7.30642	9.94158	0.444312	up	0.00385	0.00613507	expressed protein
LOC_Os05g24780	LOC_Os05g24780	Chr5:14360733-14361588	11.7976	0.115288	-6.67711	down	0.0075	0.0114793	OsCML21 - Calmodulin-related calcium sensor protein, expressed
LOC_Os05g50360	LOC_Os05g50360	Chr5:28854804-28857818	3.74315	11.8306	1.6602	up	5e-05	9.93302e-05	anaphase-promoting complex subunit 10, putative, expressed
LOC_Os01g61620	LOC_Os01g61620	Chr1:35653185-35658406	6.14159	16.4621	1.42246	up	5e-05	9.93302e-05	protein kinase family protein, putative, expressed
LOC_Os05g23670	LOC_Os05g23670	Chr5:13573856-13579655	7.1388	10.4277	0.546667	up	0.0005	0.000895225	transcription factor jumonji, putative, expressed
LOC_Os03g11480	LOC_Os03g11480	Chr3:5941786-5944063	8.13058	6.68123	-0.283245	down	0.1168	0.146799	expressed protein
LOC_Os06g04620	LOC_Os06g04620	Chr6:2017777-2019458	18.5049	31.4978	0.767341	up	5e-05	9.93302e-05	GDP-mannose 4,6 dehydratase 2, putative, expressed
LOC_Os01g54530	LOC_Os01g54530	Chr1:31362633-31365594	6.25041	16.2811	1.38118	up	5e-05	9.93302e-05	hydrolase, acting on carbon-nitrogen, putative, expressed
LOC_Os03g59330	LOC_Os03g59330	Chr3:33777509-33786467	1.00426	1.05392	0.0696389	up	0.81485	0.836736	polygalacturonase, putative, expressed
LOC_Os07g01520	LOC_Os07g01520	Chr7:326736-329301	0.0818959	3.27351	5.3209	up	5e-05	9.93302e-05	expressed protein
LOC_Os03g41330	LOC_Os03g41330	Chr3:22976954-22979936	18.1163	3.38902	-2.41835	down	5e-05	9.93302e-05	DUF260 domain containing protein, putative, expressed
LOC_Os04g52770	LOC_Os04g52770	Chr4:31416377-31420192	1.33205	3.19184	1.26074	up	5e-05	9.93302e-05	helix-loop-helix DNA-binding domain containing protein, expressed
LOC_Os02g29500	LOC_Os02g29500	Chr2:17520420-17521653	7.80274	7.70477	-0.0182294	down	0.92305	0.933271	expressed protein
LOC_Os01g45880	LOC_Os01g45880	Chr1:26060787-26070899	24.6779	23.1419	-0.092713	down	0.5693	0.609706	retrotransposon protein, putative, unclassified, expressed
LOC_Os01g16060	LOC_Os01g16060	Chr1:9041579-9046087	1.34178	1.1066	-0.278005	down	0.23885	0.278475	expressed protein
LOC_Os01g16120	LOC_Os01g16120	Chr1:9088087-9089111	27.0171	21.1087	-0.356032	down	0.0444	0.0599875	zinc finger, C3HC4 type domain containing protein, expressed
LOC_Os02g50930	LOC_Os02g50930	Chr2:31141080-31142664	2.79657	4.32945	0.630526	up	0.00345	0.00553937	RING-H2 finger protein, putative, expressed
LOC_Os12g21580	LOC_Os12g21580	Chr12:12128984-12130972	0.500903	0.252987	-0.985469	down	0.02375	0.0335215	retrotransposon protein, putative, Ty3-gypsy subclass, expressed
LOC_Os09g13680	LOC_Os09g13680	Chr9:7995737-7996963	0	3.78913	inf	up	5e-05	9.93302e-05	ZOS9-04 - C2H2 zinc finger protein, expressed
LOC_Os10g35560	LOC_Os10g35560	Chr10:19015818-19025416	24.7637	26.7631	0.112021	up	0.46245	0.505693	expressed protein
LOC_Os05g05800	LOC_Os05g05800	Chr5:2892495-2899113	16.0496	28.7728	0.842166	up	5e-05	9.93302e-05	OsFBL21 - F-box domain and LRR containing protein, expressed
LOC_Os02g31160	LOC_Os02g31160	Chr2:18658027-18661837	9.74237	2.50747	-1.95804	down	5e-05	9.93302e-05	transcription factor, putative, expressed
LOC_Os12g04204	LOC_Os12g04204	Chr12:1772556-1774719	79.5033	54.3906	-0.547659	down	0.00055	0.000980299	expressed protein
LOC_Os02g04950	LOC_Os02g04950	Chr2:2318090-2323337	7.5863	7.50101	-0.0163109	down	0.91455	0.925803	splicing factor 3B subunit 1, putative, expressed
LOC_Os08g29615	LOC_Os08g29615	Chr8:18168728-18172239	3.88253	8.94104	1.20345	up	5e-05	9.93302e-05	expressed protein
LOC_Os06g43840	LOC_Os06g43840	Chr6:26399275-26405231	17.3372	36.948	1.09163	up	5e-05	9.93302e-05	protein kinase domain containing protein, expressed
LOC_Os05g36070	LOC_Os05g36070	Chr5:21370155-21376605	33.3801	44.8953	0.427577	up	0.0061	0.0094577	signal peptide peptidase domain containing protein, expressed
LOC_Os07g40830	LOC_Os07g40830	Chr7:24466698-24467385	0.381076	0.954086	1.32404	up	0.02665	0.0373228	app1, putative, expressed
LOC_Os03g49710	LOC_Os03g49710	Chr3:28301287-28303246	216.001	96.2394	-1.16634	down	5e-05	9.93302e-05	ribosomal protein S13p/S18e, putative, expressed
LOC_Os06g08005	LOC_Os06g08005	Chr6:3878851-3882839	1.38894	1.93685	0.479724	up	0.07705	0.100025	galactosyltransferase family protein, putative, expressed
LOC_Os09g37430	LOC_Os09g37430	Chr9:21594331-21595017	1.91914	3.24709	0.758687	up	0.09255	0.118404	OsSAUR48 - Auxin-responsive SAUR gene family member, expressed
LOC_Os03g51090	LOC_Os03g51090	Chr3:29209942-29212204	0.374434	1.55675	2.05575	up	5e-05	9.93302e-05	OsFBDUF17 - F-box and DUF domain containing protein, expressed
LOC_Os01g54860	LOC_Os01g54860	Chr1:31550654-31556837	39.3901	29.2669	-0.428566	down	0.0109	0.0162703	enoyl-CoA hydratase/isomerase family protein, putative, expressed
LOC_Os12g42570	LOC_Os12g42570	Chr12:26433325-26438017	4.39017	11.4852	1.38743	up	5e-05	9.93302e-05	expressed protein
LOC_Os03g36080	LOC_Os03g36080	Chr3:20018643-20019699	103.372	33.5498	-1.62347	down	5e-05	9.93302e-05	expressed protein
LOC_Os03g01230	LOC_Os03g01230	Chr3:148180-149057	12.7862	20.8041	0.70228	up	0.00045	0.000810627	DNA-directed RNA polymerase II subunit RPB9, putative, expressed
LOC_Os03g54920	LOC_Os03g54920	Chr3:31220668-31223726	60.8496	59.9399	-0.0217305	down	0.88575	0.900092	expressed protein
LOC_Os03g12950	LOC_Os03g12950	Chr3:6992877-6997183	0	2.40284	inf	up	5e-05	9.93302e-05	AP2-like ethylene-responsive transcription factor AINTEGUMENTA, putative, expressed
LOC_Os07g40974	LOC_Os07g40974	Chr7:24515313-24517753	194.504	21.9922	-3.14474	down	5e-05	9.93302e-05	NAD dependent epimerase/dehydratase family protein, putative, expressed
LOC_Os11g16390	LOC_Os11g16390	Chr11:9055796-9059367	23.4424	25.1631	0.102194	up	0.50405	0.546563	expressed protein
LOC_Os12g36920	LOC_Os12g36920	Chr12:22635833-22640197	2.12349	1.17455	-0.854328	down	0.00055	0.000980299	calmodulin binding protein, putative, expressed
LOC_Os11g02510	LOC_Os11g02510	Chr11:778411-778762	4.91431	3.15463	-0.639519	down	0.30435	0.34636	expressed protein
LOC_Os07g42170	LOC_Os07g42170	Chr7:25236660-25237462	56.9604	225.335	1.98404	up	5e-05	9.93302e-05	60S ribosomal protein, putative, expressed
LOC_Os02g12800	LOC_Os02g12800	Chr2:6721986-6726018	24.5802	84.7433	1.7856	up	5e-05	9.93302e-05	elongation factor 1-gamma, putative, expressed
LOC_Os02g55640	LOC_Os02g55640	Chr2:34075806-34078160	99.9526	104.8	0.0683164	up	0.6501	0.685799	proteasome maturation factor UMP1 family protein, expressed
LOC_Os03g03510	LOC_Os03g03510	Chr3:1514621-1519297	68.2765	11.7447	-2.53938	down	5e-05	9.93302e-05	CAMK_KIN1/SNF1/Nim1_like.15 - CAMK includes calcium/calmodulin depedent protein kinases, expressed
LOC_Os09g36060	LOC_Os09g36060	Chr9:20764201-20768571	0.143509	4.01096	4.80473	up	5e-05	9.93302e-05	endoglucanase, putative, expressed
LOC_Os11g38140	LOC_Os11g38140	Chr11:22614876-22616875	2.81903	6.44525	1.19304	up	5e-05	9.93302e-05	OsFBDUF58 - F-box and DUF domain containing protein, expressed
LOC_Os02g30624	LOC_Os02g30624	Chr2:18227410-18235800	54.1174	61.5562	0.185812	up	0.50145	0.544073	LSM domain containing protein, expressed
LOC_Os01g57110	LOC_Os01g57110	Chr1:33000046-33010221	31.8305	23.5717	-0.433353	down	0.00595	0.00924113	SNF2 family N-terminal domain containing protein, expressed
LOC_Os02g45110	LOC_Os02g45110	Chr2:27360416-27365800	9.93097	17.9637	0.855075	up	5e-05	9.93302e-05	MT-A70 domain containing protein, expressed
LOC_Os01g28840	LOC_Os01g28840	Chr1:16151539-16154058	0.162615	1.28359	2.98066	up	5e-05	9.93302e-05	C4-dicarboxylate transporter/malic acid transport protein, expressed
LOC_Os03g55720	LOC_Os03g55720	Chr3:31725101-31725900	2402.68	255.442	-3.23358	down	5e-05	9.93302e-05	cytochrome b6f complex subunit, putative, expressed
LOC_Os08g20130	LOC_Os08g20130	Chr8:12066868-12068457	0.530644	1.38405	1.38308	up	0.00045	0.000810627	flavonol sulfotransferase, putative, expressed
LOC_Os04g41540	LOC_Os04g41540	Chr4:24640381-24641575	30.5258	26.9732	-0.178499	down	0.268	0.30811	OsCML22 - Calmodulin-related calcium sensor protein, expressed
LOC_Os08g20670	LOC_Os08g20670	Chr8:12427019-12428406	2.30949	1.62512	-0.507034	down	0.2374	0.276992	retrotransposon protein, putative, unclassified, expressed
LOC_Os04g57670	LOC_Os04g57670	Chr4:34333462-34336668	0.927869	1.32406	0.51298	up	0.0262	0.0367346	pentatricopeptide, putative, expressed
LOC_Os11g42370	LOC_Os11g42370	Chr11:25501585-25503169	1.15692	2.0786	0.845323	up	0.0076	0.0116224	transferase family protein, putative, expressed
LOC_Os08g32620	LOC_Os08g32620	Chr8:20204622-20208055	16.4432	28.8788	0.812522	up	5e-05	9.93302e-05	ES43 protein, putative, expressed
LOC_Os03g53920	LOC_Os03g53920	Chr3:30910864-30919482	1.57189	18.9985	3.59532	up	5e-05	9.93302e-05	kinesin motor domain containing protein, putative, expressed
LOC_Os07g49480	LOC_Os07g49480	Chr7:29633584-29638363	4.88123	4.25447	-0.198264	down	0.2114	0.250383	KIP1, putative, expressed
LOC_Os01g22900	LOC_Os01g22900	Chr1:12870227-12874264	55.1763	13.8561	-1.99353	down	5e-05	9.93302e-05	neutral/alkaline invertase, putative, expressed
LOC_Os02g02270	LOC_Os02g02270	Chr2:743290-745498	22.3214	25.8477	0.211608	up	0.16955	0.20521	expressed protein
LOC_Os12g18630	LOC_Os12g18630	Chr12:10756635-10762855	40.7224	34.4063	-0.243151	down	0.10465	0.132689	expressed protein
LOC_Os01g73680	LOC_Os01g73680	Chr1:42689892-42699059	15.5861	7.52245	-1.05098	down	5e-05	9.93302e-05	aspartyl aminopeptidase, putative, expressed
LOC_Os06g04270	LOC_Os06g04270	Chr6:1808765-1812362	630.79	157.348	-2.00321	down	5e-05	9.93302e-05	transketolase, chloroplast precursor, putative, expressed
LOC_Os02g01280	LOC_Os02g01280	Chr2:158661-164372	9.28263	29.1875	1.65275	up	5e-05	9.93302e-05	T-complex protein, putative, expressed
LOC_Os09g36220	LOC_Os09g36220	Chr9:20885171-20889843	89.798	51.4274	-0.804147	down	5e-05	9.93302e-05	response regulator receiver domain containing protein, expressed
LOC_Os06g30440	LOC_Os06g30440	Chr6:17586898-17590682	3.74345	7.72894	1.0459	up	5e-05	9.93302e-05	OsGH3.7 - Probable indole-3-acetic acid-amido synthetase, expressed
LOC_Os03g18140	LOC_Os03g18140	Chr3:10147976-10153118	32.9668	51.8012	0.65197	up	5e-05	9.93302e-05	expressed protein
LOC_Os05g28180	LOC_Os05g28180	Chr5:16477622-16485544	22.3798	17.0589	-0.391673	down	0.01065	0.0159268	AMP deaminase, putative, expressed
LOC_Os03g03980	LOC_Os03g03980	Chr3:1815438-1816490	0.932383	0.692053	-0.430039	down	0.4212	0.465196	coiled-coil domain-containing protein 124, putative, expressed
LOC_Os03g44230	LOC_Os03g44230	Chr3:24850171-24854377	24.6922	7.28805	-1.76045	down	5e-05	9.93302e-05	transmembrane amino acid transporter protein, putative, expressed
LOC_Os03g45180	LOC_Os03g45180	Chr3:25512135-25517280	7.31625	11.0102	0.589661	up	0.00045	0.000810627	expressed protein
LOC_Os03g51240	LOC_Os03g51240	Chr3:29312733-29315807	8.18321	8.93669	0.127073	up	0.50545	0.5478	glycosyl hydrolases family 17, putative, expressed
LOC_Os04g23849	LOC_Os04g23849	Chr4:13618722-13625051	2.33879	3.74819	0.680434	up	0.00975	0.0146637	expressed protein
LOC_Os09g35990	LOC_Os09g35990	Chr9:20737042-20741622	19.2284	9.95562	-0.949656	down	5e-05	9.93302e-05	expressed protein
LOC_Os11g18830	LOC_Os11g18830	Chr11:10691939-10698365	0.432656	3.70621	3.09865	up	5e-05	9.93302e-05	survival motor neuron containing protein, expressed
LOC_Os04g43130	LOC_Os04g43130	Chr4:25526674-25534963	15.8377	44.0111	1.4745	up	5e-05	9.93302e-05	transcriptional corepressor LEUNIG, putative, expressed
LOC_Os03g03460	LOC_Os03g03460	Chr3:1494307-1497245	16.9143	67.0391	1.98676	up	5e-05	9.93302e-05	erythronate-4-phosphate dehydrogenase, putative, expressed
LOC_Os04g35500	LOC_Os04g35500	Chr4:21600632-21601904	0.152561	3.75914	4.62294	up	0.0002	0.000375048	ZF-HD protein dimerisation region containing protein, expressed
LOC_Os03g47949	LOC_Os03g47949	Chr3:27257667-27263489	9.69006	11.158	0.203502	up	0.21485	0.253952	HECT-domain domain containing protein, expressed
LOC_Os02g10770	LOC_Os02g10770	Chr2:5694659-5697834	4.5228	6.30514	0.479313	up	0.00725	0.0111237	DEAD-box ATP-dependent RNA helicase 41, putative, expressed
LOC_Os12g30610	LOC_Os12g30610	Chr12:18383644-18385743	2.0423	4.4741	1.1314	up	5e-05	9.93302e-05	expressed protein
LOC_Os12g39640	LOC_Os12g39640	Chr12:24475095-24477843	20.6927	14.5797	-0.505158	down	0.00205	0.00340128	MYB family transcription factor, putative, expressed
LOC_Os10g41970	LOC_Os10g41970	Chr10:22568901-22573486	9.35584	5.21023	-0.844521	down	5e-05	9.93302e-05	methyltransferase, putative, expressed
[truncated: 21,285 more rows]
