# Supplementary material for: The grain yield modulator miR156 regulates seed dormancy through the gibberellin pathway in rice
Source: Nat Commun. 2019 Aug 23;10:3822. doi: 10.1038/s41467-019-11830-5 (PMC6707268; doi:10.1038/s41467-019-11830-5)
Supplement: Supplementary file 10 — Supplementary Data 7 [file 41467_2019_11830_MOESM10_ESM.xlsx]

## Sheet: Supplementary Data 7
Supplementary Data 7 Expression profiles of the GA biosynthetic, signaling and deactivating DEGs in wild-type and mir156abcdfghikl seedling shoots. NIP, Nipponbare; D216, mir156abcdfghikl. Ratio ≥ 2 or ≤ 0.5.
GA biosynthetic genes
GeneID	GeneName	Locus	NIP_FPKM	D216_FPKM	log2(D216/NIP)	up-or-down	p_value	q_value	Description
LOC_Os01g08220	GA3ox2/D18	Chr1:4003658-4004946	1.86843	6.88821	1.8823	up	5e-05	9.93302e-05	gibberellin 3-beta-dioxygenase 2-2, putative, expressed
LOC_Os05g34854	GA20ox4	Chr5:20685345-20692274	3.72432	1.45931	-1.35169	down	5e-05	9.93302e-05	gibberellin 20 oxidase 2, putative, expressed
LOC_Os03g63970	GNP1/GA20ox1	Chr3:36150663-36152517	11.5204	1.8146	-2.66647	down	5e-05	9.93302e-05	gibberellin 20 oxidase 1, putative, expressed
LOC_Os02g17780	CPS1	Chr2:10273717-10283727	8.11055	1.38502	-2.54989	down	5e-05	9.93302e-05	ent-kaurene synthase, chloroplast precursor, putative, expressed
LOC_Os06g37364	KO2	Chr6:22073882-22082490	19.0267	7.68868	-1.30722	down	5e-05	9.93302e-05	cytochrome P450, putative, expressed
LOC_Os06g02019	KAO	Chr6:580664-586450	5.70871	0.618337	-3.2067	down	5e-05	9.93302e-05	cytochrome P450, putative, expressed
GA signaling genes
GeneID	GeneName	Locus	NIP_FPKM	D216_FPKM	log2(D216/NIP)	up-or-down	p_value	q_value	Description
LOC_Os09g28230	LOC_Os09g28230	Chr9:17145733-17147124	23.807	4.94736	-2.26665	down	5e-05	9.93302e-05	gibberellin receptor GID1L2, putative, expressed
LOC_Os09g28620	LOC_Os09g28620	Chr9:17414086-17415604	46.7328	5.3843	-3.1176	down	5e-05	9.93302e-05	gibberellin receptor GID1L2, putative, expressed
LOC_Os08g37040	LOC_Os08g37040	Chr8:23411544-23412899	20.5593	66.8693	1.70155	up	5e-05	9.93302e-05	gibberellin receptor GID1L2, putative, expressed
LOC_Os03g14730	LOC_Os03g14730	Chr3:8010853-8012571	81.2249	38.2066	-1.0881	down	5e-05	9.93302e-05	gibberellin receptor GID1L2, putative, expressed
LOC_Os03g15270	LOC_Os03g15270	Chr3:8352020-8353723	5.60537	2.53458	-1.14506	down	5e-05	9.93302e-05	gibberellin receptor GID1L2, putative, expressed
LOC_Os07g44860	LOC_Os07g44860	Chr7:26782879-26784563	10.268	3.19051	-1.68629	down	5e-05	9.93302e-05	gibberellin receptor GID1L2, putative, expressed
LOC_Os07g44900	LOC_Os07g44900	Chr7:26793451-26794492	16.2909	2.14969	-2.92187	down	5e-05	9.93302e-05	gibberellin receptor GID1L2, putative, expressed
LOC_Os09g28660	LOC_Os09g28660	Chr9:17427502-17428693	1.56085	20.0042	3.67991	up	5e-05	9.93302e-05	gibberellin receptor GID1L2, putative, expressed
LOC_Os09g28630	LOC_Os09g28630	Chr9:17417334-17418477	153.059	17.3078	-3.14459	down	5e-05	9.93302e-05	gibberellin receptor, putative, expressed
LOC_Os03g57640	LOC_Os03g57640	Chr3:32851424-32852782	7.81183	1.82263	-2.09964	down	5e-05	9.93302e-05	gibberellin receptor GID1L2, putative, expressed
LOC_Os07g06850	LOC_Os07g06850	Chr7:3344779-3346557	15.3425	0.545322	-4.81428	down	5e-05	9.93302e-05	gibberellin receptor GID1L2, putative, expressed
LOC_Os09g28640	LOC_Os09g28640	Chr9:17421206-17422450	107.454	6.54121	-4.03802	down	5e-05	9.93302e-05	gibberellin receptor GID1L2, putative, expressed
LOC_Os01g06220	LOC_Os01g06220	Chr1:2957065-2958443	1.13657	0.326099	-1.80131	down	0.0021	0.00347878	gibberellin receptor GID1L2, putative, expressed
LOC_Os07g41590	LOC_Os07g41590	Chr7:24931738-24933197	2.05413	25.6864	3.64441	up	5e-05	9.93302e-05	gibberellin receptor GID1L2, putative, expressed
LOC_Os11g13670	LOC_Os11g13670	Chr11:7493920-7495461	13.8103	45.1029	1.70748	up	5e-05	9.93302e-05	gibberellin receptor GID1L2, putative, expressed
LOC_Os07g44890	LOC_Os07g44890	Chr7:26790784-26792117	50.026	11.4456	-2.12789	down	5e-05	9.93302e-05	gibberellin receptor GID1L2, putative, expressed
LOC_Os09g28650	LOC_Os09g28650	Chr9:17424550-17425622	32.7195	1.52126	-4.42681	down	5e-05	9.93302e-05	gibberellin receptor, putative, expressed
LOC_Os09g28690	LOC_Os09g28690	Chr9:17447932-17449592	21.8778	77.8893	1.83196	up	5e-05	9.93302e-05	gibberellin receptor GID1L2, putative, expressed
LOC_Os07g06830	LOC_Os07g06830	Chr7:3332885-3334275	49.3167	23.7634	-1.05333	down	5e-05	9.93302e-05	gibberellin receptor GID1L2, putative, expressed
GA deactivating genes
GeneID	GeneName	Locus	NIP_FPKM	D216_FPKM	log2(D216/NIP)	up-or-down	p_value	q_value	Description
LOC_Os05g11810	GA2ox10	Chr5:6720997-6726973	8.7618	58.3081	2.7344	up	5e-05	9.93302e-05	gibberellin 2-beta-dioxygenase 1, putative, expressed
LOC_Os01g11150	GA2ox7	Chr1:5968818-5972489	1.50149	0.210335	-2.83563	down	0.0012	0.00205106	gibberellin 2-beta-dioxygenase, putative, expressed
LOC_Os02g41954	GA2ox9	Chr2:25199385-25203742	0.873157	0.0868697	-3.32932	down	0.1615	0.196849	gibberellin 2-beta-dioxygenase 7, putative, expressed
LOC_Os05g40384	EUI1	Chr5:23728501-23738405	2.032	0.969601	-1.06744	down	0.00035	0.00063784	cytochrome P450, putative, expressed
LOC_Os03g10210	HOX12	Chr3:5180654-5182185	0.117629	3.72329	4.98426	up	0.00295	0.00478207	homeobox domain containing protein, expressed
