# Supplementary material for: The grain yield modulator miR156 regulates seed dormancy through the gibberellin pathway in rice
Source: Nat Commun. 2019 Aug 23;10:3822. doi: 10.1038/s41467-019-11830-5 (PMC6707268; doi:10.1038/s41467-019-11830-5)
Supplement: Supplementary file 12 — Source Data [file 41467_2019_11830_MOESM12_ESM.xlsx]

## Sheet: Fig.1c
Raw data for Fig.1c. NIP, Nipponbare. Two independent lines of every mutant type were used in the data analyses.
Tiller number per plant
NIP		mir156fg	mir156fg		mir156dehi	mir156dehi		mir156deghi	mir156deghi		mir156defghi	mir156defghi
28		25	26		29	23		13	12		11	11
22		18	19		22	11		11	13		12	13
31		27	19		22	19		8	18		10	13
24		23	27		21	8		9	10		6	7
25		32	18		19	28		17	13		15	11
29		27	27		26	14		12	8		14	7
21		19	19		21	17		8	16		15	10
27		23	25		18	22		11	10		8	9
32		25	26		13	4		21	13		7	7
30		27	21		10	18		8	16		8	15
22		19	21		14	16		11	13		12	10
21		27	21		17	20		12	17		12	9
24		31	21		21	11		18	14		7	14
29		21	24		14	13		16	15		8	9
19		16	14		12	16		11	14		8	14
24		25	28		18	17		13	16		11	13
24		18	26		17	22		13	15		8	10
26		22	33		14	29		10	8		8	12
24		27	32		18	18		15	13		8	12
25		17	18		13	14		13	17		11	9
28		18	28		16	17		13	17		11	8
18		20	25		18	23		20	7		8	10
24		24	28		14	22		11	13
					22

## Sheet: Fig.1d
Raw data for Fig.1d. NIP, Nipponbare. Two independent lines of every mutant type were used in the data analyses.
Plant height (cm)
NIP		mir156fg	mir156fg		mir156dehi	mir156dehi		mir156deghi	mir156deghi		mir156defghi	mir156defghi
76.5		79.2	80		86	83.7		93.2	86.6		89.2	89.2
75.7		80	74.3		87.5	87		89.5	88		87.5	89
78.5		77.8	80		86.9	91		88.7	90		88.1	85
74.2		79	77.9		81.9	90.2		88.8	88.5		87	89.2
78.5		76.8	81.8		88	93.1		91.3	87.2		86.2	90.3
78.5		78.5	83.5		87.8	95.5		87.7	89.6		89.1	87.7
74.2		79.8	76.2		98	88.7		91.2	90.4		85.2	87.6
78.5		74.8	78.7		92.2	91.8		86.2	85.7		93.3	84.7
79.3		77.3	74.8		91	87		90.3	87.2		88.6	88
80.1		76.6	75.7		87.2	82.4		87.3	86.8		88.3	89.2
79.6		76.6	76.9		92	88		88.7	90.2		85	87.7
77.2		76.3	75.8		90	88.7		90.7	89		88	89.2
76.9		78	77.2		87.3	87		87.5	91.7		84.2	90
80.3		75.2	81		88	89.5		87.1	89.8		89	91.5
76.2		84	74.7		90.1	87.3		86.2	87.5		92	89
76.5		75.3	75.5		86.8	88.7		92.4	91.6		89.5	86.5
79.2		85	82.7		80.4	89.3		87.5	90.7		89	85
80.2		76	77.5		87.2	87.4		89.2	88.4		91.4	89.2
73		78	74.6		89.8	90.3		87.3	87.6		87.7	91.3
		75.5			88.4	89.3		88.8	86.3		89	87.2
								86	91			86.2

## Sheet: Fig.1e
Raw data for Fig.1e. NIP, Nipponbare. Two independent lines of every mutant type were used in the data analyses.
Second internode diameter (mm)
NIP		mir156fg	mir156fg		mir156dehi	mir156dehi		mir156deghi	mir156deghi		mir156defghi	mir156defghi
2.64		2.73	2.88		3.37	3.56		3.47	3.39		3.56	3.71
2.5		2.63	2.63		3.48	3.37		3.22	3.37		3.27	3.47
2.48		2.77	2.68		3.5	3.32		3.56	3.44		3.42	3.46
2.93		2.61	2.77		3.33	3.41		3.21	3.49		3.36	3.53
2.43		2.46	2.45		3.49	3.31		3.64	3.73		3.51	3.34
2.63		2.93	3.11		3.52	3.44		3.4	3.43		3.44	3.46
3.02		2.56	3.05		3.29	3.39		3.37	3.57		3.39	3.53
3.15		3.02	3.04		3.41	3.41		3.43	3.52		3.42	3.33
2.38		2.88	2.55		3.36	3.39		3.53	3.54		3.39	3.53
2.92		2.6	2.52		3.33	3.71		3.35	3.22		3.71	3.44
2.92		2.55	2.66		3.63	3.39		3.39	3.26		3.39	3.47
2.3		2.45	2.72		3.57	3.25		3.37	3.37		3.45	3.55
2.71		2.67	2.66		3.52	3.41		3.59	3.52		3.51	3.36
3.09		2.38	2.91		3.59	3.29		3.64	3.66		3.38	3.42
2.95		3.04	2.69		3.43	3.61		3.69	3.34		3.61	3.54
2.94		3.15	2.77		3.52	3.22		3.35	3.57		3.42	3.43
2.54		2.61	2.51		3.45	3.47		3.46	3.41		3.47	3.52
2.73		3.07	2.48		3.49	3.41		3.52	3.43		3.41	3.44
2.56		2.71	2.43		3.64	3.44		3.66	3.58		3.34	3.44
2.5		2.54	2.74		3.44	3.35		3.53	3.52		3.35	3.62
2.79		2.66	2.87		3.41	3.56		3.27	3.31		3.56	3.52
2.76		2.59	2.51		3.37	3.22		3.39	3.33		3.22	3.39
2.63		3.16	2.46		3.46	3.53		3.53	3.49		3.43	3.42

## Sheet: Fig.1h
Raw data for Fig.1h. NIP, Nipponbare. Two independent lines of mir156abckl were used in the data analyses.
Tiller number per plant
NIP		mir156abckl	mir156abckl
29		28	27
21		33	21
23		26	25
27		25	22
25		25	27
22		29	22
27		22	28
28		24	21
31		22	26
29		26	27
28		27	29
24		25	31
22		20	27
26		31	30
31		23	28
26		26	29
32		28	22
22		21	23
27		32	32
20		22	25
23		27	27
24		22	26
32		34	27

## Sheet: Fig.1i
Raw figures for Fig.1i

## Sheet: Fig.1k
Raw data for Fig.1k. Two independent lines of every mutant type were used in the data analyses. NIP, Nipponbare.
Seedling shoot length (cm)
NIP		mir156abckl	mir156abckl		mir156defghi	mir156defghi		mir156abcdfghikl	mir156abcdfghikl
36.9		33.85	29.8		30.8	27.7		10.45	7.7
34.4		35.3	32.4		33.5	30.1		9.35	10.85
33		30.7	37.8		24.4	27.55		8.6	4.34
33.1		35.9	29.1		25.7	25.4		7.75	6.35
33.4		31.4	38		33.2	32.6		6.8	5.25
36.8		33.7	35.3		30.9	27.3		10.8	3.34
33.15		37.8	35.7		30.3	28.3		9.2	3.45
37.1		37.2	37		33.4	31.9		9.8	2.95
32		31.95	38		32.9	28.5		8.75	4.75
36.1		29.6	37.8		29.2	30.3		7.7	9.15
30.7		32.3	35.8		26.9	25.92		10.35	11.2
32.1		35.8	29.5		32.13	27.25		11.2	9.25
33.4		35.5	34.6		30.14	28.1		6.4	8.35
35.25		34.4	34.6		33.3	42		5.5	8.3
32.2		39.7	32.8		32.7	32.9		6.2	8.7
40.2		29.7	35.7		34.9	26.8		5.3	9.6
33.3		30.9	34.6		26.7	27.65		10.2	10.25
38.75		32.3	36.1		32.2	31.7		9.7	9.8
35.4		36.4	33.5		33.4	30.5		7.4	5.3
34.2		34.9	33		34.2	27.6		8.6	3.45
37.3		38	31.4		29.4	30.6		4.3	2.95
32.1		34.9	34.6		30.2	28.9		4.3	7.45
29.7		35.7	33.1		34.1	25.8		4.3	10.5
38.5		30.75	34.1		33.2	30.5		8.5	5.1

## Sheet: Fig.1l
Raw data for Fig.1l. Two independent lines of every mutant type were used in the data analyses. NIP, Nipponbare.
Seedling fresh weight (g)
NIP		mir156abckl	mir156abckl		mir156defghi	mir156defghi		mir156abcdfghikl	mir156abcdfghikl
3.58		2.96	3.19		2.57	2.67		0.78	0.61
2.64		3.8	4.01		2.4	3.25		0.73	0.72
3		2.98	3.39		2.72	2.76		0.54	0.49
3.52		3.38	3.66		2.52	2.92		0.59	0.52
3.21		3.3	3.38		2.92	2.22		0.51	0.42
3.99		2.95	3.32		2.06	2.43		0.79	0.33
3.17		3.61	3.61		2.56	3.16		0.72	0.37
3.5		3.7	2.32		2.96	3.25		0.68	0.28
3.76		3.02	3.37		2.54	3.03		0.67	0.47
3.27		3.49	3.04		2.88	2.86		0.64	0.69
3.85		3.78	3.27		2.62	3.37		0.76	0.79
3.12		3.32	3.48		2.1	2.26		0.72	0.75
2.99		3.46	3.32		2.37	2.96		0.58	0.73
3.72		2.79	3.39		3.05	2.64		0.585	0.61
3.34		2.89	3.6		2.55	2.57		0.56	0.63
3.24		3.05	3.2		2.65	2.85		0.6	0.73
3.13		3.53	3.07		2.36	3.28		0.72	0.82
3.74		3.28	3.74		2.96	2.84		0.64	0.72
3.75		3.37	3.13		2.87	3.49		0.56	0.47
2.93		2.92	3.77		2.42	2.66		0.69	0.44
2.95		2.96	2.8		3.02	3.19		0.58	0.29
3.09		3.23	2.18		2.23	2.43		0.29	0.59
3.43		3.11	3.53		3.23	2.97		0.46	0.75
3.12		2.81	2.28		2.32	2.52		0.54	0.42

## Sheet: Fig.1n
Raw data for Fig.1n. Two independent lines of every mutant type were used in the data analyses. NIP, Nipponbare
Tiller number per plant
NIP		mir156dehi	mir156dehi		mir156abcdfghikl	mir156abcdfghikl		mir156defghi	mir156defghi
28		18	13		15	2		8	12
24		14	15		5	16		10	10
29		10	8		7	5		5	8
24		14	15		6	9		7	9
23		20	13		7	7		12	10
24		12	10		10	10		10	10
25		9	8		14	9		7	11
23		8	10		6	12		8	9
31		18	8		7	6		6	8
24		18	10		15	9		5	8
23		13	17		7	8		7	7
30		11	12		8	13		6	10
25		6	12		10	5		7	11
23		11	14		14	10		4	9
29		23	13		12	7		5	6
29		12	20		12	5		5	10
23		13	19		10	15		7	10
27		15	6		3	6		9	9
22		15	17		8	15		8	8
22		23	16		14	13		9	5
28		3	5		10	13		5	7
32		17	23		5	16		7	10
23		13	12		7	7		9	6
25		8	10		15	14		8	6

## Sheet: Fig.2b
Raw data for Fig.2b. At least 100 seeds were measured in each repeat with the Wseen's SC-G Automatic Seed Analyzer, and the data of three repeats were used in the data analyses. Two independent lines of every mutant type were used in the data analyses. NIP, Nipponbare.
Grain length (mm)
NIP		mir156abckl	mir156abckl		mir156fg	mir156fg		mir156dehi	mir156dehi		mir156defghi	mir156defghi		mir156abcdfghikl	mir156abcdfghikl
6.367		6.398	6.318		6.741	6.715		6.931	6.949		7.118	7.074		6.947	6.988
6.385		6.311	6.3		6.768	6.752		6.982	6.943		7.078	7.033		6.962	6.879
6.354		6.294	6.311		6.781	6.713		6.983	6.926		7.073	7.077		6.999	7.01

## Sheet: Fig.2c
Raw data for Fig.2c. At least 100 seeds were measured in each repeat with the Wseen's SC-G Automatic Seed Analyzer, and the data of three repeats were used in the data analyses. Two independent lines of every mutant type were used in the data analyses. NIP, Nipponbare.
Grain width (mm)
NIP		mir156abckl	mir156abckl		mir156fg	mir156fg		mir156dehi	mir156dehi		mir156defghi	mir156defghi		mir156abcdfghikl	mir156abcdfghikl
2.704		2.711	2.707		2.724	2.678		2.688	2.708		2.706	2.714		2.806	2.717
2.729		2.671	2.694		2.745	2.676		2.698	2.688		2.761	2.741		2.754	2.708
2.663		2.741	2.717		2.686	2.749		2.724	2.721		2.79	2.819		2.765	2.737

[truncated: 59 more sheets: Fig.2d, Fig.2e, Fig.3b, Fig.3d, Fig.3e, Fig.3f, Fig.4a, Fig.4b, Fig.4d, Fig.5a, Fig.5b, Fig.5c, Fig.5d, Fig.5e, Fig.6a, Fig.6c, Fig.6e, Fig.6f, Fig.6g, Fig.7 …]
